# Supplementary material for: Topographical transcriptome mapping of the mouse medial ganglionic eminence by spatially resolved RNA-seq
Source: Genome Biol. 2014 Oct 25;15(10):486. doi: 10.1186/s13059-014-0486-z (PMC4234883; doi:10.1186/s13059-014-0486-z)
Supplement: Additional file 3: — Providing detailed results of Gene Ontology analysis, including results of statistical gene enrichment tests. [file 13059_2014_486_MOESM3_ESM.xlsx]

## Sheet: Cluster1 Enrichment
Annotation Cluster 1	Enrichment Score: 12.355051846396625
Category	Term	Count	%	PValue	Genes	List Total	Pop Hits	Pop Total	Fold Enrichment	Bonferroni	Benjamini	FDR
GOTERM_CC_FAT	GO:0005694~chromosome	35	17.7665	2.13599e-22	CLSPN, HMGB2, HIST1H4K, HIST1H2AA, HMGN2, HIST1H2AF, HIST1H2AD, HIST2H2AB, CDCA8, HIST1H4A, HIST1H4B, HIST2H2AC, HIST1H2BJ, EED, H2AFZ, HIST1H4F, H2AFX, NUP37, HIST1H4D, HIST1H4J, TOP2A, HELLS, MSH6, HIST1H1E, HIST1H1D, MKI67, HIST1H2BF, HIST1H1B, CENPQ, SGOL1, MCM2, HMGA2, MSL3, RFC4, HDAC1, FANCD2, HIST1H2AI, PCNA, HIST1H2AH, HIST1H2AK, TMPO, HIST1H3E, ADD3, HIST1H2AN	135	378	12504	8.57613	4.37878e-20	4.37878e-20	2.68806e-19
GOTERM_CC_FAT	GO:0044427~chromosomal part	30	15.2284	2.77879e-19	HIST1H4K, HIST1H2AA, HMGN2, HIST1H2AF, HIST1H2AD, HIST2H2AB, CDCA8, HIST1H4A, HIST1H4B, HIST2H2AC, HIST1H2BJ, EED, H2AFZ, HIST1H4F, H2AFX, NUP37, HIST1H4D, HIST1H4J, HELLS, MSH6, HIST1H1E, HIST1H1D, MKI67, HIST1H2BF, HIST1H1B, CENPQ, SGOL1, MCM2, HMGA2, MSL3, RFC4, HDAC1, HIST1H2AI, PCNA, HIST1H2AH, HIST1H2AK, HIST1H3E, TMPO, HIST1H2AN	135	318	12504	8.73795	5.69652e-17	2.84826e-17	3.497e-16
SP_PIR_KEYWORDS	chromosomal protein	22	11.1675	9.68289e-19	CLSPN, HMGB2, HMGN2, HIST1H2AA, HIST1H4K, HIST1H2AF, HIST1H2AD, HIST2H2AB, CDCA8, HIST1H4A, HIST1H4B, HIST2H2AC, HIST1H2BJ, H2AFZ, HIST1H4F, H2AFX, HIST1H4D, HIST1H4J, HIST1H1E, HIST1H1D, HIST1H2BF, HIST1H1B, CENPQ, HMGA2, FANCD2, HIST1H2AI, HIST1H2AH, HIST1H2AK, TMPO, HIST1H3E, HIST1H2AN	191	136	17854	15.1212	2.2077e-16	5.51925e-17	1.23966e-15
GOTERM_CC_FAT	GO:0043228~non-membrane-bounded organelle	64	32.4873	2.60834e-18	CLSPN, LMO1, HMGN2, LYAR, RPS2, HIST2H2AB, CDCA8, DKC1, GRWD1, HIST2H2AC, AEN, HIST1H2BJ, EED, H2AFZ, NUP37, H2AFX, RPL12, TUBA1B, TOP2A, TSEN15, GNL3, HIST1H1E, KIF11, C2CD3, HIST1H1D, HIST1H1B, NOL8, SGOL1, KIF15, 1190002H23RIK, MCM2, HMGA2, TACC3, PA2G4, RFC4, FANCD2, ADD3, MYBBP1A, HMGB2, HIST1H4K, HIST1H2AA, HAUS5, HIST1H2AF, HIST1H2AD, VIM, HIST1H4A, HIST1H4B, KIF4, HIST1H4F, HIST1H4D, HIST…	135	1919	12504	3.08902	5.3471e-16	1.78237e-16	3.2825e-15
GOTERM_CC_FAT	GO:0043232~intracellular non-membrane-bounded organelle	64	32.4873	2.60834e-18	CLSPN, LMO1, HMGN2, LYAR, RPS2, HIST2H2AB, CDCA8, DKC1, GRWD1, HIST2H2AC, AEN, HIST1H2BJ, EED, H2AFZ, NUP37, H2AFX, RPL12, TUBA1B, TOP2A, TSEN15, GNL3, HIST1H1E, KIF11, C2CD3, HIST1H1D, HIST1H1B, NOL8, SGOL1, KIF15, 1190002H23RIK, MCM2, HMGA2, TACC3, PA2G4, RFC4, FANCD2, ADD3, MYBBP1A, HMGB2, HIST1H4K, HIST1H2AA, HAUS5, HIST1H2AF, HIST1H2AD, VIM, HIST1H4A, HIST1H4B, KIF4, HIST1H4F, HIST1H4D, HIST…	135	1919	12504	3.08902	5.3471e-16	1.78237e-16	3.2825e-15
GOTERM_CC_FAT	GO:0000785~chromatin	22	11.1675	4.26469e-17	HMGN2, HIST1H2AA, HIST1H4K, HIST1H2AF, HIST1H2AD, HIST2H2AB, HIST1H4A, HIST1H4B, HIST2H2AC, HIST1H2BJ, H2AFZ, EED, HIST1H4F, H2AFX, HIST1H4D, HIST1H4J, HELLS, MSH6, HIST1H1E, HIST1H1D, HIST1H2BF, HIST1H1B, HMGA2, MSL3, HDAC1, HIST1H2AI, HIST1H2AH, HIST1H2AK, TMPO, HIST1H3E, HIST1H2AN	135	165	12504	12.3496	8.74261e-15	2.18565e-15	5.36695e-14
GOTERM_BP_FAT	GO:0006323~DNA packaging	19	9.64467	1.9192e-16	HIST1H2AA, HIST1H4K, HIST1H2AF, HIST1H2AD, NAP1L1, HIST2H2AB, HIST1H4A, HIST1H4B, HIST2H2AC, HIST1H2BJ, H2AFZ, HIST1H4F, H2AFX, HIST1H4D, CDCA5, TOP2A, HIST1H4J, HELLS, HIST1H1E, HIST1H1D, HIST1H1B, HIST1H2BF, MCM2, HIST1H2AI, HIST1H2AH, HIST1H2AK, HIST1H3E, HIST1H2AN	166	101	13588	15.3985	2.82219e-13	1.41109e-13	3.66374e-13
GOTERM_BP_FAT	GO:0031497~chromatin assembly	17	8.62944	4.7354e-16	HIST1H2AA, HIST1H4K, HIST1H2AF, HIST1H2AD, NAP1L1, HIST2H2AB, HIST1H4A, HIST1H4B, HIST2H2AC, HIST1H2BJ, H2AFZ, HIST1H4F, H2AFX, HIST1H4D, HIST1H4J, HELLS, HIST1H1E, HIST1H1D, HIST1H2BF, HIST1H1B, MCM2, HIST1H2AI, HIST1H2AH, HIST1H2AK, HIST1H3E, HIST1H2AN	166	75	13588	18.5539	5.64437e-13	1.88183e-13	7.21645e-13
GOTERM_BP_FAT	GO:0034728~nucleosome organization	17	8.62944	5.93203e-16	HIST1H2AA, HIST1H4K, HIST1H2AF, HIST1H2AD, NAP1L1, HIST2H2AB, HIST1H4A, HIST1H4B, HIST2H2AC, HIST1H2BJ, H2AFZ, HIST1H4F, H2AFX, HIST1H4D, HIST1H4J, HIST1H1E, HIST1H1D, HIST1H2BF, HIST1H1B, NASP, MCM2, HIST1H2AI, HIST1H2AH, HIST1H2AK, HIST1H3E, HIST1H2AN	166	76	13588	18.3098	7.05547e-13	1.76414e-13	8.99281e-13
GOTERM_BP_FAT	GO:0065004~protein-DNA complex assembly	17	8.62944	5.93203e-16	HIST1H2AA, HIST1H4K, HIST1H2AF, HIST1H2AD, NAP1L1, HIST2H2AB, HIST1H4A, HIST1H4B, HIST2H2AC, HIST1H2BJ, H2AFZ, HIST1H4F, H2AFX, HIST1H4D, HIST1H4J, HELLS, HIST1H1E, HIST1H1D, HIST1H2BF, HIST1H1B, MCM2, HIST1H2AI, HIST1H2AH, HIST1H2AK, HIST1H3E, HIST1H2AN	166	76	13588	18.3098	7.05547e-13	1.76414e-13	8.99281e-13
GOTERM_BP_FAT	GO:0006334~nucleosome assembly	16	8.12183	7.67102e-15	HIST1H2AA, HIST1H4K, HIST1H2AF, HIST1H2AD, NAP1L1, HIST2H2AB, HIST1H4A, HIST1H4B, HIST2H2AC, HIST1H2BJ, H2AFZ, HIST1H4F, H2AFX, HIST1H4D, HIST1H4J, HIST1H1E, HIST1H1D, HIST1H2BF, HIST1H1B, MCM2, HIST1H2AI, HIST1H2AH, HIST1H2AK, HIST1H3E, HIST1H2AN	166	73	13588	17.9409	9.73654e-12	1.94733e-12	1.24678e-11
GOTERM_BP_FAT	GO:0006333~chromatin assembly or disassembly	18	9.13706	1.46281e-14	HIST1H2AA, HIST1H4K, HIST1H2AF, HIST1H2AD, NAP1L1, HIST2H2AB, HIST1H4A, HIST1H4B, HIST2H2AC, HIST1H2BJ, H2AFZ, HIST1H4F, H2AFX, HIST1H4D, HIST1H4J, HELLS, HIST1H1E, HIST1H1D, HIST1H2BF, HIST1H1B, MCM2, MSL3, HIST1H2AI, HIST1H2AH, HIST1H2AK, HIST1H3E, HIST1H2AN	166	109	13588	13.5174	1.86264e-11	3.10441e-12	2.38587e-11
GOTERM_CC_FAT	GO:0000786~nucleosome	14	7.1066	7.23222e-14	HIST1H1E, HIST1H4K, HIST1H1D, HIST1H2AA, HIST1H2AF, HIST1H1B, HIST1H2BF, HIST1H2AD, HIST2H2AB, HIST1H4A, HIST1H4B, HIST2H2AC, HIST1H2BJ, H2AFZ, HIST1H2AI, HIST1H4F, HIST1H2AH, HIST1H2AK, H2AFX, HIST1H4D, HIST1H3E, HIST1H4J, HIST1H2AN	135	62	12504	20.9147	1.48165e-11	2.9633e-12	9.09606e-11
GOTERM_BP_FAT	GO:0034621~cellular macromolecular complex subunit organization	23	11.6751	2.12913e-13	HIST1H2AA, HIST1H4K, HIST1H2AF, HIST1H2AD, NAP1L1, EIF2A, HIST2H2AB, HIST1H4A, HIST1H4B, HIST2H2AC, HIST1H2BJ, H2AFZ, HIST1H4F, H2AFX, HIST1H4D, HIST1H4J, TUBA1B, HELLS, HIP1, HIST1H1E, HIST1H1D, HIST1H2BF, HIST1H1B, NASP, MCM2, NEDD1, IPO5, HIST1H2AI, HIST1H2AH, HIST1H2AK, HIST1H3E, HIST1H2AN	166	245	13588	7.68439	2.70648e-10	3.00719e-11	3.46712e-10
PIR_SUPERFAMILY	PIRSF002048:histone H2A	9	4.56853	6.62712e-13	HIST2H2AB, HIST1H2AA, HIST1H2AF, HIST2H2AC, HIST1H2AD, HIST1H2AI, H2AFZ, HIST1H2AH, H2AFX, HIST1H2AK, HIST1H3E, HIST1H2AN	105	13	8136	53.644	7.28961e-11	7.28961e-11	7.48723e-10
GOTERM_CC_FAT	GO:0032993~protein-DNA complex	14	7.1066	9.80242e-13	HIST1H1E, HIST1H4K, HIST1H1D, HIST1H2AA, HIST1H2AF, HIST1H1B, HIST1H2BF, HIST1H2AD, HIST2H2AB, HIST1H4A, HIST1H4B, HIST2H2AC, HIST1H2BJ, H2AFZ, HIST1H2AI, HIST1H4F, HIST1H2AH, HIST1H2AK, H2AFX, HIST1H4D, HIST1H3E, HIST1H4J, HIST1H2AN	135	75	12504	17.2895	2.00944e-10	3.34907e-11	1.23357e-09
GOTERM_BP_FAT	GO:0034622~cellular macromolecular complex assembly	21	10.6599	1.75397e-12	HIST1H2AA, HIST1H4K, HIST1H2AF, HIST1H2AD, NAP1L1, EIF2A, HIST2H2AB, HIST1H4A, HIST1H4B, HIST2H2AC, HIST1H2BJ, H2AFZ, HIST1H4F, H2AFX, HIST1H4D, HIST1H4J, TUBA1B, HELLS, HIP1, HIST1H1E, HIST1H1D, HIST1H2BF, HIST1H1B, MCM2, IPO5, HIST1H2AI, HIST1H2AH, HIST1H2AK, HIST1H3E, HIST1H2AN	166	217	13588	7.92149	2.22925e-09	2.22925e-10	2.8558e-09
GOTERM_BP_FAT	GO:0043933~macromolecular complex subunit organization	26	13.198	2.25512e-12	HIST1H4K, HIST1H2AA, HPRT, HIST1H2AF, HIST1H2AD, NAP1L1, EIF2A, HIST2H2AB, HIST1H4A, HIST1H4B, HIST2H2AC, HIST1H2BJ, H2AFZ, HIST1H4F, H2AFX, HIST1H4D, HIST1H4J, TUBA1B, HELLS, HIP1, HIST1H1E, HIST1H1D, HIST1H2BF, HIST1H1B, NASP, MCM2, NEDD1, RRM2, IPO5, RRM1, HIST1H2AI, HIST1H2AH, HIST1H2AK, HIST1H3E, HIST1H2AN	166	367	13588	5.79902	2.86621e-09	2.60565e-10	3.6718e-09
INTERPRO	IPR007125:Histone core	11	5.58376	1.0432e-11	HIST1H2AA, HIST1H4K, HIST1H2AF, HIST1H2BF, HIST1H2AD, HIST2H2AB, HIST1H4A, HIST1H4B, HIST2H2AC, HIST1H2BJ, HIST1H2AI, H2AFZ, HIST1H2AH, HIST1H4F, HIST1H2AK, H2AFX, HIST1H3E, HIST1H4D, HIST1H4J, HIST1H2AN	182	42	17763	25.5616	4.50662e-09	4.50662e-09	1.47135e-08
GOTERM_BP_FAT	GO:0065003~macromolecular complex assembly	24	12.1827	1.89954e-11	HIST1H2AA, HIST1H4K, HPRT, HIST1H2AF, HIST1H2AD, NAP1L1, EIF2A, HIST2H2AB, HIST1H4A, HIST1H4B, HIST2H2AC, HIST1H2BJ, H2AFZ, HIST1H4F, H2AFX, HIST1H4D, HIST1H4J, TUBA1B, HELLS, HIP1, HIST1H1E, HIST1H1D, HIST1H2BF, HIST1H1B, MCM2, RRM2, IPO5, RRM1, HIST1H2AI, HIST1H2AH, HIST1H2AK, HIST1H3E, HIST1H2AN	166	338	13588	5.81222	2.41432e-08	1.85717e-09	3.0929e-08
SP_PIR_KEYWORDS	nucleosome core	11	5.58376	2.66291e-11	HIST1H2AA, HIST1H4K, HIST1H2AF, HIST1H2BF, HIST1H2AD, HIST2H2AB, HIST1H4A, HIST1H4B, HIST2H2AC, HIST1H2BJ, HIST1H2AI, H2AFZ, HIST1H2AH, HIST1H4F, HIST1H2AK, H2AFX, HIST1H3E, HIST1H4D, HIST1H4J, HIST1H2AN	191	44	17854	23.3691	6.07144e-09	7.58931e-10	3.40921e-08
INTERPRO	IPR002119:Histone H2A	9	4.56853	9.28357e-11	HIST2H2AB, HIST1H2AA, HIST1H2AF, HIST2H2AC, HIST1H2AD, HIST1H2AI, H2AFZ, HIST1H2AH, H2AFX, HIST1H2AK, HIST1H3E, HIST1H2AN	182	25	17763	35.1356	4.0105e-08	2.00525e-08	1.30937e-07
GOTERM_BP_FAT	GO:0051276~chromosome organization	25	12.6904	1.13471e-10	HIST1H4K, HIST1H2AA, HIST1H2AF, HIST1H2AD, NAP1L1, HAT1, HIST2H2AB, HIST1H4A, HIST1H4B, HIST2H2AC, HIST1H2BJ, EED, H2AFZ, HIST1H4F, H2AFX, HIST1H4D, HIST1H4J, CDCA5, TOP2A, HELLS, HIST1H1E, HIST1H1D, HIST1H2BF, HIST1H1B, NASP, MCM2, MSL3, HDAC1, FANCD2, HIST1H2AI, HIST1H2AH, HIST1H2AK, HIST1H3E, HIST1H2AN	166	404	13588	5.06531	1.44221e-07	1.03015e-08	1.84756e-07
SMART	SM00414:H2A	9	4.56853	1.69774e-10	HIST2H2AB, HIST1H2AA, HIST1H2AF, HIST2H2AC, HIST1H2AD, HIST1H2AI, H2AFZ, HIST1H2AH, H2AFX, HIST1H2AK, HIST1H3E, HIST1H2AN	103	25	9131	31.9142	1.49401e-08	1.49401e-08	1.83892e-07
GOTERM_BP_FAT	GO:0006325~chromatin organization	22	11.1675	2.2454e-10	HIST1H2AA, HIST1H4K, HIST1H2AF, HIST1H2AD, NAP1L1, HAT1, HIST2H2AB, HIST1H4A, HIST1H4B, HIST2H2AC, HIST1H2BJ, H2AFZ, EED, HIST1H4F, H2AFX, HIST1H4D, HIST1H4J, HELLS, HIST1H1E, HIST1H1D, HIST1H2BF, HIST1H1B, NASP, MCM2, MSL3, HDAC1, HIST1H2AI, HIST1H2AH, HIST1H2AK, HIST1H3E, HIST1H2AN	166	315	13588	5.71689	2.8539e-07	1.78369e-08	3.65602e-07
UP_SEQ_FEATURE	cross-link:Glycyl lysine isopeptide (Lys-Gly) (interchain with G-Cter in ubiquitin)	16	8.12183	1.08924e-09	HIST1H2AF, RAN, HIST1H2BF, HIST1H2AD, RAD23A, HIST2H2AB, UHRF1, FANCD2, PPIA, HIST2H2AC, HIST1H2BJ, H2AFZ, PCNA, HIST1H2AI, HIST1H2AH, HIST1H2AK, H2AFX, HIST1H3E, TUBA1B, HIST1H2AN	187	168	16021	8.15941	6.45919e-07	6.45919e-07	1.60614e-06
SP_PIR_KEYWORDS	ubl conjugation	25	12.6904	1.85152e-09	HIST1H4K, HIST1H2AF, HIST1H2AD, RAD23A, HIST2H2AB, CDCA8, HIST1H4A, HIST1H4B, HIST2H2AC, HIST1H2BJ, H2AFZ, HIST1H4F, H2AFX, HIST1H4D, HIST1H4J, TUBA1B, CDCA5, CDCA3, HIST1H2BF, RAN, USP1, SGOL1, CCND1, UHRF1, HDAC1, FANCD2, PPIA, PCNA, HIST1H2AI, HIST1H2AH, HIST1H2AK, HIST1H3E, ADD3, HIST1H2AN	191	524	17854	4.45975	4.22146e-07	4.69052e-08	2.37042e-06
SP_PIR_KEYWORDS	isopeptide bond	18	9.13706	7.1448e-09	HIST1H4K, HIST1H2AF, RAD23A, HIST1H2AD, HIST2H2AB, HIST1H4A, HIST1H4B, HIST2H2AC, HIST1H2BJ, H2AFZ, HIST1H4F, H2AFX, HIST1H4D, TUBA1B, HIST1H4J, HIST1H2BF, RAN, UHRF1, HDAC1, PPIA, FANCD2, HIST1H2AI, PCNA, HIST1H2AH, HIST1H2AK, HIST1H3E, HIST1H2AN	191	277	17854	6.07428	1.62901e-06	1.48092e-07	9.14716e-06
SP_PIR_KEYWORDS	citrullination	7	3.5533	9.83676e-09	HIST1H4K, HIST1H2AF, HIST1H2AD, HIST2H2AB, HIST1H4A, HIST1H4B, HIST2H2AC, HIST1H2AI, HIST1H4F, HIST1H2AH, HIST1H2AK, HIST1H3E, HIST1H4D, HIST1H4J, HIST1H2AN	191	16	17854	40.8959	2.24278e-06	1.86898e-07	1.25936e-05
INTERPRO	IPR009072:Histone-fold	9	4.56853	1.8493e-07	HIST1H2AA, HIST1H4K, HIST1H2AF, HIST1H2BF, HIST1H2AD, HIST2H2AB, HIST1H4A, HIST1H4B, HIST2H2AC, HIST1H2BJ, HIST1H2AI, H2AFZ, HIST1H2AH, HIST1H4F, HIST1H3E, HIST1H4D, HIST1H4J, HIST1H2AN	182	61	17763	14.3998	7.98866e-05	1.99723e-05	0.000260829
KEGG_PATHWAY	mmu05322:Systemic lupus erythematosus	11	5.58376	1.29536e-06	HIST1H2AA, HIST1H4K, HIST1H2AF, HIST1H2BF, HIST1H2AD, HIST2H2AB, HIST1H4A, HIST1H4B, HIST2H2AC, HIST1H2BJ, HIST1H2AI, H2AFZ, HIST1H2AH, HIST1H4F, HIST1H2AK, H2AFX, HIST1H3E, HIST1H4D, HIST1H4J, HIST1H2AN	81	103	5738	7.56538	0.00011269	3.75646e-05	0.00139996
SP_PIR_KEYWORDS	methylation	12	6.09137	2.55265e-05	HIST1H4K, HIST1H2AF, HIST1H2BF, SLC25A5, HIST1H2AD, FBL, HIST2H2AB, HIST1H4A, HIST1H4B, HIST2H2AC, HIST1H2BJ, HIST1H2AI, HIST1H2AH, HIST1H4F, HIST1H2AK, HIST1H3E, HIST1H4D, HIST1H4J, TUBA1B, GAPDH, HIST1H2AN	191	221	17854	5.07564	0.00580322	0.000415636	0.0326755
Annotation Cluster 2	Enrichment Score: 9.900338124369323
Category	Term	Count	%	PValue	Genes	List Total	Pop Hits	Pop Total	Fold Enrichment	Bonferroni	Benjamini	FDR
GOTERM_BP_FAT	GO:0007049~cell cycle	42	21.3198	8.02883e-20	E2F1, CLSPN, E2F2, HAUS5, E2F5, CDC73, RCC1, GM8096, CDCA8, MCM7, PSMC3IP, H2AFX, NUP37, CCNA2, CDCA5, LFNG, HELLS, CDCA3, CKAP2, KIF11, ANP32B, MKI67, RAN, PDPN, NASP, SGOL1, 1190002H23RIK, SKP2, MCM2, RACGAP1, HMGA2, MCM3, TACC3, MCM6, NOTCH2, CCND1, NEDD1, UHRF1, FANCD2, PHGDH, CKS2, ID4, NEK6	166	611	13588	5.62672	1.02046e-16	1.02046e-16	1.30728e-16
SP_PIR_KEYWORDS	cell cycle	31	15.736	7.0231e-16	E2F1, E2F2, CLSPN, HAUS5, CDC73, RCC1, CDCA8, MCM7, NUP37, H2AFX, CCNA2, CDCA5, HELLS, CDCA3, CKAP2, KIF11, RAN, NASP, SGOL1, 1190002H23RIK, MCM2, RACGAP1, MCM3, HMGA2, MCM6, CCND1, UHRF1, NEDD1, FANCD2, CKS2, NEK6	191	447	17854	6.48271	1.51879e-13	3.04201e-14	8.54872e-13
GOTERM_BP_FAT	GO:0022402~cell cycle process	29	14.7208	3.013e-14	HAUS5, E2F5, RCC1, GM8096, CDCA8, PSMC3IP, NUP37, H2AFX, CDCA5, LFNG, CCNA2, HELLS, CDCA3, KIF11, ANP32B, MKI67, RAN, SGOL1, SKP2, RACGAP1, TACC3, HMGA2, NOTCH2, CCND1, NEDD1, FANCD2, CKS2, PHGDH, ID4, NEK6	166	393	13588	6.04022	3.82406e-11	5.46296e-12	4.89941e-11
GOTERM_BP_FAT	GO:0022403~cell cycle phase	26	13.198	1.82394e-13	HAUS5, E2F5, RCC1, CDCA8, PSMC3IP, NUP37, H2AFX, CDCA5, LFNG, CCNA2, HELLS, CDCA3, KIF11, ANP32B, MKI67, RAN, SGOL1, SKP2, TACC3, HMGA2, NEDD1, CCND1, FANCD2, CKS2, ID4, NEK6	166	328	13588	6.48854	2.31843e-10	2.89804e-11	2.97007e-10
GOTERM_BP_FAT	GO:0000279~M phase	21	10.6599	2.22472e-10	KIF11, HAUS5, MKI67, RAN, SGOL1, TACC3, HMGA2, RCC1, CDCA8, NEDD1, FANCD2, PSMC3IP, CKS2, NUP37, H2AFX, CCNA2, LFNG, CDCA5, HELLS, NEK6, CDCA3	166	283	13588	6.07408	2.82762e-07	1.88508e-08	3.62236e-07
GOTERM_BP_FAT	GO:0000278~mitotic cell cycle	19	9.64467	9.45595e-10	KIF11, HAUS5, ANP32B, E2F5, RAN, SGOL1, SKP2, HMGA2, RCC1, CDCA8, CCND1, NEDD1, NUP37, ID4, CDCA5, CCNA2, HELLS, NEK6, CDCA3	166	244	13588	6.37399	1.20185e-06	6.67695e-08	1.53965e-06
GOTERM_BP_FAT	GO:0051301~cell division	20	10.1523	1.36245e-09	KIF11, HAUS5, RAN, SGOL1, RACGAP1, HMGA2, RCC1, MCM5, CDCA8, CCND1, NEDD1, NOTCH1, CKS2, NUP37, TOP2A, CDCA5, CCNA2, HELLS, NEK6, CDCA3	166	281	13588	5.82601	1.73167e-06	9.11409e-08	2.21839e-06
SP_PIR_KEYWORDS	cell division	18	9.13706	2.17658e-09	KIF11, HAUS5, RAN, SGOL1, RACGAP1, HMGA2, RCC1, MCM5, CDCA8, CCND1, NEDD1, CKS2, NUP37, CDCA5, CCNA2, HELLS, NEK6, CDCA3	191	256	17854	6.57256	4.96259e-07	4.96259e-08	2.78657e-06
SP_PIR_KEYWORDS	mitosis	14	7.1066	6.34639e-08	HAUS5, KIF11, RAN, SGOL1, HMGA2, RCC1, NEDD1, CDCA8, NUP37, CDCA5, CCNA2, HELLS, NEK6, CDCA3	191	179	17854	7.31101	1.44697e-05	1.11306e-06	8.12498e-05
GOTERM_BP_FAT	GO:0007067~mitosis	14	7.1066	5.38465e-07	HAUS5, KIF11, RAN, SGOL1, HMGA2, RCC1, NEDD1, CDCA8, NUP37, CDCA5, CCNA2, HELLS, NEK6, CDCA3	166	190	13588	6.03145	0.000684155	3.11081e-05	0.000876741
GOTERM_BP_FAT	GO:0000280~nuclear division	14	7.1066	5.38465e-07	HAUS5, KIF11, RAN, SGOL1, HMGA2, RCC1, NEDD1, CDCA8, NUP37, CDCA5, CCNA2, HELLS, NEK6, CDCA3	166	190	13588	6.03145	0.000684155	3.11081e-05	0.000876741
GOTERM_BP_FAT	GO:0000087~M phase of mitotic cell cycle	14	7.1066	6.82692e-07	HAUS5, KIF11, RAN, SGOL1, HMGA2, RCC1, NEDD1, CDCA8, NUP37, CDCA5, CCNA2, HELLS, NEK6, CDCA3	166	194	13588	5.90709	0.000867326	3.77255e-05	0.00111157
GOTERM_BP_FAT	GO:0048285~organelle fission	14	7.1066	8.13343e-07	HAUS5, KIF11, RAN, SGOL1, HMGA2, RCC1, NEDD1, CDCA8, NUP37, CDCA5, CCNA2, HELLS, NEK6, CDCA3	166	197	13588	5.81714	0.00103323	4.30724e-05	0.0013243
Annotation Cluster 3	Enrichment Score: 5.412740198629619
Category	Term	Count	%	PValue	Genes	List Total	Pop Hits	Pop Total	Fold Enrichment	Bonferroni	Benjamini	FDR
SP_PIR_KEYWORDS	dna replication	14	7.1066	5.62205e-12	POLG, DTL, NASP, MCM2, MCM3, MCM4, MCM5, MCM6, RFC4, MCM7, RRM2, POLD1, RRM1, PCNA	191	85	17854	15.3961	1.28183e-09	1.83119e-10	7.19766e-09
KEGG_PATHWAY	mmu03030:DNA replication	11	5.58376	2.16051e-11	MCM7, RFC4, POLD1, PCNA, MCM2, MCM3, MCM4, RNASEH2B, FEN1, MCM5, MCM6	81	35	5738	22.2638	1.87965e-09	1.87965e-09	2.335e-08
GOTERM_BP_FAT	GO:0006260~DNA replication	16	8.12183	4.61079e-10	POLG, DTL, NASP, MCM2, MCM3, MCM4, MCM5, TK1, MCM6, RFC4, MCM7, RRM2, POLD1, RRM1, PCNA, FEN1	166	152	13588	8.61636	5.86031e-07	3.44724e-08	7.50743e-07
KEGG_PATHWAY	mmu04110:Cell cycle	15	7.61421	1.60056e-09	E2F1, E2F2, E2F5, SKP2, MCM2, MCM3, MCM4, MCM5, MCM6, CCND1, MCM7, HDAC1, GADD45G, PCNA, CCNA2	81	128	5738	8.3015	1.39249e-07	6.96245e-08	1.72982e-06
INTERPRO	IPR018525:DNA-dependent ATPase MCM, conserved site	6	3.04569	5.67865e-09	MCM7, MCM2, MCM3, MCM4, MCM5, MCM6	182	8	17763	73.1992	2.45317e-06	8.17725e-07	8.00928e-06
INTERPRO	IPR001208:DNA-dependent ATPase MCM	6	3.04569	5.67865e-09	MCM7, MCM2, MCM3, MCM4, MCM5, MCM6	182	8	17763	73.1992	2.45317e-06	8.17725e-07	8.00928e-06
SMART	SM00350:MCM	6	3.04569	8.59538e-09	MCM7, MCM2, MCM3, MCM4, MCM5, MCM6	103	8	9131	66.4879	7.56393e-07	3.78197e-07	9.31016e-06
UP_SEQ_FEATURE	domain:MCM	6	3.04569	1.0882e-08	MCM7, MCM2, MCM3, MCM4, MCM5, MCM6	187	8	16021	64.2553	6.45303e-06	3.22652e-06	1.60461e-05
GOTERM_BP_FAT	GO:0006270~DNA replication initiation	6	3.04569	5.96194e-08	MCM7, MCM2, MCM3, MCM4, MCM5, MCM6	166	10	13588	49.1133	7.57734e-05	3.7888e-06	9.70741e-05
GOTERM_BP_FAT	GO:0006261~DNA-dependent DNA replication	8	4.06091	1.39922e-07	MCM7, POLG, POLD1, MCM2, MCM3, MCM4, MCM5, MCM6	166	34	13588	19.2601	0.000177826	8.4686e-06	0.000227826
GOTERM_BP_FAT	GO:0006268~DNA unwinding during replication	4	2.03046	0.000270069	MCM7, MCM2, MCM4, MCM6	166	11	13588	29.7656	0.290578	0.00976075	0.438829
INTERPRO	IPR012340:Nucleic acid-binding, OB-fold	6	3.04569	0.00030762	MCM7, MCM2, MCM3, MCM4, MCM5, MCM6	182	58	17763	10.0964	0.124458	0.0262323	0.433
GOTERM_BP_FAT	GO:0032508~DNA duplex unwinding	4	2.03046	0.000356886	MCM7, MCM2, MCM4, MCM6	166	12	13588	27.2851	0.364716	0.011868	0.579511
GOTERM_BP_FAT	GO:0032392~DNA geometric change	4	2.03046	0.000459823	MCM7, MCM2, MCM4, MCM6	166	13	13588	25.1863	0.442654	0.0141566	0.746073
GOTERM_MF_FAT	GO:0043566~structure-specific DNA binding	6	3.04569	0.0017133	MSH6, CLSPN, NOTCH1, MCM7, MCM4, MCM6	152	76	13288	6.90166	0.406246	0.0507936	2.26992
GOTERM_MF_FAT	GO:0003678~DNA helicase activity	3	1.52284	0.0324402	MCM7, MCM4, MCM6	152	25	13288	10.4905	0.999956	0.487449	35.6978
GOTERM_MF_FAT	GO:0003697~single-stranded DNA binding	3	1.52284	0.0538456	MCM7, MCM4, MCM6	152	33	13288	7.94737	1	0.568856	52.3425
INTERPRO	IPR003593:ATPase, AAA+ type, core	4	2.03046	0.166682	MCM7, RFC4, MCM3, MCM4	182	138	17763	2.82895	1	0.933877	92.3599
GOTERM_MF_FAT	GO:0004386~helicase activity	4	2.03046	0.181217	MCM7, MCM4, HELLS, MCM6	152	129	13288	2.71073	1	0.868141	93.1241
SMART	SM00382:AAA	4	2.03046	0.200074	MCM7, RFC4, MCM3, MCM4	103	138	9131	2.56958	1	0.859771	91.09
Annotation Cluster 4	Enrichment Score: 4.361603604876129
Category	Term	Count	%	PValue	Genes	List Total	Pop Hits	Pop Total	Fold Enrichment	Bonferroni	Benjamini	FDR
GOTERM_BP_FAT	GO:0006259~DNA metabolic process	27	13.7056	7.28769e-12	CLSPN, HMGB2, RAD23A, TK1, MCM7, PSMC3IP, H2AFX, TOP2A, FEN1, HELLS, MSH6, DTL, POLG, NASP, USP1, MCM2, MCM3, MCM4, MCM5, MCM6, UHRF1, RFC4, FANCD2, RRM2, POLD1, RRM1, PCNA	166	421	13588	5.24964	9.2627e-09	7.71892e-10	1.18661e-08
GOTERM_BP_FAT	GO:0006974~response to DNA damage stimulus	16	8.12183	2.18486e-06	CLSPN, MSH6, HMGB2, DTL, USP1, RAD23A, MIF, UHRF1, CCND1, BTG2, FANCD2, POLD1, AEN, PCNA, H2AFX, FEN1	166	287	13588	4.56337	0.00277311	0.000111072	0.0035574
GOTERM_BP_FAT	GO:0033554~cellular response to stress	16	8.12183	0.000120789	CLSPN, MSH6, HMGB2, DTL, USP1, RAD23A, MIF, UHRF1, CCND1, BTG2, FANCD2, POLD1, AEN, PCNA, H2AFX, FEN1	166	404	13588	3.2418	0.142327	0.0047864	0.196492
GOTERM_BP_FAT	GO:0006281~DNA repair	11	5.58376	0.000381183	MSH6, CLSPN, UHRF1, HMGB2, FANCD2, RAD23A, USP1, POLD1, PCNA, H2AFX, FEN1	166	222	13588	4.0559	0.384042	0.0120413	0.61885
SP_PIR_KEYWORDS	DNA damage	9	4.56853	0.00113502	MSH6, CLSPN, UHRF1, FANCD2, DTL, RAD23A, USP1, AEN, H2AFX	191	194	17854	4.33654	0.228124	0.0128631	1.44342
SP_PIR_KEYWORDS	dna repair	7	3.5533	0.0106023	MSH6, CLSPN, UHRF1, FANCD2, RAD23A, USP1, H2AFX	191	173	17854	3.78228	0.911984	0.100272	12.756
GOTERM_BP_FAT	GO:0051052~regulation of DNA metabolic process	4	2.03046	0.0333575	MSH6, CLSPN, USP1, PCNA	166	58	13588	5.6452	1	0.374187	42.4435
Annotation Cluster 5	Enrichment Score: 4.060107334445461
Category	Term	Count	%	PValue	Genes	List Total	Pop Hits	Pop Total	Fold Enrichment	Bonferroni	Benjamini	FDR
GOTERM_CC_FAT	GO:0005730~nucleolus	15	7.61421	5.81922e-06	LMO1, MKI67, LYAR, NOL8, FBL, CDCA8, PA2G4, DKC1, GRWD1, AEN, RPL12, TOP2A, MYBBP1A, TSEN15, GNL3	135	310	12504	4.48172	0.00119223	0.000170406	0.00732303
GOTERM_CC_FAT	GO:0031981~nuclear lumen	25	12.6904	1.98759e-05	E2F1, E2F2, LMO1, E2F5, LYAR, CDCA8, DKC1, GRWD1, AEN, EED, YAP1, RPL12, OLIG2, TOP2A, TSEN15, GNL3, MKI67, NOL8, FBL, PA2G4, CCND1, HDAC1, JUN, PCNA, MYBBP1A	135	883	12504	2.62237	0.0040663	0.000509195	0.0250102
GOTERM_CC_FAT	GO:0031974~membrane-enclosed lumen	29	14.7208	4.00998e-05	E2F1, E2F2, LMO1, E2F5, LYAR, CDCA8, ACSS1, DKC1, GRWD1, AEN, EED, RPL12, YAP1, OLIG2, TOP2A, TSEN15, GNL3, MKI67, POLG, NOL8, TIMM23, FBL, CCND1, PA2G4, HDAC1, JUN, PCNA, HSPD1, MYBBP1A	135	1174	12504	2.28794	0.00818693	0.000912986	0.0504524
GOTERM_CC_FAT	GO:0070013~intracellular organelle lumen	28	14.2132	5.75058e-05	E2F1, E2F2, LMO1, E2F5, LYAR, CDCA8, ACSS1, DKC1, GRWD1, AEN, EED, RPL12, YAP1, OLIG2, TOP2A, TSEN15, GNL3, MKI67, POLG, NOL8, FBL, PA2G4, CCND1, HDAC1, JUN, PCNA, HSPD1, MYBBP1A	135	1133	12504	2.28899	0.0117198	0.00117821	0.0723448
GOTERM_CC_FAT	GO:0043233~organelle lumen	28	14.2132	6.01843e-05	E2F1, E2F2, LMO1, E2F5, LYAR, CDCA8, ACSS1, DKC1, GRWD1, AEN, EED, RPL12, YAP1, OLIG2, TOP2A, TSEN15, GNL3, MKI67, POLG, NOL8, FBL, PA2G4, CCND1, HDAC1, JUN, PCNA, HSPD1, MYBBP1A	135	1136	12504	2.28294	0.0122624	0.00112102	0.0757134
GOTERM_CC_FAT	GO:0005654~nucleoplasm	13	6.59898	0.0271536	E2F1, E2F2, E2F5, FBL, CCND1, DKC1, HDAC1, AEN, JUN, EED, YAP1, OLIG2, GNL3	135	599	12504	2.01017	0.996459	0.245857	29.2801
Annotation Cluster 6	Enrichment Score: 3.8417791920831124
Category	Term	Count	%	PValue	Genes	List Total	Pop Hits	Pop Total	Fold Enrichment	Bonferroni	Benjamini	FDR
GOTERM_BP_FAT	GO:0030900~forebrain development	12	6.09137	5.97919e-06	E2F1, SALL3, ASCL1, NOTCH1, FGFR3, HDAC1, HPRT, LHX2, ID4, TACC3, NR2E1, NR2F1	166	167	13588	5.88183	0.00757077	0.000292249	0.00973506
GOTERM_BP_FAT	GO:0021537~telencephalon development	8	4.06091	2.60215e-05	SALL3, ASCL1, HDAC1, HPRT, LHX2, ID4, TACC3, NR2E1	166	72	13588	9.09505	0.0325328	0.00118051	0.0423606
GOTERM_BP_FAT	GO:0030182~neuron differentiation	16	8.12183	0.000105245	FGFR3, HPRT, NR2E1, GM8096, SALL3, ASCL1, NOTCH1, SLC1A3, HDAC1, BTG2, HES5, PPIA, LHX2, NR2F6, PHGDH, ID4, OLIG2	166	399	13588	3.28242	0.125212	0.00430599	0.171226
GOTERM_BP_FAT	GO:0048666~neuron development	9	4.56853	0.0262244	SALL3, ASCL1, NOTCH1, SLC1A3, HPRT, LHX2, PHGDH, NR2F6, NR2E1, GM8096	166	292	13588	2.52294	1	0.331083	35.124
Annotation Cluster 7	Enrichment Score: 3.4692277012306443
Category	Term	Count	%	PValue	Genes	List Total	Pop Hits	Pop Total	Fold Enrichment	Bonferroni	Benjamini	FDR
GOTERM_BP_FAT	GO:0051329~interphase of mitotic cell cycle	6	3.04569	0.000307718	CCND1, E2F5, ANP32B, SKP2, ID4, CDCA5	166	49	13588	10.0231	0.323735	0.010807	0.49986
GOTERM_BP_FAT	GO:0000082~G1/S transition of mitotic cell cycle	5	2.53807	0.000341916	CCND1, E2F5, SKP2, ID4, CDCA5	166	28	13588	14.617	0.352508	0.0116785	0.555265
GOTERM_BP_FAT	GO:0051325~interphase	6	3.04569	0.000371745	CCND1, E2F5, ANP32B, SKP2, ID4, CDCA5	166	51	13588	9.63005	0.376605	0.0120442	0.60357
Annotation Cluster 8	Enrichment Score: 3.1391348771141003
Category	Term	Count	%	PValue	Genes	List Total	Pop Hits	Pop Total	Fold Enrichment	Bonferroni	Benjamini	FDR
GOTERM_BP_FAT	GO:0007126~meiosis	7	3.5533	0.000697675	MKI67, FANCD2, PSMC3IP, SGOL1, CKS2, H2AFX, LFNG	166	88	13588	6.51123	0.588133	0.0208989	1.12994
GOTERM_BP_FAT	GO:0051327~M phase of meiotic cell cycle	7	3.5533	0.000697675	MKI67, FANCD2, PSMC3IP, SGOL1, CKS2, H2AFX, LFNG	166	88	13588	6.51123	0.588133	0.0208989	1.12994
GOTERM_BP_FAT	GO:0051321~meiotic cell cycle	7	3.5533	0.000785759	MKI67, FANCD2, PSMC3IP, SGOL1, CKS2, H2AFX, LFNG	166	90	13588	6.36653	0.631787	0.0229669	1.27174
Annotation Cluster 9	Enrichment Score: 3.091408039926154
Category	Term	Count	%	PValue	Genes	List Total	Pop Hits	Pop Total	Fold Enrichment	Bonferroni	Benjamini	FDR
SP_PIR_KEYWORDS	atp-binding	30	15.2284	9.7681e-05	FGFR2, FGFR3, CKB, TK1, MTHFD1, ACSS1, VRK1, MCM7, KIF4, TOP2A, HELLS, HSPA8, MSH6, KIF11, HSP90AA1, KIF15, PBK, MCM2, MCM3, MCM4, MCM5, GART, MCM6, RPS6KA6, MYO10, RFC4, ADK, RRM1, HSPD1, NEK6	191	1287	17854	2.17894	0.0220262	0.00139105	0.124984
GOTERM_MF_FAT	GO:0005524~ATP binding	32	16.2437	0.000341482	FGFR2, FGFR3, CAD, CKB, TK1, MTHFD1, ACSS1, VRK1, MCM7, KIF4, TOP2A, HELLS, HSPA8, MSH6, KIF11, HSP90AA1, KIF15, TBRG4, PBK, MCM2, MCM3, MCM4, MCM5, GART, MCM6, RPS6KA6, MYO10, RFC4, ADK, RRM1, HSPD1, NEK6	152	1443	13288	1.93865	0.09862	0.0340174	0.456279
GOTERM_MF_FAT	GO:0032559~adenyl ribonucleotide binding	32	16.2437	0.000418675	FGFR2, FGFR3, CAD, CKB, TK1, MTHFD1, ACSS1, VRK1, MCM7, KIF4, TOP2A, HELLS, HSPA8, MSH6, KIF11, HSP90AA1, KIF15, TBRG4, PBK, MCM2, MCM3, MCM4, MCM5, GART, MCM6, RPS6KA6, MYO10, RFC4, ADK, RRM1, HSPD1, NEK6	152	1460	13288	1.91608	0.119534	0.0313248	0.559155
SP_PIR_KEYWORDS	nucleotide-binding	33	16.7513	0.000512276	FGFR2, FGFR3, CKB, TK1, MTHFD1, ACSS1, VRK1, MCM7, KIF4, TUBA1B, TOP2A, HELLS, HSPA8, GNL3, MSH6, KIF11, HSP90AA1, RAN, KIF15, PBK, MCM2, MCM3, MCM4, MCM5, GART, MCM6, RPS6KA6, MYO10, RFC4, ADK, RRM1, HSPD1, NEK6	191	1631	17854	1.89131	0.110262	0.00613002	0.653864
UP_SEQ_FEATURE	nucleotide phosphate-binding region:ATP	23	11.6751	0.000851422	FGFR2, MSH6, KIF11, FGFR3, KIF15, PBK, MCM2, MCM3, MCM4, MCM5, GART, TK1, CKB, MCM6, MTHFD1, RPS6KA6, VRK1, RFC4, MCM7, KIF4, TOP2A, NEK6, HELLS	187	907	16021	2.17254	0.39656	0.154958	1.24815
GOTERM_MF_FAT	GO:0030554~adenyl nucleotide binding	32	16.2437	0.000977194	FGFR2, FGFR3, CAD, CKB, TK1, MTHFD1, ACSS1, VRK1, MCM7, KIF4, TOP2A, HELLS, HSPA8, MSH6, KIF11, HSP90AA1, KIF15, TBRG4, PBK, MCM2, MCM3, MCM4, MCM5, GART, MCM6, RPS6KA6, MYO10, RFC4, ADK, RRM1, HSPD1, NEK6	152	1535	13288	1.82246	0.257114	0.0577102	1.30057
GOTERM_MF_FAT	GO:0000166~nucleotide binding	41	20.8122	0.00108878	FGFR2, FGFR3, CAD, GM8096, CKB, TK1, MTHFD1, VRK1, ACSS1, MCM7, RAVER1, KIF4, GAPDH, TUBA1B, TOP2A, HELLS, HSPA8, GNL3, MSH6, KIF11, HSP90AA1, RAN, NOL8, KIF15, TBRG4, PBK, MCM2, MCM3, MCM4, MCM5, GART, MCM6, RPS6KA6, MYO10, RFC4, POLD1, ADK, RRM1, PHGDH, PPRC1, HSPD1, NEK6	152	2183	13288	1.6419	0.281916	0.0536992	1.44808
GOTERM_MF_FAT	GO:0001883~purine nucleoside binding	32	16.2437	0.00112265	FGFR2, FGFR3, CAD, CKB, TK1, MTHFD1, ACSS1, VRK1, MCM7, KIF4, TOP2A, HELLS, HSPA8, MSH6, KIF11, HSP90AA1, KIF15, TBRG4, PBK, MCM2, MCM3, MCM4, MCM5, GART, MCM6, RPS6KA6, MYO10, RFC4, ADK, RRM1, HSPD1, NEK6	152	1548	13288	1.80715	0.28928	0.0476117	1.49282
GOTERM_MF_FAT	GO:0001882~nucleoside binding	32	16.2437	0.00124715	FGFR2, FGFR3, CAD, CKB, TK1, MTHFD1, ACSS1, VRK1, MCM7, KIF4, TOP2A, HELLS, HSPA8, MSH6, KIF11, HSP90AA1, KIF15, TBRG4, PBK, MCM2, MCM3, MCM4, MCM5, GART, MCM6, RPS6KA6, MYO10, RFC4, ADK, RRM1, HSPD1, NEK6	152	1558	13288	1.79555	0.315707	0.0463144	1.65709
GOTERM_MF_FAT	GO:0032555~purine ribonucleotide binding	35	17.7665	0.00164617	FGFR2, FGFR3, CAD, CKB, TK1, MTHFD1, ACSS1, VRK1, MCM7, KIF4, TUBA1B, TOP2A, HELLS, HSPA8, GNL3, MSH6, KIF11, HSP90AA1, RAN, KIF15, TBRG4, PBK, MCM2, MCM3, MCM4, MCM5, GART, MCM6, RPS6KA6, MYO10, RFC4, ADK, RRM1, HSPD1, NEK6	152	1796	13288	1.70364	0.393984	0.0541297	2.18189
GOTERM_MF_FAT	GO:0032553~ribonucleotide binding	35	17.7665	0.00164617	FGFR2, FGFR3, CAD, CKB, TK1, MTHFD1, ACSS1, VRK1, MCM7, KIF4, TUBA1B, TOP2A, HELLS, HSPA8, GNL3, MSH6, KIF11, HSP90AA1, RAN, KIF15, TBRG4, PBK, MCM2, MCM3, MCM4, MCM5, GART, MCM6, RPS6KA6, MYO10, RFC4, ADK, RRM1, HSPD1, NEK6	152	1796	13288	1.70364	0.393984	0.0541297	2.18189
GOTERM_MF_FAT	GO:0017076~purine nucleotide binding	35	17.7665	0.00325362	FGFR2, FGFR3, CAD, CKB, TK1, MTHFD1, ACSS1, VRK1, MCM7, KIF4, TUBA1B, TOP2A, HELLS, HSPA8, GNL3, MSH6, KIF11, HSP90AA1, RAN, KIF15, TBRG4, PBK, MCM2, MCM3, MCM4, MCM5, GART, MCM6, RPS6KA6, MYO10, RFC4, ADK, RRM1, HSPD1, NEK6	152	1871	13288	1.63535	0.628689	0.0861282	4.26987
Annotation Cluster 10	Enrichment Score: 2.709330471779836
Category	Term	Count	%	PValue	Genes	List Total	Pop Hits	Pop Total	Fold Enrichment	Bonferroni	Benjamini	FDR
GOTERM_BP_FAT	GO:0021537~telencephalon development	8	4.06091	2.60215e-05	SALL3, ASCL1, HDAC1, HPRT, LHX2, ID4, TACC3, NR2E1	166	72	13588	9.09505	0.0325328	0.00118051	0.0423606
GOTERM_BP_FAT	GO:0021543~pallium development	5	2.53807	0.00386539	ASCL1, HDAC1, ID4, TACC3, NR2E1	166	53	13588	7.72221	0.992719	0.0886936	6.11123
GOTERM_BP_FAT	GO:0021987~cerebral cortex development	3	1.52284	0.0740428	ASCL1, TACC3, NR2E1	166	37	13588	6.63693	1	0.588875	71.4226
Annotation Cluster 11	Enrichment Score: 2.279436557191362
Category	Term	Count	%	PValue	Genes	List Total	Pop Hits	Pop Total	Fold Enrichment	Bonferroni	Benjamini	FDR
GOTERM_BP_FAT	GO:0021537~telencephalon development	8	4.06091	2.60215e-05	SALL3, ASCL1, HDAC1, HPRT, LHX2, ID4, TACC3, NR2E1	166	72	13588	9.09505	0.0325328	0.00118051	0.0423606
GOTERM_BP_FAT	GO:0021954~central nervous system neuron development	3	1.52284	0.0605545	ASCL1, HPRT, NR2E1	166	33	13588	7.4414	1	0.53052	63.8351
GOTERM_BP_FAT	GO:0021953~central nervous system neuron differentiation	3	1.52284	0.0920898	ASCL1, HPRT, NR2E1	166	42	13588	5.84682	1	0.653039	79.2584
Annotation Cluster 12	Enrichment Score: 2.2305325913751446
Category	Term	Count	%	PValue	Genes	List Total	Pop Hits	Pop Total	Fold Enrichment	Bonferroni	Benjamini	FDR
PIR_SUPERFAMILY	PIRSF038219:histone H1	3	1.52284	0.00325932	HIST1H1E, HIST1H1D, HIST1H1B	105	7	8136	33.2082	0.301703	0.164358	3.62128
INTERPRO	IPR005819:Histone H5	3	1.52284	0.0035465	HIST1H1E, HIST1H1D, HIST1H1B	182	9	17763	32.533	0.784504	0.174571	4.88748
INTERPRO	IPR005818:Histone H1/H5	3	1.52284	0.00748104	HIST1H1E, HIST1H1D, HIST1H1B	182	13	17763	22.5228	0.960991	0.255398	10.0495
SMART	SM00526:H15	3	1.52284	0.00889529	HIST1H1E, HIST1H1D, HIST1H1B	103	13	9131	20.4578	0.544467	0.230563	9.22454
INTERPRO	IPR011991:Winged helix repressor DNA-binding	7	3.5533	0.00914718	E2F1, E2F2, HIST1H1E, LARP4, HIST1H1D, E2F5, HIST1H1B	182	175	17763	3.90396	0.981122	0.281661	12.156
Annotation Cluster 13	Enrichment Score: 2.129701782197116
Category	Term	Count	%	PValue	Genes	List Total	Pop Hits	Pop Total	Fold Enrichment	Bonferroni	Benjamini	FDR
GOTERM_BP_FAT	GO:0044271~nitrogen compound biosynthetic process	14	7.1066	8.07482e-05	HSP90AA1, SRM, HPRT, CAD, PPAT, GART, GM8096, MTHFD1, SLC1A3, RRM2, ADK, RRM1, PHGDH, PSAT1, DDAH1	166	302	13588	3.79462	0.0975438	0.00341533	0.131396
GOTERM_BP_FAT	GO:0046112~nucleobase biosynthetic process	4	2.03046	0.000139974	HPRT, CAD, PPAT, GART	166	9	13588	36.3802	0.16299	0.00537697	0.227666
GOTERM_BP_FAT	GO:0009262~deoxyribonucleotide metabolic process	5	2.53807	0.000155031	RRM2, ADK, RRM1, BC048355, DUT	166	23	13588	17.7947	0.178859	0.00577912	0.252128
GOTERM_BP_FAT	GO:0009113~purine base biosynthetic process	3	1.52284	0.00143086	HPRT, PPAT, GART	166	5	13588	49.1133	0.837961	0.0405181	2.30446
GOTERM_BP_FAT	GO:0009112~nucleobase metabolic process	4	2.03046	0.00147673	HPRT, CAD, PPAT, GART	166	19	13588	17.2327	0.847151	0.040881	2.37751
GOTERM_BP_FAT	GO:0009263~deoxyribonucleotide biosynthetic process	3	1.52284	0.00391139	RRM2, ADK, RRM1	166	8	13588	30.6958	0.993134	0.0881165	6.1818
GOTERM_BP_FAT	GO:0046148~pigment biosynthetic process	4	2.03046	0.00561162	HPRT, IDI1, PPAT, GART	166	30	13588	10.9141	0.999217	0.119902	8.7555
GOTERM_BP_FAT	GO:0034654~nucleobase, nucleoside, nucleotide and nucleic acid biosynthetic process	8	4.06091	0.00623202	MTHFD1, HPRT, RRM2, ADK, RRM1, CAD, PPAT, GART	166	179	13588	3.65834	0.999646	0.130118	9.678
GOTERM_BP_FAT	GO:0034404~nucleobase, nucleoside and nucleotide biosynthetic process	8	4.06091	0.00623202	MTHFD1, HPRT, RRM2, ADK, RRM1, CAD, PPAT, GART	166	179	13588	3.65834	0.999646	0.130118	9.678
GOTERM_BP_FAT	GO:0006144~purine base metabolic process	3	1.52284	0.00750142	HPRT, PPAT, GART	166	11	13588	22.3242	0.99993	0.15211	11.5383
GOTERM_BP_FAT	GO:0042440~pigment metabolic process	4	2.03046	0.0100957	HPRT, IDI1, PPAT, GART	166	37	13588	8.84923	0.999997	0.187803	15.229
KEGG_PATHWAY	mmu00230:Purine metabolism	7	3.5533	0.0216998	HPRT, RRM2, POLD1, ADK, RRM1, PPAT, GART	81	157	5738	3.15845	0.851723	0.159296	21.1091
GOTERM_BP_FAT	GO:0009165~nucleotide biosynthetic process	6	3.04569	0.0607848	MTHFD1, HPRT, RRM2, ADK, RRM1, GART	166	174	13588	2.8226	1	0.528547	63.9792
GOTERM_BP_FAT	GO:0018130~heterocycle biosynthetic process	3	1.52284	0.127264	MTHFD1, HPRT, ADK	166	51	13588	4.81502	1	0.727696	89.0997
GOTERM_BP_FAT	GO:0051259~protein oligomerization	3	1.52284	0.217707	HPRT, RRM2, RRM1	166	72	13588	3.41064	1	0.842216	98.1643
GOTERM_BP_FAT	GO:0006164~purine nucleotide biosynthetic process	4	2.03046	0.232187	MTHFD1, HPRT, ADK, GART	166	137	13588	2.38994	1	0.856454	98.6458
GOTERM_BP_FAT	GO:0006163~purine nucleotide metabolic process	4	2.03046	0.307576	MTHFD1, HPRT, ADK, GART	166	160	13588	2.04639	1	0.918865	99.7483
Annotation Cluster 14	Enrichment Score: 2.0188825374897648
Category	Term	Count	%	PValue	Genes	List Total	Pop Hits	Pop Total	Fold Enrichment	Bonferroni	Benjamini	FDR
INTERPRO	IPR015633:E2F Family	3	1.52284	0.00277696	E2F1, E2F2, E2F5	182	8	17763	36.5996	0.699202	0.157698	3.84621
UP_SEQ_FEATURE	region of interest:Transactivation	3	1.52284	0.00358514	E2F1, E2F2, E2F5	187	8	16021	32.1277	0.88114	0.412837	5.15818
UP_SEQ_FEATURE	short sequence motif:DEF box	3	1.52284	0.00358514	E2F1, E2F2, E2F5	187	8	16021	32.1277	0.88114	0.412837	5.15818
INTERPRO	IPR003316:Transcription factor E2F/dimerisation partner (TDP)	3	1.52284	0.00440351	E2F1, E2F2, E2F5	182	10	17763	29.2797	0.851403	0.190902	6.03475
INTERPRO	IPR011991:Winged helix repressor DNA-binding	7	3.5533	0.00914718	E2F1, E2F2, HIST1H1E, LARP4, HIST1H1D, E2F5, HIST1H1B	182	175	17763	3.90396	0.981122	0.281661	12.156
UP_SEQ_FEATURE	region of interest:Dimerization	3	1.52284	0.0127457	E2F1, E2F2, E2F5	187	15	16021	17.1348	0.999503	0.718549	17.2338
UP_SEQ_FEATURE	domain:Leucine-zipper	5	2.53807	0.0360659	E2F1, E2F2, E2F5, JUN, MYCN	187	107	16021	4.00345	1	0.861959	41.8205
GOTERM_CC_FAT	GO:0005667~transcription factor complex	6	3.04569	0.106859	E2F1, E2F2, E2F5, JUN, OLIG2, YAP1	135	234	12504	2.37493	1	0.550163	75.8817
Annotation Cluster 15	Enrichment Score: 1.8886643333494502
Category	Term	Count	%	PValue	Genes	List Total	Pop Hits	Pop Total	Fold Enrichment	Bonferroni	Benjamini	FDR
SP_PIR_KEYWORDS	transcription regulation	35	17.7665	3.66763e-05	E2F1, E2F2, SOX21, E2F5, MYBL2, SOX9, NR2E1, MCM7, LHX2, ZFP238, EED, NR2F6, OLIG2, HELLS, NR2F1, HIP1, MCM2, HMGA2, MCM3, MCM4, MCM5, MCM6, MSL3, SALL3, ASCL1, NOTCH2, PA2G4, NOTCH1, UHRF1, HES5, BTG2, HDAC1, JUN, PPRC1, MYBBP1A	191	1546	17854	2.11622	0.00832749	0.000557335	0.0469448
SP_PIR_KEYWORDS	Transcription	36	18.2741	0.000229113	E2F1, E2F2, SOX21, E2F5, CDC73, MYBL2, SOX9, NR2E1, MCM7, LHX2, ZFP238, EED, NR2F6, OLIG2, HELLS, NR2F1, HIP1, MCM2, HMGA2, MCM3, MCM4, MCM5, MCM6, MSL3, SALL3, ASCL1, NOTCH2, PA2G4, NOTCH1, UHRF1, HES5, BTG2, HDAC1, JUN, PPRC1, MYBBP1A	191	1769	17854	1.90229	0.0509025	0.00289822	0.292927
GOTERM_BP_FAT	GO:0045449~regulation of transcription	43	21.8274	0.00183944	E2F1, E2F2, HMGB2, SOX21, E2F5, HAT1, MYBL2, SOX9, NR2E1, MCM7, LHX2, ZFP238, EED, NR2F6, OLIG2, YAP1, CCNA2, TOP2A, HELLS, NR2F1, HIP1, MCM2, HMGA2, MCM3, MCM4, MCM5, MCM6, MYCN, MSL3, SALL3, ASCL1, NOTCH2, UHRF1, PA2G4, NOTCH1, HDAC1, BTG2, HES5, JUN, PPRC1, ID4, TMPO, MYBBP1A	166	2227	13588	1.5805	0.90368	0.049599	2.9533
GOTERM_BP_FAT	GO:0006350~transcription	36	18.2741	0.00224697	E2F1, E2F2, SOX21, E2F5, CDC73, MYBL2, SOX9, NR2E1, MCM7, LHX2, ZFP238, EED, NR2F6, OLIG2, HELLS, NR2F1, HIP1, MCM2, HMGA2, MCM3, MCM4, MCM5, MCM6, MSL3, SALL3, ASCL1, NOTCH2, PA2G4, NOTCH1, UHRF1, HES5, BTG2, HDAC1, JUN, PPRC1, MYBBP1A	166	1772	13588	1.66298	0.942681	0.0578257	3.59644
GOTERM_BP_FAT	GO:0045934~negative regulation of nucleobase, nucleoside, nucleotide and nucleic acid metabolic process	13	6.59898	0.00333394	CLSPN, MSH6, HAT1, SOX9, NR2E1, PA2G4, HES5, HDAC1, ZFP238, OLIG2, MYBBP1A, HELLS, NR2F1	166	397	13588	2.6804	0.985657	0.082977	5.2923
GOTERM_BP_FAT	GO:0010605~negative regulation of macromolecule metabolic process	15	7.61421	0.00347592	MSH6, CLSPN, SKP2, HAT1, SOX9, NR2E1, PA2G4, HDAC1, HES5, JUN, ZFP238, OLIG2, MYBBP1A, HELLS, NR2F1	166	506	13588	2.42654	0.988033	0.0847077	5.51174
GOTERM_BP_FAT	GO:0051172~negative regulation of nitrogen compound metabolic process	13	6.59898	0.00361328	CLSPN, MSH6, HAT1, SOX9, NR2E1, PA2G4, HES5, HDAC1, ZFP238, OLIG2, MYBBP1A, HELLS, NR2F1	166	401	13588	2.65367	0.989956	0.0846757	5.72358
GOTERM_BP_FAT	GO:0010629~negative regulation of gene expression	12	6.09137	0.0114839	PA2G4, HDAC1, HES5, ZFP238, SKP2, HAT1, OLIG2, SOX9, MYBBP1A, NR2E1, HELLS, NR2F1	166	410	13588	2.39577	1	0.207865	17.144
GOTERM_BP_FAT	GO:0045892~negative regulation of transcription, DNA-dependent	10	5.07614	0.0129538	PA2G4, HDAC1, HES5, ZFP238, HAT1, OLIG2, SOX9, NR2E1, HELLS, NR2F1	166	308	13588	2.65764	1	0.225046	19.1275
GOTERM_BP_FAT	GO:0010558~negative regulation of macromolecule biosynthetic process	12	6.09137	0.0131153	CLSPN, PA2G4, HDAC1, HES5, ZFP238, HAT1, OLIG2, SOX9, MYBBP1A, NR2E1, HELLS, NR2F1	166	418	13588	2.34992	1	0.224494	19.3426
GOTERM_BP_FAT	GO:0051253~negative regulation of RNA metabolic process	10	5.07614	0.013465	PA2G4, HDAC1, HES5, ZFP238, HAT1, OLIG2, SOX9, NR2E1, HELLS, NR2F1	166	310	13588	2.6405	1	0.226761	19.8067
SP_PIR_KEYWORDS	activator	12	6.09137	0.0147603	E2F1, E2F2, ASCL1, NOTCH2, NOTCH1, SOX21, E2F5, PPRC1, MYBBP1A, NR2E1, HIP1, NR2F1	191	484	17854	2.3176	0.966306	0.131744	17.3354
GOTERM_BP_FAT	GO:0016481~negative regulation of transcription	11	5.58376	0.0154543	PA2G4, HDAC1, HES5, ZFP238, HAT1, OLIG2, SOX9, MYBBP1A, NR2E1, HELLS, NR2F1	166	372	13588	2.42046	1	0.249409	22.3994
GOTERM_BP_FAT	GO:0031327~negative regulation of cellular biosynthetic process	12	6.09137	0.015886	CLSPN, PA2G4, HDAC1, HES5, ZFP238, HAT1, OLIG2, SOX9, MYBBP1A, NR2E1, HELLS, NR2F1	166	430	13588	2.28434	1	0.252305	22.9517
GOTERM_BP_FAT	GO:0009890~negative regulation of biosynthetic process	12	6.09137	0.0169011	CLSPN, PA2G4, HDAC1, HES5, ZFP238, HAT1, OLIG2, SOX9, MYBBP1A, NR2E1, HELLS, NR2F1	166	434	13588	2.26328	1	0.259849	24.2355
GOTERM_MF_FAT	GO:0003700~transcription factor activity	16	8.12183	0.0306378	E2F1, E2F2, SOX21, E2F5, SOX9, NR2E1, MYCN, ASCL1, PA2G4, NOTCH1, HDAC1, JUN, LHX2, NR2F6, OLIG2, NR2F1	152	776	13288	1.8025	0.999922	0.516961	34.0753
GOTERM_BP_FAT	GO:0006357~regulation of transcription from RNA polymerase II promoter	14	7.1066	0.0372653	E2F1, HMGB2, SOX9, NR2E1, ASCL1, NOTCH1, HDAC1, HES5, JUN, ZFP238, YAP1, OLIG2, TOP2A, NR2F1	166	616	13588	1.86035	1	0.395168	46.1172
GOTERM_MF_FAT	GO:0030528~transcription regulator activity	21	10.6599	0.0549822	E2F1, E2F2, SOX21, E2F5, SOX9, NR2E1, MYCN, ASCL1, NOTCH1, PA2G4, HDAC1, HES5, JUN, LHX2, NR2F6, ZFP238, ID4, OLIG2, YAP1, MYBBP1A, NR2F1	152	1206	13288	1.52226	1	0.558974	53.1034
GOTERM_BP_FAT	GO:0006355~regulation of transcription, DNA-dependent	24	12.1827	0.119137	E2F1, E2F2, HMGB2, SOX21, E2F5, HAT1, HMGA2, SOX9, NR2E1, MYCN, ASCL1, NOTCH1, PA2G4, HDAC1, HES5, JUN, LHX2, NR2F6, ZFP238, OLIG2, YAP1, TOP2A, HELLS, NR2F1	166	1465	13588	1.34098	1	0.716237	87.3241
GOTERM_BP_FAT	GO:0051252~regulation of RNA metabolic process	24	12.1827	0.134306	E2F1, E2F2, HMGB2, SOX21, E2F5, HAT1, HMGA2, SOX9, NR2E1, MYCN, ASCL1, NOTCH1, PA2G4, HDAC1, HES5, JUN, LHX2, NR2F6, ZFP238, OLIG2, YAP1, TOP2A, HELLS, NR2F1	166	1488	13588	1.32025	1	0.732535	90.4468
GOTERM_BP_FAT	GO:0000122~negative regulation of transcription from RNA polymerase II promoter	6	3.04569	0.150327	HDAC1, HES5, ZFP238, OLIG2, NR2E1, NR2F1	166	231	13588	2.12611	1	0.755492	92.9521
SP_PIR_KEYWORDS	repressor	7	3.5533	0.238774	PA2G4, HDAC1, HES5, ZFP238, EED, MYBBP1A, NR2E1	191	391	17854	1.67349	1	0.733795	96.9586
GOTERM_MF_FAT	GO:0016564~transcription repressor activity	4	2.03046	0.431102	HDAC1, ZFP238, MYBBP1A, NR2E1	152	211	13288	1.65727	1	0.983138	99.9475
Annotation Cluster 16	Enrichment Score: 1.7528758590248985
Category	Term	Count	%	PValue	Genes	List Total	Pop Hits	Pop Total	Fold Enrichment	Bonferroni	Benjamini	FDR
GOTERM_CC_FAT	GO:0000228~nuclear chromosome	7	3.5533	0.00190173	MSH6, SGOL1, EED, H2AFX, MCM2, HMGA2, ADD3	135	121	12504	5.35831	0.323097	0.0295714	2.36708
GOTERM_CC_FAT	GO:0044454~nuclear chromosome part	5	2.53807	0.0246936	MSH6, SGOL1, EED, H2AFX, MCM2	135	103	12504	4.49622	0.994058	0.247807	26.9963
GOTERM_CC_FAT	GO:0000790~nuclear chromatin	3	1.52284	0.117392	MSH6, EED, H2AFX	135	55	12504	5.05212	1	0.539634	79.2266
Annotation Cluster 17	Enrichment Score: 1.7335255053116774
Category	Term	Count	%	PValue	Genes	List Total	Pop Hits	Pop Total	Fold Enrichment	Bonferroni	Benjamini	FDR
INTERPRO	IPR017967:HMG box A DNA-binding domain, conserved site	3	1.52284	0.00534614	HMGB2, SOX21, TOX3	182	11	17763	26.6179	0.901306	0.206715	7.2818
INTERPRO	IPR000910:High mobility group, HMG1/HMG2	4	2.03046	0.015149	HMGB2, SOX21, SOX9, TOX3	182	51	17763	7.65482	0.998632	0.39786	19.37
SMART	SM00398:HMG	4	2.03046	0.0191317	HMGB2, SOX21, SOX9, TOX3	103	51	9131	6.95298	0.817298	0.346214	18.8795
UP_SEQ_FEATURE	DNA-binding region:HMG box	3	1.52284	0.0751139	SOX21, SOX9, TOX3	187	39	16021	6.59029	1	0.944646	68.3806
Annotation Cluster 18	Enrichment Score: 1.3660328076963448
Category	Term	Count	%	PValue	Genes	List Total	Pop Hits	Pop Total	Fold Enrichment	Bonferroni	Benjamini	FDR
GOTERM_BP_FAT	GO:0045165~cell fate commitment	8	4.06091	0.00208683	FGFR2, ASCL1, NOTCH2, NOTCH1, HES5, OLIG2, SOX9, NR2E1	166	147	13588	4.45472	0.92971	0.054926	3.34419
GOTERM_BP_FAT	GO:0042063~gliogenesis	5	2.53807	0.00360728	ASCL1, NOTCH1, PHGDH, OLIG2, NR2E1, GM8096	166	52	13588	7.87071	0.989879	0.086125	5.71433
GOTERM_BP_FAT	GO:0021543~pallium development	5	2.53807	0.00386539	ASCL1, HDAC1, ID4, TACC3, NR2E1	166	53	13588	7.72221	0.992719	0.0886936	6.11123
GOTERM_BP_FAT	GO:0045665~negative regulation of neuron differentiation	4	2.03046	0.00798359	NOTCH1, HES5, ID4, NR2E1	166	34	13588	9.63005	0.999962	0.156165	12.2355
GOTERM_BP_FAT	GO:0048663~neuron fate commitment	4	2.03046	0.0192962	ASCL1, NOTCH1, HES5, OLIG2	166	47	13588	6.96642	1	0.275031	27.1857
GOTERM_BP_FAT	GO:0010001~glial cell differentiation	4	2.03046	0.0204032	ASCL1, NOTCH1, PHGDH, OLIG2, GM8096	166	48	13588	6.82129	1	0.282264	28.5125
INTERPRO	IPR001092:Basic helix-loop-helix dimerisation region bHLH	5	2.53807	0.0269043	ASCL1, HES5, ID4, OLIG2, MYCN	182	111	17763	4.39635	0.999992	0.544089	31.9319
GOTERM_BP_FAT	GO:0001708~cell fate specification	4	2.03046	0.0348402	ASCL1, NOTCH1, OLIG2, SOX9	166	59	13588	5.54952	1	0.380899	43.8643
SMART	SM00353:HLH	5	2.53807	0.035451	ASCL1, HES5, ID4, OLIG2, MYCN	103	111	9131	3.99327	0.958261	0.470205	32.3594
GOTERM_BP_FAT	GO:0045664~regulation of neuron differentiation	5	2.53807	0.0356247	ASCL1, NOTCH1, HES5, ID4, NR2E1	166	102	13588	4.01252	1	0.384499	44.6026
GOTERM_BP_FAT	GO:0006357~regulation of transcription from RNA polymerase II promoter	14	7.1066	0.0372653	E2F1, HMGB2, SOX9, NR2E1, ASCL1, NOTCH1, HDAC1, HES5, JUN, ZFP238, YAP1, OLIG2, TOP2A, NR2F1	166	616	13588	1.86035	1	0.395168	46.1172
UP_SEQ_FEATURE	domain:Helix-loop-helix motif	5	2.53807	0.0382034	ASCL1, HES5, ID4, OLIG2, MYCN	187	109	16021	3.92999	1	0.854108	43.6941
GOTERM_BP_FAT	GO:0001709~cell fate determination	3	1.52284	0.0421872	ASCL1, NOTCH2, HES5	166	27	13588	9.09505	1	0.42823	50.4315
INTERPRO	IPR011598:Helix-loop-helix DNA-binding	4	2.03046	0.0560472	ASCL1, HES5, OLIG2, MYCN	182	85	17763	4.59289	1	0.76909	55.6704
GOTERM_BP_FAT	GO:0045596~negative regulation of cell differentiation	6	3.04569	0.0711579	CCND1, NOTCH1, HES5, ID4, SOX9, NR2E1	166	182	13588	2.69853	1	0.580508	69.9379
GOTERM_BP_FAT	GO:0050767~regulation of neurogenesis	5	2.53807	0.0770828	ASCL1, NOTCH1, HES5, ID4, NR2E1	166	132	13588	3.10058	1	0.600886	72.9125
UP_SEQ_FEATURE	DNA-binding region:Basic motif	5	2.53807	0.104585	ASCL1, HES5, JUN, OLIG2, MYCN	187	154	16021	2.78162	1	0.968183	80.3855
GOTERM_BP_FAT	GO:0051960~regulation of nervous system development	5	2.53807	0.105983	ASCL1, NOTCH1, HES5, ID4, NR2E1	166	148	13588	2.76539	1	0.694738	83.8639
GOTERM_BP_FAT	GO:0021510~spinal cord development	3	1.52284	0.107343	ASCL1, PHGDH, OLIG2, GM8096	166	46	13588	5.3384	1	0.696621	84.259
GOTERM_BP_FAT	GO:0060284~regulation of cell development	5	2.53807	0.128854	ASCL1, NOTCH1, HES5, ID4, NR2E1	166	159	13588	2.57407	1	0.727122	89.4186
GOTERM_MF_FAT	GO:0043565~sequence-specific DNA binding	10	5.07614	0.182033	ASCL1, NOTCH1, JUN, LHX2, NR2F6, OLIG2, MCM2, SOX9, NR2E1, NR2F1	152	556	13288	1.57232	1	0.860605	93.2153
UP_SEQ_FEATURE	compositionally biased region:Poly-Ala	6	3.04569	0.212144	ASCL1, NOTCH2, HES5, LHX2, ID4, OLIG2	187	273	16021	1.88294	1	0.997237	97.028
SP_PIR_KEYWORDS	differentiation	7	3.5533	0.364769	ASCL1, NOTCH2, NOTCH1, HES5, GADD45G, RACGAP1, HIP1	191	460	17854	1.42247	1	0.863249	99.7001
GOTERM_BP_FAT	GO:0007423~sensory organ development	5	2.53807	0.380194	FGFR2, ASCL1, FGFR3, HES5, NR2E1	166	257	13588	1.59252	1	0.950699	99.9586
Annotation Cluster 19	Enrichment Score: 1.323918457980927
Category	Term	Count	%	PValue	Genes	List Total	Pop Hits	Pop Total	Fold Enrichment	Bonferroni	Benjamini	FDR
GOTERM_BP_FAT	GO:0009309~amine biosynthetic process	5	2.53807	0.0119238	MTHFD1, SLC1A3, SRM, PHGDH, PSAT1, GM8096	166	73	13588	5.60654	1	0.211972	17.7423
GOTERM_BP_FAT	GO:0008652~cellular amino acid biosynthetic process	4	2.03046	0.0161807	MTHFD1, SLC1A3, PHGDH, PSAT1, GM8096	166	44	13588	7.4414	1	0.253251	23.3265
SP_PIR_KEYWORDS	amino-acid biosynthesis	3	1.52284	0.0207156	MTHFD1, PHGDH, PSAT1, GM8096	191	21	17854	13.3538	0.991543	0.167705	23.5091
GOTERM_BP_FAT	GO:0016053~organic acid biosynthetic process	4	2.03046	0.245103	MTHFD1, SLC1A3, PHGDH, PSAT1, GM8096	166	141	13588	2.32214	1	0.870248	98.9726
GOTERM_BP_FAT	GO:0046394~carboxylic acid biosynthetic process	4	2.03046	0.245103	MTHFD1, SLC1A3, PHGDH, PSAT1, GM8096	166	141	13588	2.32214	1	0.870248	98.9726
Annotation Cluster 20	Enrichment Score: 1.2606578414529117
Category	Term	Count	%	PValue	Genes	List Total	Pop Hits	Pop Total	Fold Enrichment	Bonferroni	Benjamini	FDR
INTERPRO	IPR003068:Transcription factor COUP	3	1.52284	0.000611281	NR2F6, NR2E1, NR2F1	182	4	17763	73.1992	0.232145	0.0430706	0.858719
PIR_SUPERFAMILY	PIRSF002534:retinoic X receptor-like nuclear receptor	3	1.52284	0.00825617	NR2F6, NR2E1, NR2F1	105	11	8136	21.1325	0.598259	0.262126	8.94145
INTERPRO	IPR001628:Zinc finger, nuclear hormone receptor-type	3	1.52284	0.0828718	NR2F6, NR2E1, NR2F1	182	47	17763	6.22972	1	0.831293	70.4807
INTERPRO	IPR001723:Steroid hormone receptor	3	1.52284	0.0859157	NR2F6, NR2E1, NR2F1	182	48	17763	6.09993	1	0.814979	71.8329
INTERPRO	IPR008946:Nuclear hormone receptor, ligand-binding	3	1.52284	0.0889929	NR2F6, NR2E1, NR2F1	182	49	17763	5.97544	1	0.813194	73.1412
INTERPRO	IPR000536:Nuclear hormone receptor, ligand-binding, core	3	1.52284	0.0889929	NR2F6, NR2E1, NR2F1	182	49	17763	5.97544	1	0.813194	73.1412
SMART	SM00399:ZnF_C4	3	1.52284	0.0966584	NR2F6, NR2E1, NR2F1	103	47	9131	5.65854	0.99987	0.72139	66.7488
UP_SEQ_FEATURE	zinc finger region:NR C4-type	3	1.52284	0.0996241	NR2F6, NR2E1, NR2F1	187	46	16021	5.58742	1	0.968485	78.7208
UP_SEQ_FEATURE	DNA-binding region:Nuclear receptor	3	1.52284	0.0996241	NR2F6, NR2E1, NR2F1	187	46	16021	5.58742	1	0.968485	78.7208
INTERPRO	IPR013088:Zinc finger, NHR/GATA-type	3	1.52284	0.101616	NR2F6, NR2E1, NR2F1	182	53	17763	5.52447	1	0.819949	77.9392
SMART	SM00430:HOLI	3	1.52284	0.103683	NR2F6, NR2E1, NR2F1	103	49	9131	5.42758	0.999934	0.700031	69.445
GOTERM_MF_FAT	GO:0003707~steroid hormone receptor activity	3	1.52284	0.106812	NR2F6, NR2E1, NR2F1	152	49	13288	5.35231	1	0.775307	77.9646
GOTERM_MF_FAT	GO:0004879~ligand-dependent nuclear receptor activity	3	1.52284	0.133039	NR2F6, NR2E1, NR2F1	152	56	13288	4.68327	1	0.811604	85.2153
Annotation Cluster 21	Enrichment Score: 1.2444138307768824
Category	Term	Count	%	PValue	Genes	List Total	Pop Hits	Pop Total	Fold Enrichment	Bonferroni	Benjamini	FDR
GOTERM_BP_FAT	GO:0010551~regulation of specific transcription from RNA polymerase II promoter	4	2.03046	0.02393	HMGB2, HDAC1, HES5, ZFP238	166	51	13588	6.42003	1	0.309889	32.5898
GOTERM_BP_FAT	GO:0010553~negative regulation of specific transcription from RNA polymerase II promoter	3	1.52284	0.0264594	HDAC1, HES5, ZFP238	166	21	13588	11.6936	1	0.330333	35.3784
GOTERM_BP_FAT	GO:0032582~negative regulation of gene-specific transcription	3	1.52284	0.0313789	HDAC1, HES5, ZFP238	166	23	13588	10.6768	1	0.365743	40.495
GOTERM_BP_FAT	GO:0032583~regulation of gene-specific transcription	4	2.03046	0.0478997	HMGB2, HDAC1, HES5, ZFP238	166	67	13588	4.88689	1	0.460813	55.0319
GOTERM_BP_FAT	GO:0000122~negative regulation of transcription from RNA polymerase II promoter	6	3.04569	0.150327	HDAC1, HES5, ZFP238, OLIG2, NR2E1, NR2F1	166	231	13588	2.12611	1	0.755492	92.9521
SP_PIR_KEYWORDS	repressor	7	3.5533	0.238774	PA2G4, HDAC1, HES5, ZFP238, EED, MYBBP1A, NR2E1	191	391	17854	1.67349	1	0.733795	96.9586
Annotation Cluster 22	Enrichment Score: 1.226058052583643
Category	Term	Count	%	PValue	Genes	List Total	Pop Hits	Pop Total	Fold Enrichment	Bonferroni	Benjamini	FDR
GOTERM_BP_FAT	GO:0042981~regulation of apoptosis	14	7.1066	0.0173288	SIVA1, MSH6, FGFR3, SKP2, PEA15A, SOX9, NR2E1, NOTCH2, ASCL1, NOTCH1, BTG2, AEN, HELLS, HIP1	166	553	13588	2.07229	1	0.262402	24.7705
GOTERM_BP_FAT	GO:0043067~regulation of programmed cell death	14	7.1066	0.0190138	SIVA1, MSH6, FGFR3, SKP2, PEA15A, SOX9, NR2E1, NOTCH2, ASCL1, NOTCH1, BTG2, AEN, HELLS, HIP1	166	560	13588	2.04639	1	0.274608	26.8435
GOTERM_BP_FAT	GO:0010941~regulation of cell death	14	7.1066	0.0197727	SIVA1, MSH6, FGFR3, SKP2, PEA15A, SOX9, NR2E1, NOTCH2, ASCL1, NOTCH1, BTG2, AEN, HELLS, HIP1	166	563	13588	2.03548	1	0.277778	27.7596
GOTERM_BP_FAT	GO:0043065~positive regulation of apoptosis	8	4.06091	0.0317879	SIVA1, MSH6, ASCL1, NOTCH2, NOTCH1, FGFR3, AEN, SKP2	166	248	13588	2.6405	1	0.366316	40.9027
GOTERM_BP_FAT	GO:0043068~positive regulation of programmed cell death	8	4.06091	0.0329919	SIVA1, MSH6, ASCL1, NOTCH2, NOTCH1, FGFR3, AEN, SKP2	166	250	13588	2.61937	1	0.374104	42.088
GOTERM_BP_FAT	GO:0010942~positive regulation of cell death	8	4.06091	0.0342261	SIVA1, MSH6, ASCL1, NOTCH2, NOTCH1, FGFR3, AEN, SKP2	166	252	13588	2.59858	1	0.378704	43.2798
GOTERM_BP_FAT	GO:0043066~negative regulation of apoptosis	5	2.53807	0.330587	NOTCH1, BTG2, SKP2, NR2E1, HELLS	166	239	13588	1.71246	1	0.931768	99.8548
GOTERM_BP_FAT	GO:0043069~negative regulation of programmed cell death	5	2.53807	0.344231	NOTCH1, BTG2, SKP2, NR2E1, HELLS	166	244	13588	1.67737	1	0.937882	99.8962
GOTERM_BP_FAT	GO:0060548~negative regulation of cell death	5	2.53807	0.347066	NOTCH1, BTG2, SKP2, NR2E1, HELLS	166	245	13588	1.67052	1	0.93875	99.9033
Annotation Cluster 23	Enrichment Score: 1.1793645400573103
Category	Term	Count	%	PValue	Genes	List Total	Pop Hits	Pop Total	Fold Enrichment	Bonferroni	Benjamini	FDR
GOTERM_CC_FAT	GO:0005654~nucleoplasm	13	6.59898	0.0271536	E2F1, E2F2, E2F5, FBL, CCND1, DKC1, HDAC1, AEN, JUN, EED, YAP1, OLIG2, GNL3	135	599	12504	2.01017	0.996459	0.245857	29.2801
GOTERM_CC_FAT	GO:0044451~nucleoplasm part	10	5.07614	0.0998315	E2F1, E2F2, E2F5, HDAC1, DKC1, JUN, EED, OLIG2, YAP1, FBL	135	513	12504	1.8055	1	0.536996	73.3816
GOTERM_CC_FAT	GO:0005667~transcription factor complex	6	3.04569	0.106859	E2F1, E2F2, E2F5, JUN, OLIG2, YAP1	135	234	12504	2.37493	1	0.550163	75.8817
Annotation Cluster 24	Enrichment Score: 1.094314312672096
Category	Term	Count	%	PValue	Genes	List Total	Pop Hits	Pop Total	Fold Enrichment	Bonferroni	Benjamini	FDR
GOTERM_CC_FAT	GO:0015630~microtubule cytoskeleton	13	6.59898	0.00324573	CKAP2, C2CD3, HAUS5, KIF11, 1190002H23RIK, KIF15, PEA15A, TACC3, RACGAP1, NEDD1, CDCA8, KIF4, TUBA1B	135	450	12504	2.67575	0.486475	0.0464888	4.00871
GOTERM_CC_FAT	GO:0044430~cytoskeletal part	16	8.12183	0.0185913	CKAP2, NES, C2CD3, HAUS5, KIF11, 1190002H23RIK, VIM, KIF15, PEA15A, TACC3, RACGAP1, CDCA8, MYO10, NEDD1, KIF4, TUBA1B	135	774	12504	1.91467	0.978658	0.202521	21.0351
GOTERM_BP_FAT	GO:0007017~microtubule-based process	7	3.5533	0.0438499	NEDD1, KIF11, HAUS5, KIF4, KIF15, TACC3, TUBA1B	166	211	13588	2.71558	1	0.437677	51.8142
GOTERM_BP_FAT	GO:0000226~microtubule cytoskeleton organization	5	2.53807	0.0462381	NEDD1, KIF11, HAUS5, TACC3, TUBA1B	166	111	13588	3.68718	1	0.452124	53.7369
SP_PIR_KEYWORDS	microtubule	6	3.04569	0.0876103	CKAP2, KIF11, HAUS5, KIF4, KIF15, TUBA1B	191	221	17854	2.53782	1	0.431638	69.0823
GOTERM_CC_FAT	GO:0005819~spindle	4	2.03046	0.111931	NEDD1, HAUS5, KIF15, RACGAP1	135	109	12504	3.39898	1	0.555655	77.5497
GOTERM_CC_FAT	GO:0005874~microtubule	6	3.04569	0.115621	CKAP2, KIF11, HAUS5, KIF4, KIF15, TUBA1B	135	240	12504	2.31556	1	0.544852	78.6958
GOTERM_CC_FAT	GO:0005815~microtubule organizing center	5	2.53807	0.145151	NEDD1, HAUS5, C2CD3, 1190002H23RIK, TACC3	135	189	12504	2.45032	1	0.600914	86.1052
GOTERM_CC_FAT	GO:0005856~cytoskeleton	17	8.62944	0.145793	CKAP2, NES, C2CD3, HAUS5, KIF11, 1190002H23RIK, VIM, KIF15, PEA15A, RACGAP1, TACC3, CDCA8, MYO10, NEDD1, KIF4, ADD3, TUBA1B	135	1122	12504	1.40337	1	0.592349	86.236
GOTERM_CC_FAT	GO:0005813~centrosome	4	2.03046	0.245726	NEDD1, HAUS5, 1190002H23RIK, TACC3	135	160	12504	2.31556	1	0.747521	97.1243
SP_PIR_KEYWORDS	cytoskeleton	9	4.56853	0.282038	CKAP2, CDCA8, NEDD1, HAUS5, SGOL1, KIF15, 1190002H23RIK, RACGAP1, ADD3	191	583	17854	1.44303	1	0.785991	98.5621
GOTERM_BP_FAT	GO:0007010~cytoskeleton organization	6	3.04569	0.362893	NEDD1, KIF11, HAUS5, RACGAP1, TACC3, TUBA1B	166	326	13588	1.50654	1	0.944639	99.9351
Annotation Cluster 25	Enrichment Score: 1.0938060521368438
Category	Term	Count	%	PValue	Genes	List Total	Pop Hits	Pop Total	Fold Enrichment	Bonferroni	Benjamini	FDR
KEGG_PATHWAY	mmu00260:Glycine, serine and threonine metabolism	4	2.03046	0.00967767	PHGDH, GCAT, PSAT1, GM8096, GLDC	81	32	5738	8.85494	0.570897	0.131519	9.9767
GOTERM_BP_FAT	GO:0009069~serine family amino acid metabolic process	3	1.52284	0.0288768	PHGDH, PSAT1, GM8096, GLDC	166	22	13588	11.1621	1	0.351476	37.9422
INTERPRO	IPR015421:Pyridoxal phosphate-dependent transferase, major region, subdomain 1	3	1.52284	0.0653666	GCAT, PSAT1, GLDC	182	41	17763	7.14138	1	0.80258	61.4593
GOTERM_MF_FAT	GO:0048037~cofactor binding	6	3.04569	0.11525	PHGDH, GCAT, PSAT1, DBI, GAPDH, GM8096, GLDC	152	226	13288	2.32091	1	0.787973	80.5945
GOTERM_MF_FAT	GO:0030170~pyridoxal phosphate binding	3	1.52284	0.1254	GCAT, PSAT1, GLDC	152	54	13288	4.85673	1	0.803934	83.3725
GOTERM_MF_FAT	GO:0070279~vitamin B6 binding	3	1.52284	0.1254	GCAT, PSAT1, GLDC	152	54	13288	4.85673	1	0.803934	83.3725
SP_PIR_KEYWORDS	pyridoxal phosphate	3	1.52284	0.133868	GCAT, PSAT1, GLDC	191	60	17854	4.67382	1	0.559212	84.1175
GOTERM_MF_FAT	GO:0019842~vitamin binding	3	1.52284	0.400831	GCAT, PSAT1, GLDC	152	121	13288	2.16746	1	0.981549	99.895
Annotation Cluster 26	Enrichment Score: 1.0622157365606828
Category	Term	Count	%	PValue	Genes	List Total	Pop Hits	Pop Total	Fold Enrichment	Bonferroni	Benjamini	FDR
KEGG_PATHWAY	mmu05200:Pathways in cancer	11	5.58376	0.0136307	E2F1, FGFR2, MSH6, E2F2, CCND1, WNT7B, FGFR3, HSP90AA1, HDAC1, JUN, SKP2	81	323	5738	2.41249	0.697001	0.138649	13.7852
KEGG_PATHWAY	mmu05219:Bladder cancer	4	2.03046	0.0202826	E2F1, E2F2, CCND1, FGFR3	81	42	5738	6.74662	0.831821	0.179696	19.8651
KEGG_PATHWAY	mmu05215:Prostate cancer	5	2.53807	0.0362891	E2F1, FGFR2, E2F2, CCND1, HSP90AA1	81	90	5738	3.93553	0.959879	0.235083	32.9339
KEGG_PATHWAY	mmu05220:Chronic myeloid leukemia	4	2.03046	0.0890539	E2F1, E2F2, CCND1, HDAC1	81	76	5738	3.7284	0.999701	0.464311	63.5067
KEGG_PATHWAY	mmu05222:Small cell lung cancer	4	2.03046	0.114722	E2F1, E2F2, CCND1, SKP2	81	85	5738	3.33362	0.999975	0.506756	73.2047
KEGG_PATHWAY	mmu05223:Non-small cell lung cancer	3	1.52284	0.173309	E2F1, E2F2, CCND1	81	54	5738	3.93553	1	0.622434	87.2156
KEGG_PATHWAY	mmu05214:Glioma	3	1.52284	0.22416	E2F1, E2F2, CCND1	81	64	5738	3.3206	1	0.706754	93.5627
KEGG_PATHWAY	mmu05218:Melanoma	3	1.52284	0.26043	E2F1, E2F2, CCND1	81	71	5738	2.99322	1	0.71345	96.1631
KEGG_PATHWAY	mmu05212:Pancreatic cancer	3	1.52284	0.265627	E2F1, E2F2, CCND1	81	72	5738	2.95165	1	0.705041	96.4447
Annotation Cluster 27	Enrichment Score: 1.0123577053081876
Category	Term	Count	%	PValue	Genes	List Total	Pop Hits	Pop Total	Fold Enrichment	Bonferroni	Benjamini	FDR
SP_PIR_KEYWORDS	Apoptosis	8	4.06091	0.0690006	SIVA1, E2F1, CKAP2, AEN, GADD45G, PEA15A, NEK6, HIP1	191	337	17854	2.21903	1	0.372335	59.9619
GOTERM_BP_FAT	GO:0008219~cell death	11	5.58376	0.0898164	SIVA1, E2F1, CKAP2, E2F2, HPRT, AEN, GADD45G, TBRG4, PEA15A, NEK6, HIP1	166	507	13588	1.77596	1	0.646584	78.3964
GOTERM_BP_FAT	GO:0016265~death	11	5.58376	0.100818	SIVA1, E2F1, CKAP2, E2F2, HPRT, AEN, GADD45G, TBRG4, PEA15A, NEK6, HIP1	166	519	13588	1.73489	1	0.678587	82.2771
GOTERM_BP_FAT	GO:0006915~apoptosis	10	5.07614	0.113455	SIVA1, E2F1, CKAP2, E2F2, AEN, GADD45G, TBRG4, PEA15A, NEK6, HIP1	166	465	13588	1.76033	1	0.706085	85.925
GOTERM_BP_FAT	GO:0012501~programmed cell death	10	5.07614	0.122361	SIVA1, E2F1, CKAP2, E2F2, AEN, GADD45G, TBRG4, PEA15A, NEK6, HIP1	166	473	13588	1.73056	1	0.720872	88.0587
Annotation Cluster 28	Enrichment Score: 1.0042887847322826
Category	Term	Count	%	PValue	Genes	List Total	Pop Hits	Pop Total	Fold Enrichment	Bonferroni	Benjamini	FDR
GOTERM_BP_FAT	GO:0007017~microtubule-based process	7	3.5533	0.0438499	NEDD1, KIF11, HAUS5, KIF4, KIF15, TACC3, TUBA1B	166	211	13588	2.71558	1	0.437677	51.8142
UP_SEQ_FEATURE	domain:Kinesin-motor	3	1.52284	0.0621349	KIF11, KIF4, KIF15	187	35	16021	7.34347	1	0.92082	61.1675
INTERPRO	IPR019821:Kinesin, motor region, conserved site	3	1.52284	0.0681886	KIF11, KIF4, KIF15	182	42	17763	6.97135	1	0.799268	63.0686
INTERPRO	IPR001752:Kinesin, motor region	3	1.52284	0.0739505	KIF11, KIF4, KIF15	182	44	17763	6.65447	1	0.809762	66.1622
SMART	SM00129:KISc	3	1.52284	0.0863963	KIF11, KIF4, KIF15	103	44	9131	6.04435	0.999648	0.734265	62.421
SP_PIR_KEYWORDS	microtubule	6	3.04569	0.0876103	CKAP2, KIF11, HAUS5, KIF4, KIF15, TUBA1B	191	221	17854	2.53782	1	0.431638	69.0823
GOTERM_CC_FAT	GO:0005874~microtubule	6	3.04569	0.115621	CKAP2, KIF11, HAUS5, KIF4, KIF15, TUBA1B	135	240	12504	2.31556	1	0.544852	78.6958
GOTERM_BP_FAT	GO:0007018~microtubule-based movement	4	2.03046	0.124601	KIF11, KIF4, KIF15, TUBA1B	166	101	13588	3.2418	1	0.725042	88.5454
SP_PIR_KEYWORDS	motor protein	4	2.03046	0.143529	MYO10, KIF11, KIF4, KIF15	191	123	17854	3.03988	1	0.568754	86.2422
GOTERM_MF_FAT	GO:0003777~microtubule motor activity	3	1.52284	0.201324	KIF11, KIF4, KIF15	152	73	13288	3.59265	1	0.881826	95.0712
GOTERM_MF_FAT	GO:0003774~motor activity	4	2.03046	0.207216	MYO10, KIF11, KIF4, KIF15	152	138	13288	2.53394	1	0.882238	95.5364
Annotation Cluster 29	Enrichment Score: 0.9869627667083001
Category	Term	Count	%	PValue	Genes	List Total	Pop Hits	Pop Total	Fold Enrichment	Bonferroni	Benjamini	FDR
INTERPRO	IPR019775:WD40 repeat, conserved site	7	3.5533	0.0490096	NEDD1, GRWD1, DTL, WDR76, EED, EIF2A, NUP37	182	258	17763	2.64803	1	0.742513	50.7743
UP_SEQ_FEATURE	repeat:WD 3	7	3.5533	0.0529867	NEDD1, GRWD1, DTL, WDR76, EED, EIF2A, NUP37	187	231	16021	2.59618	1	0.916541	55.1918
UP_SEQ_FEATURE	repeat:WD 2	7	3.5533	0.0565813	NEDD1, GRWD1, DTL, WDR76, EED, EIF2A, NUP37	187	235	16021	2.55199	1	0.915169	57.6353
UP_SEQ_FEATURE	repeat:WD 1	7	3.5533	0.0565813	NEDD1, GRWD1, DTL, WDR76, EED, EIF2A, NUP37	187	235	16021	2.55199	1	0.915169	57.6353
SP_PIR_KEYWORDS	wd repeat	7	3.5533	0.0625654	NEDD1, GRWD1, DTL, WDR76, EED, EIF2A, NUP37	191	263	17854	2.48797	1	0.368927	56.2706
INTERPRO	IPR017986:WD40 repeat, region	6	3.04569	0.0849558	NEDD1, GRWD1, DTL, WDR76, EED, NUP37	182	228	17763	2.56839	1	0.825071	71.4128
INTERPRO	IPR019781:WD40 repeat, subgroup	6	3.04569	0.0925943	NEDD1, GRWD1, DTL, WDR76, EED, NUP37	182	235	17763	2.49189	1	0.813444	74.6006
INTERPRO	IPR015943:WD40/YVTN repeat-like	7	3.5533	0.092621	NEDD1, GRWD1, DTL, WDR76, EED, EIF2A, NUP37	182	305	17763	2.23997	1	0.801096	74.6111
UP_SEQ_FEATURE	repeat:WD 4	6	3.04569	0.110083	NEDD1, GRWD1, DTL, WDR76, EED, NUP37	187	218	16021	2.35799	1	0.968507	82.0885
INTERPRO	IPR001680:WD40 repeat	6	3.04569	0.125508	NEDD1, GRWD1, DTL, WDR76, EED, NUP37	182	259	17763	2.26098	1	0.873708	84.9162
SMART	SM00320:WD40	6	3.04569	0.163483	NEDD1, GRWD1, DTL, WDR76, EED, NUP37	103	259	9131	2.05368	1	0.825428	85.5364
UP_SEQ_FEATURE	repeat:WD 7	4	2.03046	0.174795	NEDD1, DTL, WDR76, EED	187	124	16021	2.76367	1	0.995596	94.1161
INTERPRO	IPR019782:WD40 repeat 2	5	2.53807	0.175172	NEDD1, GRWD1, DTL, EED, NUP37	182	214	17763	2.28035	1	0.931691	93.3874
UP_SEQ_FEATURE	repeat:WD 5	5	2.53807	0.208297	NEDD1, GRWD1, DTL, WDR76, EED	187	202	16021	2.12064	1	0.997575	96.8067
UP_SEQ_FEATURE	repeat:WD 6	4	2.03046	0.287343	NEDD1, DTL, WDR76, EED	187	161	16021	2.12854	1	0.999559	99.3229
Annotation Cluster 30	Enrichment Score: 0.972118984980912
Category	Term	Count	%	PValue	Genes	List Total	Pop Hits	Pop Total	Fold Enrichment	Bonferroni	Benjamini	FDR
GOTERM_BP_FAT	GO:0045165~cell fate commitment	8	4.06091	0.00208683	FGFR2, ASCL1, NOTCH2, NOTCH1, HES5, OLIG2, SOX9, NR2E1	166	147	13588	4.45472	0.92971	0.054926	3.34419
GOTERM_BP_FAT	GO:0048762~mesenchymal cell differentiation	4	2.03046	0.0215445	FGFR2, EDNRB, NOTCH1, SOX9	166	49	13588	6.68208	1	0.292508	29.8566
GOTERM_BP_FAT	GO:0060485~mesenchyme development	4	2.03046	0.0227201	FGFR2, EDNRB, NOTCH1, SOX9	166	50	13588	6.54843	1	0.299684	31.2162
GOTERM_BP_FAT	GO:0042127~regulation of cell proliferation	13	6.59898	0.0311148	FGFR2, FGFR3, FGFRL1, SOX9, NR2E1, MYCN, MIF, NOTCH2, NOTCH1, JUN, RTKN2, ID4, GNL3	166	538	13588	1.97792	1	0.366526	40.2302
GOTERM_BP_FAT	GO:0060740~prostate gland epithelium morphogenesis	3	1.52284	0.0393697	FGFR2, NOTCH1, SOX9	166	26	13588	9.44486	1	0.40921	48.0033
GOTERM_BP_FAT	GO:0060512~prostate gland morphogenesis	3	1.52284	0.0421872	FGFR2, NOTCH1, SOX9	166	27	13588	9.09505	1	0.42823	50.4315
GOTERM_BP_FAT	GO:0002009~morphogenesis of an epithelium	6	3.04569	0.0598399	FGFR2, NOTCH2, NOTCH1, FGFR3, C2CD3, SOX9	166	173	13588	2.83892	1	0.529569	63.3846
GOTERM_BP_FAT	GO:0048608~reproductive structure development	5	2.53807	0.0737872	FGFR2, HMGB2, NOTCH1, SOX9, LFNG	166	130	13588	3.14829	1	0.5909	71.2939
GOTERM_BP_FAT	GO:0030850~prostate gland development	3	1.52284	0.081114	FGFR2, NOTCH1, SOX9	166	39	13588	6.29657	1	0.6171	74.776
GOTERM_BP_FAT	GO:0014031~mesenchymal cell development	3	1.52284	0.111256	EDNRB, NOTCH1, SOX9	166	47	13588	5.22481	1	0.707347	85.3457
GOTERM_BP_FAT	GO:0060429~epithelium development	7	3.5533	0.112683	FGFR2, NOTCH2, NOTCH1, FGFR3, C2CD3, JUN, SOX9	166	271	13588	2.11435	1	0.706367	85.7242
GOTERM_BP_FAT	GO:0048729~tissue morphogenesis	6	3.04569	0.163744	FGFR2, NOTCH2, NOTCH1, FGFR3, C2CD3, SOX9	166	238	13588	2.06358	1	0.773609	94.5612
GOTERM_BP_FAT	GO:0050678~regulation of epithelial cell proliferation	3	1.52284	0.177966	FGFR2, NOTCH1, FGFR3	166	63	13588	3.89788	1	0.789182	95.8865
GOTERM_BP_FAT	GO:0001763~morphogenesis of a branching structure	4	2.03046	0.194323	FGFR2, NOTCH1, SOX9, MYCN	166	125	13588	2.61937	1	0.81261	97.0346
GOTERM_BP_FAT	GO:0001655~urogenital system development	4	2.03046	0.261298	FGFR2, NOTCH1, SOX9, HELLS	166	146	13588	2.24261	1	0.88497	99.2783
GOTERM_BP_FAT	GO:0022612~gland morphogenesis	3	1.52284	0.271653	FGFR2, NOTCH1, SOX9	166	84	13588	2.92341	1	0.893352	99.4265
GOTERM_BP_FAT	GO:0048589~developmental growth	3	1.52284	0.343277	FGFR2, NOTCH1, SOX9	166	100	13588	2.45566	1	0.938183	99.8937
GOTERM_BP_FAT	GO:0048610~reproductive cellular process	4	2.03046	0.350857	FGFR2, HMGB2, NOTCH1, SOX9	166	173	13588	1.89261	1	0.940181	99.912
GOTERM_BP_FAT	GO:0003006~reproductive developmental process	5	2.53807	0.399463	FGFR2, HMGB2, NOTCH1, SOX9, LFNG	166	264	13588	1.55029	1	0.958292	99.9752
GOTERM_BP_FAT	GO:0040007~growth	4	2.03046	0.410681	FGFR2, NOTCH2, NOTCH1, SOX9	166	193	13588	1.69649	1	0.96171	99.9818
GOTERM_BP_FAT	GO:0048732~gland development	4	2.03046	0.42986	FGFR2, CCND1, NOTCH1, SOX9	166	197	13588	1.66204	1	0.968253	99.9894
GOTERM_BP_FAT	GO:0007507~heart development	4	2.03046	0.507372	NOTCH1, C2CD3, FGFRL1, SOX9	166	223	13588	1.46826	1	0.984784	99.999
Annotation Cluster 31	Enrichment Score: 0.9465822780200684
Category	Term	Count	%	PValue	Genes	List Total	Pop Hits	Pop Total	Fold Enrichment	Bonferroni	Benjamini	FDR
GOTERM_MF_FAT	GO:0004527~exonuclease activity	4	2.03046	0.0190995	POLG, AEN, POLD1, FEN1	152	50	13288	6.99368	0.997156	0.386476	22.7572
GOTERM_MF_FAT	GO:0004518~nuclease activity	4	2.03046	0.255917	POLG, AEN, POLD1, FEN1	152	154	13288	2.27068	1	0.923275	98.0901
SP_PIR_KEYWORDS	nuclease	3	1.52284	0.295891	AEN, POLD1, FEN1	191	102	17854	2.74931	1	0.798052	98.8795
Annotation Cluster 32	Enrichment Score: 0.9286773958627513
Category	Term	Count	%	PValue	Genes	List Total	Pop Hits	Pop Total	Fold Enrichment	Bonferroni	Benjamini	FDR
GOTERM_BP_FAT	GO:0006357~regulation of transcription from RNA polymerase II promoter	14	7.1066	0.0372653	E2F1, HMGB2, SOX9, NR2E1, ASCL1, NOTCH1, HDAC1, HES5, JUN, ZFP238, YAP1, OLIG2, TOP2A, NR2F1	166	616	13588	1.86035	1	0.395168	46.1172
GOTERM_BP_FAT	GO:0051173~positive regulation of nitrogen compound metabolic process	12	6.09137	0.0558964	E2F1, ASCL1, HMGB2, NOTCH1, HSP90AA1, HES5, HPRT, JUN, YAP1, SOX9, CCNA2, TOP2A	166	526	13588	1.86742	1	0.511656	60.8021
GOTERM_BP_FAT	GO:0045944~positive regulation of transcription from RNA polymerase II promoter	9	4.56853	0.0706585	E2F1, ASCL1, HMGB2, NOTCH1, HES5, JUN, YAP1, SOX9, TOP2A	166	358	13588	2.05782	1	0.581235	69.6736
GOTERM_BP_FAT	GO:0045941~positive regulation of transcription	10	5.07614	0.124646	E2F1, ASCL1, HMGB2, NOTCH1, HES5, JUN, YAP1, SOX9, CCNA2, TOP2A	166	475	13588	1.72327	1	0.722476	88.5549
GOTERM_BP_FAT	GO:0045893~positive regulation of transcription, DNA-dependent	9	4.56853	0.134269	E2F1, ASCL1, HMGB2, NOTCH1, HES5, JUN, YAP1, SOX9, TOP2A	166	416	13588	1.77091	1	0.734975	90.4402
GOTERM_BP_FAT	GO:0031328~positive regulation of cellular biosynthetic process	11	5.58376	0.134955	E2F1, ASCL1, HMGB2, NOTCH1, HSP90AA1, HES5, JUN, YAP1, SOX9, CCNA2, TOP2A	166	552	13588	1.63118	1	0.731836	90.5628
GOTERM_BP_FAT	GO:0051254~positive regulation of RNA metabolic process	9	4.56853	0.138176	E2F1, ASCL1, HMGB2, NOTCH1, HES5, JUN, YAP1, SOX9, TOP2A	166	419	13588	1.75823	1	0.735788	91.1189
GOTERM_BP_FAT	GO:0010628~positive regulation of gene expression	10	5.07614	0.140053	E2F1, ASCL1, HMGB2, NOTCH1, HES5, JUN, YAP1, SOX9, CCNA2, TOP2A	166	488	13588	1.67737	1	0.735989	91.4286
GOTERM_BP_FAT	GO:0009891~positive regulation of biosynthetic process	11	5.58376	0.140612	E2F1, ASCL1, HMGB2, NOTCH1, HSP90AA1, HES5, JUN, YAP1, SOX9, CCNA2, TOP2A	166	557	13588	1.61653	1	0.735069	91.519
GOTERM_BP_FAT	GO:0045935~positive regulation of nucleobase, nucleoside, nucleotide and nucleic acid metabolic process	10	5.07614	0.168242	E2F1, ASCL1, HMGB2, NOTCH1, HES5, JUN, YAP1, SOX9, CCNA2, TOP2A	166	510	13588	1.60501	1	0.777064	95.0185
GOTERM_BP_FAT	GO:0010557~positive regulation of macromolecule biosynthetic process	10	5.07614	0.196015	E2F1, ASCL1, HMGB2, NOTCH1, HES5, JUN, YAP1, SOX9, CCNA2, TOP2A	166	530	13588	1.54444	1	0.813739	97.1344
GOTERM_BP_FAT	GO:0010604~positive regulation of macromolecule metabolic process	11	5.58376	0.240549	E2F1, ASCL1, HMGB2, NOTCH1, FGFR3, HES5, JUN, YAP1, SOX9, CCNA2, TOP2A	166	633	13588	1.42245	1	0.866002	98.8669
Annotation Cluster 33	Enrichment Score: 0.9227315989681817
Category	Term	Count	%	PValue	Genes	List Total	Pop Hits	Pop Total	Fold Enrichment	Bonferroni	Benjamini	FDR
SP_PIR_KEYWORDS	ribonucleoprotein	7	3.5533	0.0652761	PA2G4, DKC1, LSM3, RPL12, RPS2, FBL, SLBP	191	266	17854	2.45991	1	0.372738	57.8621
SP_PIR_KEYWORDS	rna-binding	10	5.07614	0.0752553	PA2G4, LARP4, DKC1, NOL8, RAVER1, PPRC1, LSM3, RPL12, FBL, SLBP	191	485	17854	1.92735	1	0.390737	63.2723
GOTERM_CC_FAT	GO:0030529~ribonucleoprotein complex	9	4.56853	0.123188	RPS6KA6, PA2G4, DKC1, LSM3, RPL12, RPS2, FBL, SNRNP25, SLBP	135	462	12504	1.80433	1	0.547352	80.8794
GOTERM_MF_FAT	GO:0003723~RNA binding	12	6.09137	0.142941	PA2G4, LARP4, DKC1, NOL8, RAVER1, PPRC1, LSM3, EIF2A, RPL12, RPS2, FBL, SLBP	152	672	13288	1.56109	1	0.823904	87.3231
GOTERM_BP_FAT	GO:0006396~RNA processing	8	4.06091	0.281402	PA2G4, DKC1, USP39, LSM3, TSEN15, FBL, SNRNP25, SLBP	166	437	13588	1.4985	1	0.900513	99.5395
Annotation Cluster 34	Enrichment Score: 0.9169287952714509
Category	Term	Count	%	PValue	Genes	List Total	Pop Hits	Pop Total	Fold Enrichment	Bonferroni	Benjamini	FDR
GOTERM_CC_FAT	GO:0000792~heterochromatin	4	2.03046	0.0172367	HDAC1, EED, H2AFX, HELLS	135	51	12504	7.26449	0.971684	0.199702	19.6525
GOTERM_MF_FAT	GO:0003682~chromatin binding	6	3.04569	0.0319442	MSL3, MSH6, NOTCH1, HDAC1, EED, HELLS	152	155	13288	3.38404	0.999948	0.505875	35.255
GOTERM_BP_FAT	GO:0016569~covalent chromatin modification	4	2.03046	0.111446	HDAC1, EED, HAT1, HELLS	166	96	13588	3.41064	1	0.705061	85.3966
GOTERM_BP_FAT	GO:0016568~chromatin modification	6	3.04569	0.159053	MSL3, HDAC1, NASP, EED, HAT1, HELLS	166	236	13588	2.08107	1	0.765077	94.0426
GOTERM_BP_FAT	GO:0040029~regulation of gene expression, epigenetic	3	1.52284	0.208795	EED, HAT1, HELLS	166	70	13588	3.50809	1	0.83177	97.7924
GOTERM_BP_FAT	GO:0016570~histone modification	3	1.52284	0.307638	HDAC1, EED, HAT1	166	92	13588	2.6692	1	0.917818	99.7487
SP_PIR_KEYWORDS	chromatin regulator	3	1.52284	0.608535	MSL3, HDAC1, EED	191	192	17854	1.46057	1	0.966431	99.9994
Annotation Cluster 35	Enrichment Score: 0.9006323511998068
Category	Term	Count	%	PValue	Genes	List Total	Pop Hits	Pop Total	Fold Enrichment	Bonferroni	Benjamini	FDR
GOTERM_MF_FAT	GO:0003887~DNA-directed DNA polymerase activity	3	1.52284	0.0453445	POLG, POLD1, MYBBP1A	152	30	13288	8.74211	0.999999	0.563875	46.2787
GOTERM_MF_FAT	GO:0034061~DNA polymerase activity	3	1.52284	0.103192	POLG, POLD1, MYBBP1A	152	48	13288	5.46382	1	0.777978	76.7379
GOTERM_MF_FAT	GO:0016779~nucleotidyltransferase activity	3	1.52284	0.424555	POLG, POLD1, MYBBP1A	152	127	13288	2.06506	1	0.983384	99.9388
Annotation Cluster 36	Enrichment Score: 0.7959985757016405
Category	Term	Count	%	PValue	Genes	List Total	Pop Hits	Pop Total	Fold Enrichment	Bonferroni	Benjamini	FDR
GOTERM_BP_FAT	GO:0009314~response to radiation	5	2.53807	0.0964915	MSH6, SLC1A3, USP1, AEN, NR2F6	166	143	13588	2.86208	1	0.664774	80.8365
GOTERM_BP_FAT	GO:0009416~response to light stimulus	4	2.03046	0.116641	MSH6, SLC1A3, USP1, NR2F6	166	98	13588	3.34104	1	0.710967	86.7264
GOTERM_BP_FAT	GO:0009628~response to abiotic stimulus	5	2.53807	0.363633	MSH6, SLC1A3, USP1, AEN, NR2F6	166	251	13588	1.63059	1	0.944244	99.9363
Annotation Cluster 37	Enrichment Score: 0.788092140377776
Category	Term	Count	%	PValue	Genes	List Total	Pop Hits	Pop Total	Fold Enrichment	Bonferroni	Benjamini	FDR
GOTERM_CC_FAT	GO:0048770~pigment granule	4	2.03046	0.0630603	HSP90AA1, RAN, NAP1L1, HSPA8	135	85	12504	4.35869	0.999998	0.426715	55.9443
GOTERM_CC_FAT	GO:0042470~melanosome	4	2.03046	0.0630603	HSP90AA1, RAN, NAP1L1, HSPA8	135	85	12504	4.35869	0.999998	0.426715	55.9443
GOTERM_CC_FAT	GO:0031410~cytoplasmic vesicle	9	4.56853	0.178633	HSP90AA1, RAN, NAP1L1, VAMP3, SNAP23, HSPD1, RACGAP1, HSPA8, HIP1	135	508	12504	1.64094	1	0.663883	91.5961
GOTERM_CC_FAT	GO:0031982~vesicle	9	4.56853	0.193331	HSP90AA1, RAN, NAP1L1, VAMP3, SNAP23, HSPD1, RACGAP1, HSPA8, HIP1	135	519	12504	1.60617	1	0.686205	93.3043
GOTERM_BP_FAT	GO:0006457~protein folding	4	2.03046	0.200526	HSP90AA1, PPIA, HSPD1, HSPA8	166	127	13588	2.57812	1	0.819778	97.3853
SP_PIR_KEYWORDS	Chaperone	4	2.03046	0.21462	HSP90AA1, HSPD1, DNAJC19, HSPA8	191	150	17854	2.49271	1	0.714028	95.4631
GOTERM_CC_FAT	GO:0016023~cytoplasmic membrane-bounded vesicle	7	3.5533	0.284095	HSP90AA1, RAN, NAP1L1, HSPD1, RACGAP1, HSPA8, HIP1	135	414	12504	1.56608	1	0.796749	98.5092
GOTERM_CC_FAT	GO:0031988~membrane-bounded vesicle	7	3.5533	0.295246	HSP90AA1, RAN, NAP1L1, HSPD1, RACGAP1, HSPA8, HIP1	135	420	12504	1.5437	1	0.804119	98.7765
Annotation Cluster 38	Enrichment Score: 0.7689654132658292
Category	Term	Count	%	PValue	Genes	List Total	Pop Hits	Pop Total	Fold Enrichment	Bonferroni	Benjamini	FDR
GOTERM_BP_FAT	GO:0060541~respiratory system development	6	3.04569	0.0176001	FGFR2, ASCL1, NOTCH1, PDPN, FGFRL1, MYCN	166	124	13588	3.96075	1	0.262866	25.1079
GOTERM_BP_FAT	GO:0030324~lung development	4	2.03046	0.152459	FGFR2, NOTCH1, PDPN, MYCN	166	111	13588	2.94974	1	0.758422	93.2346
GOTERM_BP_FAT	GO:0035239~tube morphogenesis	5	2.53807	0.155015	FGFR2, NOTCH1, C2CD3, PDPN, MYCN	166	171	13588	2.39343	1	0.762312	93.5593
GOTERM_BP_FAT	GO:0030323~respiratory tube development	4	2.03046	0.158253	FGFR2, NOTCH1, PDPN, MYCN	166	113	13588	2.89754	1	0.765448	93.9496
GOTERM_BP_FAT	GO:0001763~morphogenesis of a branching structure	4	2.03046	0.194323	FGFR2, NOTCH1, SOX9, MYCN	166	125	13588	2.61937	1	0.81261	97.0346
GOTERM_BP_FAT	GO:0035295~tube development	5	2.53807	0.399463	FGFR2, NOTCH1, C2CD3, PDPN, MYCN	166	264	13588	1.55029	1	0.958292	99.9752
GOTERM_BP_FAT	GO:0001944~vasculature development	3	1.52284	0.810676	FGFR2, NOTCH1, PDPN	166	250	13588	0.982265	1	0.99975	100
Annotation Cluster 39	Enrichment Score: 0.7583162171995484
Category	Term	Count	%	PValue	Genes	List Total	Pop Hits	Pop Total	Fold Enrichment	Bonferroni	Benjamini	FDR
GOTERM_BP_FAT	GO:0046649~lymphocyte activation	6	3.04569	0.0833845	MSH6, HPRT, IGBP1, GADD45G, HSPD1, HELLS	166	191	13588	2.57137	1	0.621191	75.7718
GOTERM_BP_FAT	GO:0045321~leukocyte activation	6	3.04569	0.127765	MSH6, HPRT, IGBP1, GADD45G, HSPD1, HELLS	166	219	13588	2.24261	1	0.726534	89.2012
GOTERM_BP_FAT	GO:0001775~cell activation	6	3.04569	0.179972	MSH6, HPRT, IGBP1, GADD45G, HSPD1, HELLS	166	246	13588	1.99647	1	0.7912	96.0469
GOTERM_BP_FAT	GO:0002520~immune system development	5	2.53807	0.483096	MSH6, GADD45G, RTKN2, TACC3, HELLS	166	295	13588	1.38738	1	0.980866	99.9978
Annotation Cluster 40	Enrichment Score: 0.7549233711938044
Category	Term	Count	%	PValue	Genes	List Total	Pop Hits	Pop Total	Fold Enrichment	Bonferroni	Benjamini	FDR
SP_PIR_KEYWORDS	growth factor receptor	3	1.52284	0.00942462	FGFR2, GRB10, FGFR3	191	14	17854	20.0307	0.88456	0.0934749	11.4171
GOTERM_BP_FAT	GO:0007169~transmembrane receptor protein tyrosine kinase signaling pathway	3	1.52284	0.680315	FGFR2, GRB10, FGFR3	166	192	13588	1.27899	1	0.997617	100
GOTERM_BP_FAT	GO:0007167~enzyme linked receptor protein signaling pathway	3	1.52284	0.847726	FGFR2, GRB10, FGFR3	166	273	13588	0.89951	1	0.999895	100
Annotation Cluster 41	Enrichment Score: 0.7090336991883458
Category	Term	Count	%	PValue	Genes	List Total	Pop Hits	Pop Total	Fold Enrichment	Bonferroni	Benjamini	FDR
GOTERM_CC_FAT	GO:0031967~organelle envelope	12	6.09137	0.0304204	ACAA2, E2F5, POLG, SLC25A5, IPO5, PCNA, GCAT, NUP37, HSPD1, TMPO, TIMM23, DNAJC19	135	540	12504	2.05827	0.998223	0.260345	32.2112
GOTERM_CC_FAT	GO:0031975~envelope	12	6.09137	0.0311328	ACAA2, E2F5, POLG, SLC25A5, IPO5, PCNA, GCAT, NUP37, HSPD1, TMPO, TIMM23, DNAJC19	135	542	12504	2.05068	0.998472	0.255254	32.8353
GOTERM_CC_FAT	GO:0019866~organelle inner membrane	8	4.06091	0.0506418	ACAA2, POLG, SLC25A5, PCNA, GCAT, HSPD1, TIMM23, DNAJC19	135	312	12504	2.37493	0.999976	0.370735	48.0045
GOTERM_CC_FAT	GO:0005635~nuclear envelope	5	2.53807	0.0821223	E2F5, IPO5, PCNA, NUP37, TMPO	135	153	12504	3.02687	1	0.49117	65.9858
GOTERM_CC_FAT	GO:0005743~mitochondrial inner membrane	7	3.5533	0.098675	ACAA2, POLG, SLC25A5, GCAT, HSPD1, TIMM23, DNAJC19	135	296	12504	2.19039	1	0.545606	72.948
GOTERM_CC_FAT	GO:0005739~mitochondrion	20	10.1523	0.113133	ACAA2, LDHA, SLC25A5, POLG, GCAT, TBRG4, FAM136A, TIMM23, 2810417H13RIK, DBI, GLDC, CKB, MTHFD1, ACSS1, HSPD1, IDI1, DDAH1, GAPDH, DNAJC19, DUT	135	1322	12504	1.40124	1	0.547943	77.9292
GOTERM_CC_FAT	GO:0031966~mitochondrial membrane	7	3.5533	0.202763	ACAA2, POLG, SLC25A5, GCAT, HSPD1, TIMM23, DNAJC19	135	368	12504	1.76184	1	0.686935	94.2255
GOTERM_CC_FAT	GO:0005740~mitochondrial envelope	7	3.5533	0.242377	ACAA2, POLG, SLC25A5, GCAT, HSPD1, TIMM23, DNAJC19	135	391	12504	1.6582	1	0.750387	96.9594
GOTERM_CC_FAT	GO:0044429~mitochondrial part	8	4.06091	0.330477	ACAA2, ACSS1, POLG, SLC25A5, GCAT, HSPD1, TIMM23, DNAJC19	135	524	12504	1.41408	1	0.839208	99.3583
SP_PIR_KEYWORDS	mitochondrion	11	5.58376	0.332768	ACAA2, ACSS1, POLG, SLC25A5, GCAT, FAM136A, HSPD1, TIMM23, 2810417H13RIK, DNAJC19, GLDC	191	790	17854	1.30157	1	0.836162	99.4373
GOTERM_CC_FAT	GO:0031090~organelle membrane	10	5.07614	0.503606	ACAA2, POLG, SLC25A5, PCNA, GCAT, HSPD1, TIMM23, LFNG, DNAJC19, HIP1	135	809	12504	1.1449	1	0.952871	99.9851
GOTERM_CC_FAT	GO:0012505~endomembrane system	7	3.5533	0.513918	E2F5, IPO5, PCNA, NUP37, TMPO, LFNG, HIP1	135	535	12504	1.21188	1	0.954082	99.9886
SP_PIR_KEYWORDS	mitochondrion inner membrane	3	1.52284	0.582569	SLC25A5, TIMM23, DNAJC19	191	183	17854	1.5324	1	0.963841	99.9986
SP_PIR_KEYWORDS	transit peptide	5	2.53807	0.720308	ACAA2, ACSS1, GCAT, HSPD1, GLDC	191	457	17854	1.02272	1	0.987739	100
UP_SEQ_FEATURE	transit peptide:Mitochondrion	4	2.03046	0.896875	ACSS1, GCAT, HSPD1, GLDC	187	449	16021	0.763241	1	1	100
Annotation Cluster 42	Enrichment Score: 0.7001960296403433
Category	Term	Count	%	PValue	Genes	List Total	Pop Hits	Pop Total	Fold Enrichment	Bonferroni	Benjamini	FDR
GOTERM_BP_FAT	GO:0048666~neuron development	9	4.56853	0.0262244	SALL3, ASCL1, NOTCH1, SLC1A3, HPRT, LHX2, PHGDH, NR2F6, NR2E1, GM8096	166	292	13588	2.52294	1	0.331083	35.124
GOTERM_BP_FAT	GO:0000902~cell morphogenesis	8	4.06091	0.0828794	NOTCH1, C2CD3, SLC1A3, HPRT, PDPN, LHX2, SOX9, NR2E1	166	309	13588	2.11923	1	0.622097	75.5536
GOTERM_BP_FAT	GO:0000904~cell morphogenesis involved in differentiation	6	3.04569	0.116149	NOTCH1, SLC1A3, HPRT, LHX2, SOX9, NR2E1	166	212	13588	2.31666	1	0.712187	86.6054
GOTERM_BP_FAT	GO:0032989~cellular component morphogenesis	8	4.06091	0.135793	NOTCH1, C2CD3, SLC1A3, HPRT, PDPN, LHX2, SOX9, NR2E1	166	351	13588	1.86565	1	0.731674	90.7105
GOTERM_BP_FAT	GO:0048667~cell morphogenesis involved in neuron differentiation	5	2.53807	0.180836	NOTCH1, SLC1A3, HPRT, LHX2, NR2E1	166	182	13588	2.24878	1	0.790909	96.1142
GOTERM_BP_FAT	GO:0030030~cell projection organization	7	3.5533	0.192335	NOTCH1, C2CD3, HPRT, LHX2, TTYH1, PHGDH, NR2E1, GM8096	166	319	13588	1.7962	1	0.810927	96.9132
GOTERM_BP_FAT	GO:0048858~cell projection morphogenesis	5	2.53807	0.230784	NOTCH1, C2CD3, HPRT, LHX2, NR2E1	166	202	13588	2.02612	1	0.857759	98.6049
GOTERM_BP_FAT	GO:0032990~cell part morphogenesis	5	2.53807	0.257036	NOTCH1, C2CD3, HPRT, LHX2, NR2E1	166	212	13588	1.93055	1	0.881574	99.2074
GOTERM_BP_FAT	GO:0031175~neuron projection development	5	2.53807	0.273314	NOTCH1, HPRT, LHX2, PHGDH, NR2E1, GM8096	166	218	13588	1.87742	1	0.893742	99.4474
GOTERM_BP_FAT	GO:0048812~neuron projection morphogenesis	4	2.03046	0.360791	NOTCH1, HPRT, LHX2, NR2E1	166	176	13588	1.86035	1	0.94509	99.9315
GOTERM_BP_FAT	GO:0007409~axonogenesis	3	1.52284	0.59161	NOTCH1, LHX2, NR2E1	166	163	13588	1.50654	1	0.993357	100
GOTERM_BP_FAT	GO:0007610~behavior	3	1.52284	0.959639	SLC1A3, HPRT, NR2E1	166	405	13588	0.606336	1	1	100
Annotation Cluster 43	Enrichment Score: 0.6948708804211386
Category	Term	Count	%	PValue	Genes	List Total	Pop Hits	Pop Total	Fold Enrichment	Bonferroni	Benjamini	FDR
GOTERM_BP_FAT	GO:0006461~protein complex assembly	6	3.04569	0.142033	HPRT, RRM2, IPO5, RRM1, TUBA1B, HIP1	166	227	13588	2.16358	1	0.736471	91.7445
GOTERM_BP_FAT	GO:0070271~protein complex biogenesis	6	3.04569	0.142033	HPRT, RRM2, IPO5, RRM1, TUBA1B, HIP1	166	227	13588	2.16358	1	0.736471	91.7445
GOTERM_BP_FAT	GO:0051259~protein oligomerization	3	1.52284	0.217707	HPRT, RRM2, RRM1	166	72	13588	3.41064	1	0.842216	98.1643
GOTERM_BP_FAT	GO:0043623~cellular protein complex assembly	3	1.52284	0.378324	IPO5, TUBA1B, HIP1	166	108	13588	2.27376	1	0.950497	99.9565
Annotation Cluster 44	Enrichment Score: 0.6908179493341979
Category	Term	Count	%	PValue	Genes	List Total	Pop Hits	Pop Total	Fold Enrichment	Bonferroni	Benjamini	FDR
SP_PIR_KEYWORDS	ribonucleoprotein	7	3.5533	0.0652761	PA2G4, DKC1, LSM3, RPL12, RPS2, FBL, SLBP	191	266	17854	2.45991	1	0.372738	57.8621
SP_PIR_KEYWORDS	rrna processing	3	1.52284	0.130274	PA2G4, DKC1, FBL	191	59	17854	4.75304	1	0.557799	83.2529
GOTERM_BP_FAT	GO:0042254~ribosome biogenesis	4	2.03046	0.155347	PA2G4, DKC1, EIF2A, FBL	166	112	13588	2.92341	1	0.760822	93.6004
GOTERM_BP_FAT	GO:0006364~rRNA processing	3	1.52284	0.226653	PA2G4, DKC1, FBL	166	74	13588	3.31846	1	0.853636	98.4778
GOTERM_BP_FAT	GO:0016072~rRNA metabolic process	3	1.52284	0.231136	PA2G4, DKC1, FBL	166	75	13588	3.27422	1	0.856623	98.6153
GOTERM_BP_FAT	GO:0022613~ribonucleoprotein complex biogenesis	4	2.03046	0.232187	PA2G4, DKC1, EIF2A, FBL	166	137	13588	2.38994	1	0.856454	98.6458
GOTERM_BP_FAT	GO:0006396~RNA processing	8	4.06091	0.281402	PA2G4, DKC1, USP39, LSM3, TSEN15, FBL, SNRNP25, SLBP	166	437	13588	1.4985	1	0.900513	99.5395
GOTERM_BP_FAT	GO:0034470~ncRNA processing	4	2.03046	0.300873	PA2G4, DKC1, TSEN15, FBL	166	158	13588	2.07229	1	0.914482	99.7055
GOTERM_BP_FAT	GO:0034660~ncRNA metabolic process	4	2.03046	0.4456	PA2G4, DKC1, TSEN15, FBL	166	202	13588	1.6209	1	0.972324	99.9933
Annotation Cluster 45	Enrichment Score: 0.681387820172693
Category	Term	Count	%	PValue	Genes	List Total	Pop Hits	Pop Total	Fold Enrichment	Bonferroni	Benjamini	FDR
GOTERM_BP_FAT	GO:0006730~one-carbon metabolic process	4	2.03046	0.170039	MTHFD1, BTG2, EED, HELLS	166	117	13588	2.79848	1	0.776707	95.1908
GOTERM_BP_FAT	GO:0043414~biopolymer methylation	3	1.52284	0.213246	BTG2, EED, HELLS	166	71	13588	3.45868	1	0.837081	97.9862
GOTERM_BP_FAT	GO:0032259~methylation	3	1.52284	0.249119	BTG2, EED, HELLS	166	79	13588	3.10843	1	0.873694	99.0581
Annotation Cluster 46	Enrichment Score: 0.6506861892853645
Category	Term	Count	%	PValue	Genes	List Total	Pop Hits	Pop Total	Fold Enrichment	Bonferroni	Benjamini	FDR
GOTERM_BP_FAT	GO:0007389~pattern specification process	8	4.06091	0.0582556	FGFR2, ASCL1, NOTCH2, NOTCH1, C2CD3, BTG2, LHX2, LFNG	166	284	13588	2.30579	1	0.523197	62.3669
GOTERM_BP_FAT	GO:0002009~morphogenesis of an epithelium	6	3.04569	0.0598399	FGFR2, NOTCH2, NOTCH1, FGFR3, C2CD3, SOX9	166	173	13588	2.83892	1	0.529569	63.3846
GOTERM_BP_FAT	GO:0060429~epithelium development	7	3.5533	0.112683	FGFR2, NOTCH2, NOTCH1, FGFR3, C2CD3, JUN, SOX9	166	271	13588	2.11435	1	0.706367	85.7242
GOTERM_BP_FAT	GO:0035239~tube morphogenesis	5	2.53807	0.155015	FGFR2, NOTCH1, C2CD3, PDPN, MYCN	166	171	13588	2.39343	1	0.762312	93.5593
GOTERM_BP_FAT	GO:0048729~tissue morphogenesis	6	3.04569	0.163744	FGFR2, NOTCH2, NOTCH1, FGFR3, C2CD3, SOX9	166	238	13588	2.06358	1	0.773609	94.5612
GOTERM_BP_FAT	GO:0035108~limb morphogenesis	4	2.03046	0.164114	FGFR2, NOTCH2, NOTCH1, C2CD3	166	115	13588	2.84715	1	0.772248	94.6002
GOTERM_BP_FAT	GO:0035107~appendage morphogenesis	4	2.03046	0.164114	FGFR2, NOTCH2, NOTCH1, C2CD3	166	115	13588	2.84715	1	0.772248	94.6002
GOTERM_BP_FAT	GO:0048736~appendage development	4	2.03046	0.176025	FGFR2, NOTCH2, NOTCH1, C2CD3	166	119	13588	2.75144	1	0.787265	95.7255
GOTERM_BP_FAT	GO:0060173~limb development	4	2.03046	0.176025	FGFR2, NOTCH2, NOTCH1, C2CD3	166	119	13588	2.75144	1	0.787265	95.7255
GOTERM_BP_FAT	GO:0021915~neural tube development	3	1.52284	0.267145	NOTCH1, C2CD3, PHGDH, GM8096	166	83	13588	2.95863	1	0.88996	99.3659
GOTERM_BP_FAT	GO:0030326~embryonic limb morphogenesis	3	1.52284	0.32997	NOTCH2, NOTCH1, C2CD3	166	97	13588	2.53161	1	0.932313	99.8526
GOTERM_BP_FAT	GO:0035113~embryonic appendage morphogenesis	3	1.52284	0.32997	NOTCH2, NOTCH1, C2CD3	166	97	13588	2.53161	1	0.932313	99.8526
GOTERM_BP_FAT	GO:0035295~tube development	5	2.53807	0.399463	FGFR2, NOTCH1, C2CD3, PDPN, MYCN	166	264	13588	1.55029	1	0.958292	99.9752
GOTERM_BP_FAT	GO:0001701~in utero embryonic development	5	2.53807	0.407694	FGFR2, WNT7B, NOTCH1, C2CD3, NASP	166	267	13588	1.53287	1	0.961115	99.9802
GOTERM_BP_FAT	GO:0043009~chordate embryonic development	6	3.04569	0.583129	FGFR2, WNT7B, NOTCH1, C2CD3, NASP, PHGDH, GM8096	166	421	13588	1.16659	1	0.993174	99.9999
GOTERM_BP_FAT	GO:0009792~embryonic development ending in birth or egg hatching	6	3.04569	0.591577	FGFR2, WNT7B, NOTCH1, C2CD3, NASP, PHGDH, GM8096	166	425	13588	1.15561	1	0.9935	100
GOTERM_BP_FAT	GO:0048598~embryonic morphogenesis	5	2.53807	0.638094	FGFR2, NOTCH2, WNT7B, NOTCH1, C2CD3	166	359	13588	1.14005	1	0.996363	100
Annotation Cluster 47	Enrichment Score: 0.6014644527397915
Category	Term	Count	%	PValue	Genes	List Total	Pop Hits	Pop Total	Fold Enrichment	Bonferroni	Benjamini	FDR
GOTERM_BP_FAT	GO:0007389~pattern specification process	8	4.06091	0.0582556	FGFR2, ASCL1, NOTCH2, NOTCH1, C2CD3, BTG2, LHX2, LFNG	166	284	13588	2.30579	1	0.523197	62.3669
GOTERM_BP_FAT	GO:0003002~regionalization	4	2.03046	0.483313	NOTCH1, BTG2, LHX2, LFNG	166	214	13588	1.53001	1	0.980556	99.9979
GOTERM_BP_FAT	GO:0009952~anterior/posterior pattern formation	3	1.52284	0.557238	NOTCH1, BTG2, LFNG	166	153	13588	1.60501	1	0.991159	99.9998
Annotation Cluster 48	Enrichment Score: 0.598714904543135
Category	Term	Count	%	PValue	Genes	List Total	Pop Hits	Pop Total	Fold Enrichment	Bonferroni	Benjamini	FDR
INTERPRO	IPR001438:EGF-like, type 2	3	1.52284	0.0190959	NOTCH2, NOTCH1, CRB2	182	21	17763	13.9427	0.999759	0.448407	23.8098
UP_SEQ_FEATURE	domain:EGF-like 8; calcium-binding	3	1.52284	0.022206	NOTCH2, NOTCH1, CRB2	187	20	16021	12.8511	0.999998	0.810727	28.1887
UP_SEQ_FEATURE	domain:EGF-like 7; calcium-binding	3	1.52284	0.0337643	NOTCH2, NOTCH1, CRB2	187	25	16021	10.2809	1	0.869555	39.7382
INTERPRO	IPR001881:EGF-like calcium-binding	3	1.52284	0.237288	NOTCH2, NOTCH1, CRB2	182	91	17763	3.21755	1	0.97116	97.8082
INTERPRO	IPR000152:EGF-type aspartate/asparagine hydroxylation conserved site	3	1.52284	0.248599	NOTCH2, NOTCH1, CRB2	182	94	17763	3.11486	1	0.973524	98.2247
INTERPRO	IPR018097:EGF-like calcium-binding, conserved site	3	1.52284	0.248599	NOTCH2, NOTCH1, CRB2	182	94	17763	3.11486	1	0.973524	98.2247
SMART	SM00179:EGF_CA	3	1.52284	0.270362	NOTCH2, NOTCH1, CRB2	103	91	9131	2.92254	1	0.919673	96.7097
UP_SEQ_FEATURE	domain:EGF-like 1	3	1.52284	0.34916	NOTCH2, NOTCH1, CRB2	187	106	16021	2.42473	1	0.999888	99.8223
INTERPRO	IPR006209:EGF	3	1.52284	0.375622	NOTCH2, NOTCH1, CRB2	182	128	17763	2.28747	1	0.995273	99.8697
INTERPRO	IPR000742:EGF-like, type 3	3	1.52284	0.604397	NOTCH2, NOTCH1, CRB2	182	199	17763	1.47134	1	0.999928	99.9998
INTERPRO	IPR006210:EGF-like	3	1.52284	0.615249	NOTCH2, NOTCH1, CRB2	182	203	17763	1.44235	1	0.999932	99.9999
SMART	SM00181:EGF	3	1.52284	0.666622	NOTCH2, NOTCH1, CRB2	103	203	9131	1.31011	1	0.998411	99.9993
SP_PIR_KEYWORDS	egf-like domain	3	1.52284	0.686814	NOTCH2, NOTCH1, CRB2	191	222	17854	1.2632	1	0.982961	100
INTERPRO	IPR013032:EGF-like region, conserved site	3	1.52284	0.827362	NOTCH2, NOTCH1, CRB2	182	310	17763	0.944505	1	1	100
GOTERM_MF_FAT	GO:0005509~calcium ion binding	4	2.03046	0.996844	EFHD2, NOTCH2, NOTCH1, CRB2	152	840	13288	0.416291	1	1	100
Annotation Cluster 49	Enrichment Score: 0.5678015627654761
Category	Term	Count	%	PValue	Genes	List Total	Pop Hits	Pop Total	Fold Enrichment	Bonferroni	Benjamini	FDR
GOTERM_BP_FAT	GO:0048608~reproductive structure development	5	2.53807	0.0737872	FGFR2, HMGB2, NOTCH1, SOX9, LFNG	166	130	13588	3.14829	1	0.5909	71.2939
GOTERM_BP_FAT	GO:0008406~gonad development	3	1.52284	0.289671	HMGB2, SOX9, LFNG	166	88	13588	2.79053	1	0.905824	99.6186
GOTERM_BP_FAT	GO:0045137~development of primary sexual characteristics	3	1.52284	0.360888	HMGB2, SOX9, LFNG	166	104	13588	2.36121	1	0.944329	99.9317
GOTERM_BP_FAT	GO:0003006~reproductive developmental process	5	2.53807	0.399463	FGFR2, HMGB2, NOTCH1, SOX9, LFNG	166	264	13588	1.55029	1	0.958292	99.9752
GOTERM_BP_FAT	GO:0007548~sex differentiation	3	1.52284	0.470171	HMGB2, SOX9, LFNG	166	130	13588	1.88897	1	0.978209	99.9968
Annotation Cluster 50	Enrichment Score: 0.506812288899379
Category	Term	Count	%	PValue	Genes	List Total	Pop Hits	Pop Total	Fold Enrichment	Bonferroni	Benjamini	FDR
UP_SEQ_FEATURE	binding site:NAD	3	1.52284	0.0996241	LDHA, PHGDH, GAPDH, GM8096	187	46	16021	5.58742	1	0.968485	78.7208
INTERPRO	IPR016040:NAD(P)-binding domain	4	2.03046	0.199723	MTHFD1, LDHA, PHGDH, GAPDH, GM8096	182	151	17763	2.5854	1	0.950598	95.682
UP_SEQ_FEATURE	nucleotide phosphate-binding region:NAD	3	1.52284	0.207912	LDHA, PHGDH, GAPDH, GM8096	187	73	16021	3.52084	1	0.998132	96.7837
SP_PIR_KEYWORDS	nad	3	1.52284	0.538964	LDHA, PHGDH, GAPDH, GM8096	191	169	17854	1.65935	1	0.954821	99.995
SP_PIR_KEYWORDS	oxidoreductase	7	3.5533	0.57193	MTHFD1, LDHA, RRM2, RRM1, PHGDH, GAPDH, GM8096, GLDC	191	572	17854	1.14394	1	0.962327	99.9981
GOTERM_BP_FAT	GO:0055114~oxidation reduction	8	4.06091	0.713759	MTHFD1, LDHA, RRM2, RRM1, PHGDH, GAPDH, MYBBP1A, GM8096, GLDC	166	672	13588	0.974469	1	0.998357	100
Annotation Cluster 51	Enrichment Score: 0.4669053965695808
Category	Term	Count	%	PValue	Genes	List Total	Pop Hits	Pop Total	Fold Enrichment	Bonferroni	Benjamini	FDR
GOTERM_BP_FAT	GO:0048839~inner ear development	3	1.52284	0.289671	FGFR2, FGFR3, HES5	166	88	13588	2.79053	1	0.905824	99.6186
GOTERM_BP_FAT	GO:0043583~ear development	3	1.52284	0.360888	FGFR2, FGFR3, HES5	166	104	13588	2.36121	1	0.944329	99.9317
GOTERM_BP_FAT	GO:0007423~sensory organ development	5	2.53807	0.380194	FGFR2, ASCL1, FGFR3, HES5, NR2E1	166	257	13588	1.59252	1	0.950699	99.9586
Annotation Cluster 52	Enrichment Score: 0.3741185690722512
Category	Term	Count	%	PValue	Genes	List Total	Pop Hits	Pop Total	Fold Enrichment	Bonferroni	Benjamini	FDR
UP_SEQ_FEATURE	domain:RRM	3	1.52284	0.319471	LARP4, NOL8, PPRC1	187	99	16021	2.59618	1	0.999787	99.657
INTERPRO	IPR000504:RNA recognition motif, RNP-1	4	2.03046	0.367294	LARP4, NOL8, RAVER1, PPRC1	182	212	17763	1.84149	1	0.995226	99.8429
SMART	SM00360:RRM	4	2.03046	0.423606	LARP4, NOL8, RAVER1, PPRC1	103	212	9131	1.67265	1	0.968671	99.744
INTERPRO	IPR012677:Nucleotide-binding, alpha-beta plait	3	1.52284	0.641384	NOL8, RAVER1, PPRC1	182	213	17763	1.37463	1	0.999958	99.9999
Annotation Cluster 53	Enrichment Score: 0.3702750031798238
Category	Term	Count	%	PValue	Genes	List Total	Pop Hits	Pop Total	Fold Enrichment	Bonferroni	Benjamini	FDR
SP_PIR_KEYWORDS	mrna processing	5	2.53807	0.253091	USP39, LSM3, TSEN15, SNRNP25, SLBP	191	240	17854	1.94743	1	0.749952	97.6149
GOTERM_BP_FAT	GO:0006396~RNA processing	8	4.06091	0.281402	PA2G4, DKC1, USP39, LSM3, TSEN15, FBL, SNRNP25, SLBP	166	437	13588	1.4985	1	0.900513	99.5395
GOTERM_BP_FAT	GO:0006397~mRNA processing	5	2.53807	0.393966	USP39, LSM3, TSEN15, SNRNP25, SLBP	166	262	13588	1.56213	1	0.956529	99.9713
GOTERM_BP_FAT	GO:0016071~mRNA metabolic process	5	2.53807	0.501393	USP39, LSM3, TSEN15, SNRNP25, SLBP	166	302	13588	1.35522	1	0.983971	99.9988
SP_PIR_KEYWORDS	mrna splicing	3	1.52284	0.605687	USP39, LSM3, SNRNP25	191	191	17854	1.46822	1	0.967361	99.9993
GOTERM_BP_FAT	GO:0008380~RNA splicing	3	1.52284	0.704468	USP39, LSM3, SNRNP25	166	201	13588	1.22172	1	0.998207	100
Annotation Cluster 54	Enrichment Score: 0.35840305185581817
Category	Term	Count	%	PValue	Genes	List Total	Pop Hits	Pop Total	Fold Enrichment	Bonferroni	Benjamini	FDR
GOTERM_BP_FAT	GO:0006913~nucleocytoplasmic transport	3	1.52284	0.325518	RAN, IPO5, MYBBP1A	166	96	13588	2.55798	1	0.93022	99.8358
GOTERM_BP_FAT	GO:0051169~nuclear transport	3	1.52284	0.334414	RAN, IPO5, MYBBP1A	166	98	13588	2.50578	1	0.933393	99.8678
GOTERM_BP_FAT	GO:0046907~intracellular transport	5	2.53807	0.772559	RAN, IPO5, PCNA, TIMM23, MYBBP1A	166	431	13588	0.949599	1	0.999412	100
Annotation Cluster 55	Enrichment Score: 0.34747993865534726
Category	Term	Count	%	PValue	Genes	List Total	Pop Hits	Pop Total	Fold Enrichment	Bonferroni	Benjamini	FDR
GOTERM_CC_FAT	GO:0044429~mitochondrial part	8	4.06091	0.330477	ACAA2, ACSS1, POLG, SLC25A5, GCAT, HSPD1, TIMM23, DNAJC19	135	524	12504	1.41408	1	0.839208	99.3583
GOTERM_CC_FAT	GO:0005759~mitochondrial matrix	3	1.52284	0.523853	ACSS1, POLG, HSPD1	135	163	12504	1.7047	1	0.955149	99.9912
GOTERM_CC_FAT	GO:0031980~mitochondrial lumen	3	1.52284	0.523853	ACSS1, POLG, HSPD1	135	163	12504	1.7047	1	0.955149	99.9912
Annotation Cluster 56	Enrichment Score: 0.2937477157934418
Category	Term	Count	%	PValue	Genes	List Total	Pop Hits	Pop Total	Fold Enrichment	Bonferroni	Benjamini	FDR
GOTERM_MF_FAT	GO:0042803~protein homodimerization activity	4	2.03046	0.376108	HSP90AA1, HPRT, OLIG2, GLDC	152	193	13288	1.81184	1	0.977045	99.8195
GOTERM_MF_FAT	GO:0046983~protein dimerization activity	5	2.53807	0.542686	HSP90AA1, HPRT, JUN, OLIG2, GLDC	152	340	13288	1.2856	1	0.996039	99.9972
GOTERM_MF_FAT	GO:0042802~identical protein binding	4	2.03046	0.644015	HSP90AA1, HPRT, OLIG2, GLDC	152	290	13288	1.20581	1	0.998558	99.9999
Annotation Cluster 57	Enrichment Score: 0.26862968035176915
Category	Term	Count	%	PValue	Genes	List Total	Pop Hits	Pop Total	Fold Enrichment	Bonferroni	Benjamini	FDR
SP_PIR_KEYWORDS	kinase	11	5.58376	0.221903	FGFR2, RPS6KA6, VRK1, FGFR3, ADK, CKS2, SKP2, PBK, NEK6, CKB, TK1	191	707	17854	1.45437	1	0.719519	95.9733
GOTERM_MF_FAT	GO:0004672~protein kinase activity	9	4.56853	0.343958	FGFR2, RPS6KA6, CCND1, VRK1, FGFR3, TBRG4, CAD, PBK, NEK6	152	583	13288	1.34955	1	0.968677	99.6462
INTERPRO	IPR001245:Tyrosine protein kinase	3	1.52284	0.361	FGFR2, FGFR3, NEK6	182	124	17763	2.36126	1	0.995365	99.8194
GOTERM_BP_FAT	GO:0006468~protein amino acid phosphorylation	10	5.07614	0.374555	FGFR2, RPS6KA6, CCND1, VRK1, FGFR3, GADD45G, CAD, EIF2A, PBK, NEK6	166	640	13588	1.27899	1	0.949327	99.952
SMART	SM00219:TyrKc	3	1.52284	0.404677	FGFR2, FGFR3, NEK6	103	124	9131	2.14477	1	0.970129	99.6367
UP_SEQ_FEATURE	binding site:ATP	8	4.06091	0.447292	FGFR2, RPS6KA6, VRK1, FGFR3, PBK, TOP2A, NEK6, CKB	187	545	16021	1.2576	1	0.999983	99.984
UP_SEQ_FEATURE	active site:Proton acceptor	9	4.56853	0.505016	FGFR2, RPS6KA6, ACAA2, VRK1, LDHA, FGFR3, RRM1, PBK, NEK6	187	662	16021	1.16475	1	0.999995	99.9969
GOTERM_BP_FAT	GO:0016310~phosphorylation	10	5.07614	0.509963	FGFR2, RPS6KA6, CCND1, VRK1, FGFR3, GADD45G, CAD, EIF2A, PBK, NEK6	166	718	13588	1.14005	1	0.984961	99.9991
INTERPRO	IPR017441:Protein kinase, ATP binding site	6	3.04569	0.51873	FGFR2, RPS6KA6, VRK1, FGFR3, PBK, NEK6	182	467	17763	1.25395	1	0.999697	99.9967
GOTERM_MF_FAT	GO:0004713~protein tyrosine kinase activity	3	1.52284	0.558928	FGFR2, FGFR3, NEK6	152	164	13288	1.59917	1	0.996033	99.9983
INTERPRO	IPR000719:Protein kinase, core	6	3.04569	0.563418	FGFR2, RPS6KA6, VRK1, FGFR3, PBK, NEK6	182	491	17763	1.19265	1	0.999839	99.9992
INTERPRO	IPR008271:Serine/threonine protein kinase, active site	4	2.03046	0.713553	RPS6KA6, VRK1, PBK, NEK6	182	360	17763	1.08443	1	0.999994	100
GOTERM_BP_FAT	GO:0006796~phosphate metabolic process	10	5.07614	0.732068	FGFR2, RPS6KA6, CCND1, VRK1, FGFR3, GADD45G, CAD, EIF2A, PBK, NEK6	166	866	13588	0.945213	1	0.998797	100
GOTERM_BP_FAT	GO:0006793~phosphorus metabolic process	10	5.07614	0.732068	FGFR2, RPS6KA6, CCND1, VRK1, FGFR3, GADD45G, CAD, EIF2A, PBK, NEK6	166	866	13588	0.945213	1	0.998797	100
SP_PIR_KEYWORDS	serine/threonine-protein kinase	4	2.03046	0.779026	RPS6KA6, VRK1, PBK, NEK6	191	384	17854	0.973713	1	0.993667	100
UP_SEQ_FEATURE	domain:Protein kinase	5	2.53807	0.807146	FGFR2, VRK1, FGFR3, PBK, NEK6	187	476	16021	0.899935	1	1	100
GOTERM_MF_FAT	GO:0004674~protein serine/threonine kinase activity	4	2.03046	0.861702	RPS6KA6, VRK1, PBK, NEK6	152	421	13288	0.830604	1	0.999992	100
INTERPRO	IPR017442:Serine/threonine protein kinase-related	3	1.52284	0.897247	RPS6KA6, PBK, NEK6	182	374	17763	0.782879	1	1	100
Annotation Cluster 58	Enrichment Score: 0.26326719796756537
Category	Term	Count	%	PValue	Genes	List Total	Pop Hits	Pop Total	Fold Enrichment	Bonferroni	Benjamini	FDR
GOTERM_MF_FAT	GO:0017134~fibroblast growth factor binding	4	2.03046	0.000162812	FGFBP3, FGFR2, FGFR3, FGFRL1	152	10	13288	34.9684	0.0482938	0.0244457	0.217786
GOTERM_MF_FAT	GO:0019838~growth factor binding	4	2.03046	0.0485984	FGFBP3, FGFR2, FGFR3, FGFRL1	152	72	13288	4.85673	1	0.568888	48.6793
UP_SEQ_FEATURE	domain:Ig-like C2-type 3	3	1.52284	0.267953	FGFR2, FGFR3, FGFRL1	187	87	16021	2.95427	1	0.999388	98.9941
INTERPRO	IPR003598:Immunoglobulin subtype 2	4	2.03046	0.299206	FGFR2, FGFR3, FGFRL1, JAM2	182	187	17763	2.08768	1	0.987579	99.336
SMART	SM00408:IGc2	4	2.03046	0.347721	FGFR2, FGFR3, FGFRL1, JAM2	103	187	9131	1.89627	1	0.956431	99.0227
UP_SEQ_FEATURE	domain:Ig-like C2-type 1	3	1.52284	0.446945	FGFR2, FGFR3, FGFRL1	187	130	16021	1.97709	1	0.999988	99.9839
UP_SEQ_FEATURE	domain:Ig-like C2-type 2	3	1.52284	0.450848	FGFR2, FGFR3, FGFRL1	187	131	16021	1.962	1	0.999979	99.9855
INTERPRO	IPR013151:Immunoglobulin	3	1.52284	0.544237	FGFR2, FGFR3, JAM2	182	178	17763	1.64493	1	0.999794	99.9985
GOTERM_BP_FAT	GO:0001501~skeletal system development	4	2.03046	0.676416	FGFR2, FGFR3, FGFRL1, SOX9	166	285	13588	1.14885	1	0.997522	100
SP_PIR_KEYWORDS	Immunoglobulin domain	4	2.03046	0.853944	FGFR2, FGFR3, FGFRL1, JAM2	191	443	17854	0.844031	1	0.997925	100
INTERPRO	IPR007110:Immunoglobulin-like	4	2.03046	0.94825	FGFR2, FGFR3, FGFRL1, JAM2	182	604	17763	0.64635	1	1	100
INTERPRO	IPR013783:Immunoglobulin-like fold	4	2.03046	0.962083	FGFR2, FGFR3, FGFRL1, JAM2	182	644	17763	0.606204	1	1	100
GOTERM_CC_FAT	GO:0044459~plasma membrane part	10	5.07614	0.993878	NOTCH2, NOTCH1, FGFR3, FGFRL1, TTYH1, VAMP3, SNAP23, HSPD1, JAM2, ADD3	135	1633	12504	0.567191	1	1	100
SP_PIR_KEYWORDS	cell membrane	9	4.56853	0.998354	EDNRB, NOTCH2, NOTCH1, PDPN, FGFRL1, TTYH1, SNAP23, JAM2, ADD3	191	1713	17854	0.49112	1	1	100
UP_SEQ_FEATURE	topological domain:Extracellular	11	5.58376	0.999922	FGFR2, EDNRB, NOTCH2, NOTCH1, FGFR3, SLC1A3, PDPN, CRB2, FGFRL1, TTYH1, JAM2	187	2174	16021	0.433492	1	1	100
GOTERM_CC_FAT	GO:0005886~plasma membrane	14	7.1066	0.999986	FGFR3, PDPN, FGFRL1, NOTCH2, EDNRB, NOTCH1, SLC1A3, TTYH1, RTKN2, VAMP3, SNAP23, HSPD1, JAM2, ADD3	135	2906	12504	0.446219	1	1	100
SP_PIR_KEYWORDS	receptor	10	5.07614	0.999989	FGFR2, EDNRB, NOTCH2, GRB10, NOTCH1, FGFR3, FGFRL1, NR2F6, NR2E1, NR2F1	191	2465	17854	0.379215	1	1	100
SP_PIR_KEYWORDS	disulfide bond	10	5.07614	0.99999	FGFBP3, FGFR2, EDNRB, NOTCH2, NOTCH1, FGFR3, CRB2, FGFRL1, RRM1, JAM2	191	2469	17854	0.3786	1	1	100
GOTERM_BP_FAT	GO:0007166~cell surface receptor linked signal transduction	12	6.09137	0.999996	FGFR2, EDNRB, ASCL1, NOTCH2, CCND1, WNT7B, GRB10, NOTCH1, FGFR3, HES5, FGFRL1, GKAP1	166	2495	13588	0.393693	1	1	100
UP_SEQ_FEATURE	disulfide bond	10	5.07614	0.999997	FGFBP3, FGFR2, EDNRB, NOTCH2, NOTCH1, FGFR3, CRB2, FGFRL1, RRM1, JAM2	187	2379	16021	0.360125	1	1	100
UP_SEQ_FEATURE	topological domain:Cytoplasmic	13	6.59898	0.999997	FGFR2, FGFR3, PDPN, FGFRL1, NOTCH2, EDNRB, NOTCH1, SLC1A3, CRB2, TTYH1, VAMP3, JAM2, LFNG	187	2780	16021	0.400633	1	1	100
SP_PIR_KEYWORDS	signal	11	5.58376	1	FGFBP3, FGFR2, EDNRB, NOTCH2, WNT7B, NOTCH1, FGFR3, PDPN, CRB2, FGFRL1, JAM2	191	2970	17854	0.346209	1	1	100
SP_PIR_KEYWORDS	glycoprotein	14	7.1066	1	FGFR2, FGFR3, PDPN, FGFRL1, NOTCH2, EDNRB, WNT7B, NEDD1, NOTCH1, SLC1A3, CRB2, TTYH1, JAM2, LFNG	191	3600	17854	0.363519	1	1	100
UP_SEQ_FEATURE	signal peptide	11	5.58376	1	FGFBP3, FGFR2, EDNRB, NOTCH2, WNT7B, NOTCH1, FGFR3, PDPN, CRB2, FGFRL1, JAM2	187	2963	16021	0.31806	1	1	100
UP_SEQ_FEATURE	transmembrane region	19	9.64467	1	FGFR2, 0610007L01RIK, FGFR3, SLC25A5, PDPN, FGFRL1, TIMM23, EDNRB, NOTCH2, NOTCH1, SLC1A3, CRB2, TTYH1, HDHD2, VAMP3, TMPO, JAM2, LFNG, DNAJC19	187	4113	16021	0.39577	1	1	100
UP_SEQ_FEATURE	glycosylation site:N-linked (GlcNAc...)	13	6.59898	1	FGFR2, FGFR3, PDPN, FGFRL1, NOTCH2, EDNRB, NOTCH1, WNT7B, SLC1A3, CRB2, TTYH1, JAM2, LFNG	187	3444	16021	0.323391	1	1	100
SP_PIR_KEYWORDS	membrane	24	12.1827	1	FGFR2, 0610007L01RIK, FGFR3, DTL, SLC25A5, PDPN, FGFRL1, TIMM23, EFHD2, EDNRB, NOTCH2, NOTCH1, SLC1A3, CRB2, TTYH1, HDHD2, VAMP3, SNAP23, TMPO, JAM2, ADD3, LFNG, DNAJC19, HIP1	191	5507	17854	0.407379	1	1	100
SP_PIR_KEYWORDS	transmembrane	19	9.64467	1	FGFR2, 0610007L01RIK, FGFR3, SLC25A5, PDPN, FGFRL1, TIMM23, EDNRB, NOTCH2, NOTCH1, SLC1A3, CRB2, TTYH1, HDHD2, VAMP3, TMPO, JAM2, LFNG, DNAJC19	191	5237	17854	0.339135	1	1	100
GOTERM_CC_FAT	GO:0016021~integral to membrane	21	10.6599	1	FGFR2, 0610007L01RIK, FGFR3, SLC25A5, PDPN, FGFRL1, TIMM23, EDNRB, NOTCH2, NOTCH1, SLC1A3, CRB2, IPO5, TTYH1, HDHD2, VAMP3, NUP37, TMPO, JAM2, LFNG, DNAJC19	135	5709	12504	0.340702	1	1	100
GOTERM_CC_FAT	GO:0031224~intrinsic to membrane	21	10.6599	1	FGFR2, 0610007L01RIK, FGFR3, SLC25A5, PDPN, FGFRL1, TIMM23, EDNRB, NOTCH2, NOTCH1, SLC1A3, CRB2, IPO5, TTYH1, HDHD2, VAMP3, NUP37, TMPO, JAM2, LFNG, DNAJC19	135	5914	12504	0.328892	1	1	100
Annotation Cluster 59	Enrichment Score: 0.2400629524697502
Category	Term	Count	%	PValue	Genes	List Total	Pop Hits	Pop Total	Fold Enrichment	Bonferroni	Benjamini	FDR
GOTERM_BP_FAT	GO:0002520~immune system development	5	2.53807	0.483096	MSH6, GADD45G, RTKN2, TACC3, HELLS	166	295	13588	1.38738	1	0.980866	99.9978
GOTERM_BP_FAT	GO:0030097~hemopoiesis	4	2.03046	0.591012	GADD45G, RTKN2, TACC3, HELLS	166	251	13588	1.30447	1	0.993594	100
GOTERM_BP_FAT	GO:0048534~hemopoietic or lymphoid organ development	4	2.03046	0.667086	GADD45G, RTKN2, TACC3, HELLS	166	281	13588	1.1652	1	0.997324	100
Annotation Cluster 60	Enrichment Score: 0.23657145535168275
Category	Term	Count	%	PValue	Genes	List Total	Pop Hits	Pop Total	Fold Enrichment	Bonferroni	Benjamini	FDR
SP_PIR_KEYWORDS	translocation	3	1.52284	0.152152	NUP37, TIMM23, DNAJC19	191	65	17854	4.3143	1	0.58321	87.9139
SP_PIR_KEYWORDS	protein transport	7	3.5533	0.367471	RAN, NASP, IPO5, NUP37, SNAP23, TIMM23, DNAJC19	191	461	17854	1.41938	1	0.855417	99.716
GOTERM_BP_FAT	GO:0006886~intracellular protein transport	4	2.03046	0.655151	RAN, IPO5, PCNA, TIMM23	166	276	13588	1.18631	1	0.99707	100
GOTERM_BP_FAT	GO:0015031~protein transport	8	4.06091	0.682209	RAN, NASP, IPO5, PCNA, NUP37, SNAP23, TIMM23, DNAJC19	166	651	13588	1.0059	1	0.997572	100
GOTERM_BP_FAT	GO:0045184~establishment of protein localization	8	4.06091	0.689912	RAN, NASP, IPO5, PCNA, NUP37, SNAP23, TIMM23, DNAJC19	166	656	13588	0.998237	1	0.997811	100
GOTERM_BP_FAT	GO:0008104~protein localization	9	4.56853	0.701085	RAN, NASP, IPO5, PCNA, NUP37, SNAP23, TIMM23, TACC3, DNAJC19	166	753	13588	0.978352	1	0.998146	100
GOTERM_BP_FAT	GO:0034613~cellular protein localization	4	2.03046	0.707561	RAN, IPO5, PCNA, TIMM23	166	299	13588	1.09506	1	0.998257	100
GOTERM_BP_FAT	GO:0070727~cellular macromolecule localization	4	2.03046	0.711819	RAN, IPO5, PCNA, TIMM23	166	301	13588	1.08778	1	0.998342	100
GOTERM_BP_FAT	GO:0046907~intracellular transport	5	2.53807	0.772559	RAN, IPO5, PCNA, TIMM23, MYBBP1A	166	431	13588	0.949599	1	0.999412	100
SP_PIR_KEYWORDS	transport	13	6.59898	0.915997	SLC25A5, RAN, NASP, PEA15A, RACGAP1, TIMM23, DBI, SLC1A3, TTYH1, IPO5, NUP37, SNAP23, DNAJC19	191	1571	17854	0.773516	1	0.999563	100
Annotation Cluster 61	Enrichment Score: 0.2325094682961412
Category	Term	Count	%	PValue	Genes	List Total	Pop Hits	Pop Total	Fold Enrichment	Bonferroni	Benjamini	FDR
GOTERM_BP_FAT	GO:0006928~cell motion	6	3.04569	0.461317	EDNRB, ASCL1, PDPN, LHX2, NR2E1, NR2F1	166	367	13588	1.33824	1	0.976345	99.9958
GOTERM_BP_FAT	GO:0016477~cell migration	4	2.03046	0.560418	EDNRB, ASCL1, NR2E1, NR2F1	166	240	13588	1.36426	1	0.991147	99.9998
GOTERM_BP_FAT	GO:0051674~localization of cell	4	2.03046	0.674102	EDNRB, ASCL1, NR2E1, NR2F1	166	284	13588	1.15289	1	0.99749	100
GOTERM_BP_FAT	GO:0048870~cell motility	4	2.03046	0.674102	EDNRB, ASCL1, NR2E1, NR2F1	166	284	13588	1.15289	1	0.99749	100
Annotation Cluster 62	Enrichment Score: 0.19755670949439008
Category	Term	Count	%	PValue	Genes	List Total	Pop Hits	Pop Total	Fold Enrichment	Bonferroni	Benjamini	FDR
GOTERM_BP_FAT	GO:0006511~ubiquitin-dependent protein catabolic process	4	2.03046	0.245103	RAD23A, USP1, USP39, SKP2	166	141	13588	2.32214	1	0.870248	98.9726
GOTERM_BP_FAT	GO:0019941~modification-dependent protein catabolic process	7	3.5533	0.585596	UHRF1, DTL, RAD23A, USP1, USP39, SKP2, CDCA3	166	508	13588	1.12793	1	0.993251	99.9999
GOTERM_BP_FAT	GO:0043632~modification-dependent macromolecule catabolic process	7	3.5533	0.585596	UHRF1, DTL, RAD23A, USP1, USP39, SKP2, CDCA3	166	508	13588	1.12793	1	0.993251	99.9999
GOTERM_BP_FAT	GO:0051603~proteolysis involved in cellular protein catabolic process	7	3.5533	0.634351	UHRF1, DTL, RAD23A, USP1, USP39, SKP2, CDCA3	166	534	13588	1.07301	1	0.996242	100
GOTERM_BP_FAT	GO:0044257~cellular protein catabolic process	7	3.5533	0.639759	UHRF1, DTL, RAD23A, USP1, USP39, SKP2, CDCA3	166	537	13588	1.06702	1	0.996367	100
GOTERM_BP_FAT	GO:0030163~protein catabolic process	7	3.5533	0.672905	UHRF1, DTL, RAD23A, USP1, USP39, SKP2, CDCA3	166	556	13588	1.03055	1	0.997504	100
GOTERM_BP_FAT	GO:0044265~cellular macromolecule catabolic process	7	3.5533	0.754749	UHRF1, DTL, RAD23A, USP1, USP39, SKP2, CDCA3	166	609	13588	0.940867	1	0.999189	100
SP_PIR_KEYWORDS	ubl conjugation pathway	5	2.53807	0.760894	UHRF1, DTL, USP1, SKP2, CDCA3	191	484	17854	0.965666	1	0.99232	100
GOTERM_BP_FAT	GO:0009057~macromolecule catabolic process	7	3.5533	0.811778	UHRF1, DTL, RAD23A, USP1, USP39, SKP2, CDCA3	166	654	13588	0.876128	1	0.999749	100
GOTERM_BP_FAT	GO:0006508~proteolysis	7	3.5533	0.988606	UHRF1, DTL, RAD23A, USP1, USP39, SKP2, CDCA3	166	1034	13588	0.554147	1	1	100
Annotation Cluster 63	Enrichment Score: 0.16904364407465466
Category	Term	Count	%	PValue	Genes	List Total	Pop Hits	Pop Total	Fold Enrichment	Bonferroni	Benjamini	FDR
KEGG_PATHWAY	mmu04010:MAPK signaling pathway	6	3.04569	0.309811	FGFR2, RPS6KA6, FGFR3, JUN, GADD45G, HSPA8	81	265	5738	1.60391	1	0.754032	98.1819
GOTERM_BP_FAT	GO:0042325~regulation of phosphorylation	3	1.52284	0.870762	FGFR3, JUN, GADD45G	166	290	13588	0.84678	1	0.999949	100
GOTERM_BP_FAT	GO:0051174~regulation of phosphorus metabolic process	3	1.52284	0.883923	FGFR3, JUN, GADD45G	166	301	13588	0.815835	1	0.999967	100
GOTERM_BP_FAT	GO:0019220~regulation of phosphate metabolic process	3	1.52284	0.883923	FGFR3, JUN, GADD45G	166	301	13588	0.815835	1	0.999967	100
Annotation Cluster 64	Enrichment Score: 0.14399932592558853
Category	Term	Count	%	PValue	Genes	List Total	Pop Hits	Pop Total	Fold Enrichment	Bonferroni	Benjamini	FDR
GOTERM_BP_FAT	GO:0048609~reproductive process in a multicellular organism	6	3.04569	0.557251	CCND1, HMGB2, FANCD2, H2AFX, RACGAP1, LFNG	166	409	13588	1.20081	1	0.990969	99.9998
GOTERM_BP_FAT	GO:0032504~multicellular organism reproduction	6	3.04569	0.557251	CCND1, HMGB2, FANCD2, H2AFX, RACGAP1, LFNG	166	409	13588	1.20081	1	0.990969	99.9998
GOTERM_BP_FAT	GO:0007276~gamete generation	4	2.03046	0.770102	HMGB2, FANCD2, H2AFX, RACGAP1	166	331	13588	0.989189	1	0.999398	100
GOTERM_BP_FAT	GO:0007283~spermatogenesis	3	1.52284	0.819353	HMGB2, H2AFX, RACGAP1	166	255	13588	0.963005	1	0.999782	100
GOTERM_BP_FAT	GO:0048232~male gamete generation	3	1.52284	0.819353	HMGB2, H2AFX, RACGAP1	166	255	13588	0.963005	1	0.999782	100
GOTERM_BP_FAT	GO:0019953~sexual reproduction	4	2.03046	0.851946	HMGB2, FANCD2, H2AFX, RACGAP1	166	386	13588	0.848243	1	0.999905	100
Annotation Cluster 65	Enrichment Score: 0.11393277888457735
Category	Term	Count	%	PValue	Genes	List Total	Pop Hits	Pop Total	Fold Enrichment	Bonferroni	Benjamini	FDR
GOTERM_BP_FAT	GO:0016337~cell-cell adhesion	4	2.03046	0.544707	WNT7B, PDPN, TTYH1, SOX9	166	236	13588	1.38738	1	0.98982	99.9997
GOTERM_BP_FAT	GO:0007155~cell adhesion	5	2.53807	0.91381	WNT7B, HES5, PDPN, TTYH1, SOX9	166	561	13588	0.729549	1	0.999991	100
GOTERM_BP_FAT	GO:0022610~biological adhesion	5	2.53807	0.914498	WNT7B, HES5, PDPN, TTYH1, SOX9	166	562	13588	0.728251	1	0.999991	100
Annotation Cluster 66	Enrichment Score: 0.10843246253320837
Category	Term	Count	%	PValue	Genes	List Total	Pop Hits	Pop Total	Fold Enrichment	Bonferroni	Benjamini	FDR
INTERPRO	IPR001849:Pleckstrin homology	3	1.52284	0.747755	MYO10, GRB10, RTKN2	182	261	17763	1.12183	1	0.999998	100
SMART	SM00233:PH	3	1.52284	0.793929	MYO10, GRB10, RTKN2	103	261	9131	1.01897	1	0.999831	100
INTERPRO	IPR011993:Pleckstrin homology-type	3	1.52284	0.796456	MYO10, GRB10, RTKN2	182	289	17763	1.01314	1	1	100
Annotation Cluster 67	Enrichment Score: 0.05240495725673128
Category	Term	Count	%	PValue	Genes	List Total	Pop Hits	Pop Total	Fold Enrichment	Bonferroni	Benjamini	FDR
UP_SEQ_FEATURE	nucleotide phosphate-binding region:GTP	3	1.52284	0.830459	RAN, TUBA1B, GNL3	187	274	16021	0.938034	1	1	100
SP_PIR_KEYWORDS	gtp-binding	3	1.52284	0.84904	RAN, TUBA1B, GNL3	191	313	17854	0.89594	1	0.997884	100
GOTERM_MF_FAT	GO:0005525~GTP binding	3	1.52284	0.914199	RAN, TUBA1B, GNL3	152	354	13288	0.740856	1	0.999999	100
GOTERM_MF_FAT	GO:0032561~guanyl ribonucleotide binding	3	1.52284	0.921179	RAN, TUBA1B, GNL3	152	363	13288	0.722488	1	1	100
GOTERM_MF_FAT	GO:0019001~guanyl nucleotide binding	3	1.52284	0.921179	RAN, TUBA1B, GNL3	152	363	13288	0.722488	1	1	100
Annotation Cluster 68	Enrichment Score: 0.03217164509628825
Category	Term	Count	%	PValue	Genes	List Total	Pop Hits	Pop Total	Fold Enrichment	Bonferroni	Benjamini	FDR
GOTERM_BP_FAT	GO:0050801~ion homeostasis	3	1.52284	0.87448	EDNRB, OLIG2, CKB	166	293	13588	0.83811	1	0.999954	100
GOTERM_BP_FAT	GO:0048878~chemical homeostasis	3	1.52284	0.938927	EDNRB, OLIG2, CKB	166	365	13588	0.672784	1	0.999998	100
GOTERM_BP_FAT	GO:0042592~homeostatic process	4	2.03046	0.975221	EDNRB, ILDR2, OLIG2, CKB	166	584	13588	0.560654	1	1	100
Annotation Cluster 69	Enrichment Score: 0.0203301532579623
Category	Term	Count	%	PValue	Genes	List Total	Pop Hits	Pop Total	Fold Enrichment	Bonferroni	Benjamini	FDR
SP_PIR_KEYWORDS	zinc-finger	11	5.58376	0.832114	SALL3, UHRF1, POLD1, LYAR, USP39, ZFP238, NR2F6, MCM2, RACGAP1, NR2E1, NR2F1	191	1204	17854	0.854021	1	0.997251	100
SP_PIR_KEYWORDS	metal-binding	24	12.1827	0.893949	SIVA1, LMO1, HPRT, LYAR, MCM2, RACGAP1, NR2E1, GART, SALL3, RPS6KA6, UHRF1, NOTCH1, RRM2, LHX2, ADK, POLD1, USP39, NR2F6, ZFP238, IDI1, DDAH1, FEN1, NEK6, NR2F1	191	2682	17854	0.836478	1	0.999179	100
SP_PIR_KEYWORDS	zinc	15	7.61421	0.946627	SIVA1, LMO1, LYAR, MCM2, RACGAP1, NR2E1, SALL3, UHRF1, LHX2, POLD1, USP39, NR2F6, ZFP238, DDAH1, NR2F1	191	1886	17854	0.74345	1	0.999865	100
GOTERM_MF_FAT	GO:0008270~zinc ion binding	16	8.12183	0.986804	SIVA1, LMO1, LYAR, MCM2, RACGAP1, NR2E1, SALL3, UHRF1, LHX2, POLD1, USP39, NR2F6, ZFP238, DDAH1, MYBBP1A, NR2F1	152	2105	13288	0.664483	1	1	100
GOTERM_MF_FAT	GO:0046914~transition metal ion binding	19	9.64467	0.995823	SIVA1, LMO1, LYAR, MCM2, RACGAP1, NR2E1, GART, SALL3, UHRF1, RRM2, LHX2, POLD1, USP39, NR2F6, ZFP238, DDAH1, MYBBP1A, FEN1, NR2F1	152	2608	13288	0.636887	1	1	100
GOTERM_MF_FAT	GO:0043167~ion binding	31	15.736	0.997617	SIVA1, LMO1, HPRT, LYAR, NR2E1, EFHD2, CRB2, LHX2, TTYH1, USP39, NR2F6, ZFP238, DDAH1, FEN1, NR2F1, POLG, MCM2, RACGAP1, GART, SALL3, NOTCH2, RPS6KA6, NOTCH1, UHRF1, ADK, RRM2, POLD1, IDI1, MYBBP1A, ADD3, NEK6	152	3934	13288	0.68888	1	1	100
GOTERM_MF_FAT	GO:0046872~metal ion binding	30	15.2284	0.997841	SIVA1, LMO1, HPRT, LYAR, NR2E1, EFHD2, CRB2, LHX2, USP39, NR2F6, ZFP238, DDAH1, FEN1, NR2F1, POLG, MCM2, RACGAP1, GART, SALL3, NOTCH2, RPS6KA6, NOTCH1, UHRF1, ADK, RRM2, POLD1, IDI1, MYBBP1A, ADD3, NEK6	152	3850	13288	0.681203	1	1	100
GOTERM_MF_FAT	GO:0043169~cation binding	30	15.2284	0.998265	SIVA1, LMO1, HPRT, LYAR, NR2E1, EFHD2, CRB2, LHX2, USP39, NR2F6, ZFP238, DDAH1, FEN1, NR2F1, POLG, MCM2, RACGAP1, GART, SALL3, NOTCH2, RPS6KA6, NOTCH1, UHRF1, ADK, RRM2, POLD1, IDI1, MYBBP1A, ADD3, NEK6	152	3885	13288	0.675066	1	1	100
Annotation Cluster 70	Enrichment Score: 0.012950763787199837
Category	Term	Count	%	PValue	Genes	List Total	Pop Hits	Pop Total	Fold Enrichment	Bonferroni	Benjamini	FDR
GOTERM_CC_FAT	GO:0000267~cell fraction	4	2.03046	0.957581	HPRT, VAMP3, SNAP23, PEA15A	135	596	12504	0.621626	1	0.999994	100
GOTERM_CC_FAT	GO:0005624~membrane fraction	3	1.52284	0.975259	VAMP3, SNAP23, PEA15A	135	510	12504	0.544837	1	0.999999	100
GOTERM_CC_FAT	GO:0005626~insoluble fraction	3	1.52284	0.979157	VAMP3, SNAP23, PEA15A	135	528	12504	0.526263	1	0.999999	100
Annotation Cluster 71	Enrichment Score: 6.903999891445193E-8
Category	Term	Count	%	PValue	Genes	List Total	Pop Hits	Pop Total	Fold Enrichment	Bonferroni	Benjamini	FDR
GOTERM_BP_FAT	GO:0007600~sensory perception	3	1.52284	1	SLC1A3, NR2F6, NR2E1	166	1402	13588	0.175154	1	1	100
GOTERM_BP_FAT	GO:0050890~cognition	3	1.52284	1	SLC1A3, NR2F6, NR2E1	166	1480	13588	0.165923	1	1	100
GOTERM_BP_FAT	GO:0050877~neurological system process	4	2.03046	1	SLC1A3, NR2F6, OLIG2, NR2E1	166	1681	13588	0.194778	1	1	100

## Sheet: Cluster1 Genes
OFFICIAL_GENE_SYMBOL	Name	Species
Dkc1	dyskeratosis congenita 1, dyskerin homolog (human)	Mus musculus
Ckb	similar to creatine kinase, brain; predicted gene 12892; creatine kinase, brain	Mus musculus
E2f1	E2F transcription factor 1	Mus musculus
Mcm6	minichromosome maintenance deficient 6 (MIS5 homolog, S. pombe) (S. cerevisiae)	Mus musculus
Tsen15	tRNA splicing endonuclease 15 homolog (S. cerevisiae)	Mus musculus
Hist1h2ah	histone cluster 1, H2ad; histone cluster 1, H2ae; histone cluster 1, H2ag; histone cluster 1, H2ah; histone cluster 1, H2ai; similar to histone 2a; histone cluster 1, H2an; histone cluster 1, H2ao; histone cluster 1, H2ac; histone cluster 1, H2ab	Mus musculus
Hist1h2ai	histone cluster 1, H2ad; histone cluster 1, H2ae; histone cluster 1, H2ag; histone cluster 1, H2ah; histone cluster 1, H2ai; similar to histone 2a; histone cluster 1, H2an; histone cluster 1, H2ao; histone cluster 1, H2ac; histone cluster 1, H2ab	Mus musculus
Hist1h2an	histone cluster 1, H2ad; histone cluster 1, H2ae; histone cluster 1, H2ag; histone cluster 1, H2ah; histone cluster 1, H2ai; similar to histone 2a; histone cluster 1, H2an; histone cluster 1, H2ao; histone cluster 1, H2ac; histone cluster 1, H2ab	Mus musculus
Hist1h2ad	histone cluster 1, H2ad; histone cluster 1, H2ae; histone cluster 1, H2ag; histone cluster 1, H2ah; histone cluster 1, H2ai; similar to histone 2a; histone cluster 1, H2an; histone cluster 1, H2ao; histone cluster 1, H2ac; histone cluster 1, H2ab	Mus musculus
Cdca5	cell division cycle associated 5	Mus musculus
Lsm3	LSM3 homolog, U6 small nuclear RNA associated (S. cerevisiae)	Mus musculus
Aen	apoptosis enhancing nuclease	Mus musculus
Vim	vimentin	Mus musculus
E2f2	E2F transcription factor 2	Mus musculus
Fgfr2	fibroblast growth factor receptor 2	Mus musculus
Raver1	ribonucleoprotein, PTB-binding 1	Mus musculus
Pprc1	peroxisome proliferative activated receptor, gamma, coactivator-related 1	Mus musculus
Lix1	limb expression 1 homolog (chicken)	Mus musculus
Ltv1	LTV1 homolog (S. cerevisiae)	Mus musculus
Timm23	predicted gene 10171; translocase of inner mitochondrial membrane 23 homolog (yeast); predicted gene 7493; predicted gene 10273; predicted gene 10233	Mus musculus
2810417H13Rik	predicted gene 15428; RIKEN cDNA 2810417H13 gene; predicted gene 9171	Mus musculus
Mthfd1	methylenetetrahydrofolate dehydrogenase (NADP+ dependent), methenyltetrahydrofolate cyclohydrolase, formyltetrahydrofolate synthase	Mus musculus
Hmgn2	high mobility group nucleosomal binding domain 4; predicted gene 7931; predicted gene 10282; predicted gene 3338; high mobility group nucleosomal binding domain 2; predicted gene 6594; predicted gene 6750; predicted gene 10182; predicted gene 6724; predicted gene 4248; predicted gene 9525; predicted gene 15296; similar to Hmgn2 protein; predicted gene 7125; hypothetical protein LOC638323; predict…	Mus musculus
Fgfrl1	fibroblast growth factor receptor-like 1; similar to fibroblast growth factor receptor 5 beta	Mus musculus
Ascl1	achaete-scute complex homolog 1 (Drosophila)	Mus musculus
Hist1h1e	histone cluster 1, H1e	Mus musculus
Racgap1	Rac GTPase-activating protein 1; predicted gene 1859	Mus musculus
Ccnd1	cyclin D1	Mus musculus
0610007L01Rik	RIKEN cDNA 0610007L01 gene	Mus musculus
Pea15a	phosphoprotein enriched in astrocytes 15A	Mus musculus
Samd1	sterile alpha motif domain containing 1	Mus musculus
Larp4	La ribonucleoprotein domain family, member 4; predicted gene 14373; predicted gene 8177	Mus musculus
Pdpn	podoplanin	Mus musculus
Hist1h2af	histone cluster 1, H2af	Mus musculus
Notch1	Notch gene homolog 1 (Drosophila)	Mus musculus
Eif2a	eukaryotic translation initiation factor 2a	Mus musculus
Dut	deoxyuridine triphosphatase	Mus musculus
Uhrf1	ubiquitin-like, containing PHD and RING finger domains, 1; predicted gene 5648; similar to nuclear zinc finger protein Np95	Mus musculus
Myo10	myosin X	Mus musculus
Rrm2	ribonucleotide reductase M2	Mus musculus
Usp39	ubiquitin specific peptidase 39	Mus musculus
Msl3	male-specific lethal 3 homolog (Drosophila)	Mus musculus
Pold1	polymerase (DNA directed), delta 1, catalytic subunit	Mus musculus
Siva1	SIVA1, apoptosis-inducing factor pseudogene; similar to CD27-binding (Siva) protein isoform 2; SIVA1, apoptosis-inducing factor	Mus musculus
Vamp3	vesicle-associated membrane protein 3	Mus musculus
Gcat	glycine C-acetyltransferase (2-amino-3-ketobutyrate-coenzyme A ligase)	Mus musculus
Nes	nestin	Mus musculus
Sgol1	shugoshin-like 1 (S. pombe)	Mus musculus
Kif11	kinesin family member 11	Mus musculus
Lmo1	LIM domain only 1	Mus musculus
Nr2f6	nuclear receptor subfamily 2, group F, member 6	Mus musculus
Nr2e1	nuclear receptor subfamily 2, group E, member 1	Mus musculus
Hist1h1b	histone cluster 1, H1b	Mus musculus
Mybl2	myeloblastosis oncogene-like 2	Mus musculus
Tuba1b	predicted gene 3756; tubulin, alpha 1B; predicted gene 5620; similar to alpha-tubulin isotype M-alpha-2; predicted gene 14150; predicted gene 3226	Mus musculus
Jun	Jun oncogene	Mus musculus
Haus5	vomeronasal 2, receptor 53; predicted gene 8146; gene model 398, (NCBI); vomeronasal 2, receptor 54; HAUS augmin-like complex, subunit 5	Mus musculus
Tox3	TOX high mobility group box family member 3	Mus musculus
Btg2	B-cell translocation gene 2, anti-proliferative	Mus musculus
H2afz	H2A histone family, member Z; predicted gene 6722; predicted gene 8203	Mus musculus
Add3	adducin 3 (gamma)	Mus musculus
Nedd1	neural precursor cell expressed, developmentally down-regulated gene 1	Mus musculus
Gadd45g	growth arrest and DNA-damage-inducible 45 gamma	Mus musculus
Rad23a	RAD23a homolog (S. cerevisiae)	Mus musculus
Hsp90aa1	predicted gene 5511; heat shock protein 90, alpha (cytosolic), class A member 1	Mus musculus
Nek6	NIMA (never in mitosis gene a)-related expressed kinase 6	Mus musculus
Dek	DEK oncogene (DNA binding)	Mus musculus
Ccna2	cyclin A2	Mus musculus
Nap1l1	similar to nucleosome assembly protein 1-like 1; nucleosome assembly protein 1-like 1	Mus musculus
Wnt7b	wingless-related MMTV integration site 7B	Mus musculus
Cdca8	cell division cycle associated 8	Mus musculus
Cenpq	centromere protein Q	Mus musculus
AI314976	expressed sequence AI314976	Mus musculus
Pa2g4	proliferation-associated 2G4; predicted gene 5297	Mus musculus
Cad	carbamoyl-phosphate synthetase 2, aspartate transcarbamylase, and dihydroorotase	Mus musculus
Hat1	histone aminotransferase 1	Mus musculus
Mybbp1a	MYB binding protein (P160) 1a	Mus musculus
E2f5	E2F transcription factor 5	Mus musculus
Mycn	v-myc myelocytomatosis viral related oncogene, neuroblastoma derived (avian)	Mus musculus
Hist1h3e	histone cluster 2, H3b; histone cluster 1, H3f; histone cluster 1, H3e; histone cluster 2, H3c1; histone cluster 1, H3d; histone cluster 1, H3c; histone cluster 1, H3b; histone cluster 2, H3c2; histone cluster 2, H2aa1; histone cluster 2, H2aa2	Mus musculus
Notch2	Notch gene homolog 2 (Drosophila)	Mus musculus
Sox2ot	SOX2 overlapping transcript (non-protein coding)	Mus musculus
Snrnp25	small nuclear ribonucleoprotein 25 (U11/U12)	Mus musculus
Tacc3	transforming, acidic coiled-coil containing protein 3	Mus musculus
Fen1	flap structure specific endonuclease 1	Mus musculus
Hist2h2ac	histone cluster 2, H2ac	Mus musculus
Snap23	synaptosomal-associated protein 23; similar to Synaptosomal-associated protein 23 (SNAP-23) (Vesicle-membrane fusion protein SNAP-23) (Syndet)	Mus musculus
Nr2f1	nuclear receptor subfamily 2, group F, member 1	Mus musculus
Slc25a5	solute carrier family 25 (mitochondrial carrier, adenine nucleotide translocator), member 5; similar to ADP/ATP translocase 2 (Adenine nucleotide translocator 2) (ANT 2) (ADP,ATP carrier protein 2) (Solute carrier family 25 member 5); predicted gene 5529; predicted gene 8429; predicted gene 5256	Mus musculus
Srm	spermidine synthase	Mus musculus
Hmga2	predicted gene 7996; high mobility group AT-hook 2	Mus musculus
Vrk1	vaccinia related kinase 1	Mus musculus
Mcm7	minichromosome maintenance deficient 7 (S. cerevisiae)	Mus musculus
Ppia	predicted gene 9234; peptidylprolyl isomerase A	Mus musculus
Sox21	SRY-box containing gene 21	Mus musculus
Zfp238	zinc finger protein 238	Mus musculus
Hist1h4d	histone cluster 1, H4k; histone cluster 1, H4m; histone cluster 4, H4; similar to germinal histone H4 gene; histone cluster 1, H4h; histone cluster 1, H4j; histone cluster 1, H4i; histone cluster 1, H4d; histone cluster 1, H4c; histone cluster 1, H4f; histone cluster 1, H4b; histone cluster 1, H4a; histone cluster 2, H4; similar to histone H4	Mus musculus
Hist1h4j	histone cluster 1, H4k; histone cluster 1, H4m; histone cluster 4, H4; similar to germinal histone H4 gene; histone cluster 1, H4h; histone cluster 1, H4j; histone cluster 1, H4i; histone cluster 1, H4d; histone cluster 1, H4c; histone cluster 1, H4f; histone cluster 1, H4b; histone cluster 1, H4a; histone cluster 2, H4; similar to histone H4	Mus musculus
Hist1h4a	histone cluster 1, H4k; histone cluster 1, H4m; histone cluster 4, H4; similar to germinal histone H4 gene; histone cluster 1, H4h; histone cluster 1, H4j; histone cluster 1, H4i; histone cluster 1, H4d; histone cluster 1, H4c; histone cluster 1, H4f; histone cluster 1, H4b; histone cluster 1, H4a; histone cluster 2, H4; similar to histone H4	Mus musculus
Hist1h4k	histone cluster 1, H4k; histone cluster 1, H4m; histone cluster 4, H4; similar to germinal histone H4 gene; histone cluster 1, H4h; histone cluster 1, H4j; histone cluster 1, H4i; histone cluster 1, H4d; histone cluster 1, H4c; histone cluster 1, H4f; histone cluster 1, H4b; histone cluster 1, H4a; histone cluster 2, H4; similar to histone H4	Mus musculus
Hist1h4f	histone cluster 1, H4k; histone cluster 1, H4m; histone cluster 4, H4; similar to germinal histone H4 gene; histone cluster 1, H4h; histone cluster 1, H4j; histone cluster 1, H4i; histone cluster 1, H4d; histone cluster 1, H4c; histone cluster 1, H4f; histone cluster 1, H4b; histone cluster 1, H4a; histone cluster 2, H4; similar to histone H4	Mus musculus
Hist1h4b	histone cluster 1, H4k; histone cluster 1, H4m; histone cluster 4, H4; similar to germinal histone H4 gene; histone cluster 1, H4h; histone cluster 1, H4j; histone cluster 1, H4i; histone cluster 1, H4d; histone cluster 1, H4c; histone cluster 1, H4f; histone cluster 1, H4b; histone cluster 1, H4a; histone cluster 2, H4; similar to histone H4	Mus musculus
Hdhd2	immediate early response 3 interacting protein 1; haloacid dehalogenase-like hydrolase domain containing 2; predicted gene 10784	Mus musculus
Anp32b	acidic (leucine-rich) nuclear phosphoprotein 32 family, member B	Mus musculus
Sox9	SRY-box containing gene 9	Mus musculus
Hist1h1d	histone cluster 1, H1d	Mus musculus
Cks2	similar to Cyclin-dependent kinases regulatory subunit 2 (CKS-2); CDC28 protein kinase regulatory subunit 2; predicted gene 15452	Mus musculus
Rtkn2	rhotekin 2	Mus musculus
Hes5	hairy and enhancer of split 5 (Drosophila)	Mus musculus
Ednrb	endothelin receptor type B	Mus musculus
Kif15	kinesin family member 15	Mus musculus
Nol8	nucleolar protein 8	Mus musculus
Psmc3ip	proteasome (prosome, macropain) 26S subunit, ATPase 3, interacting protein	Mus musculus
Pcna	proliferating cell nuclear antigen; similar to proliferating cell nuclear antigen (DNA polymerase delta auxiliary protein)	Mus musculus
Hdac1	similar to histone deacetylase HD1; similar to histone deacetylase; predicted gene 5824; histone deacetylase 1; predicted gene 4864	Mus musculus
Cdca3	cell division cycle associated 3	Mus musculus
Mcm5	minichromosome maintenance deficient 5, cell division cycle 46 (S. cerevisiae)	Mus musculus
Efhd2	similar to EF hand domain containing 2; EF hand domain containing 2	Mus musculus
C2cd3	C2 calcium-dependent domain containing 3	Mus musculus
Rfc4	replication factor C (activator 1) 4	Mus musculus
Ckap2	cytoskeleton associated protein 2	Mus musculus
Ran	RAS-like, family 2, locus 9; RAN, member RAS oncogene family; similar to RAN, member RAS oncogene family	Mus musculus
Gapdh	predicted gene 4691; predicted gene 6944; predicted gene 10290; predicted gene 10566; predicted gene 10291; predicted gene 3200; predicted gene 12070; predicted gene 7286; predicted gene 6946; predicted gene 8825; predicted gene 9081; glyceraldehyde-3-phosphate dehydrogenase; predicted gene 10359; predicted gene 10358; predicted gene 7784; predicted gene 12416; predicted gene 14148; predicted gen…	Mus musculus
Slbp	stem-loop binding protein; predicted gene 8396	Mus musculus
Olig2	oligodendrocyte transcription factor 2	Mus musculus
Grb10	growth factor receptor bound protein 10	Mus musculus
Gnl3	guanine nucleotide binding protein-like 3 (nucleolar)	Mus musculus
Naa50	N-acetyltransferase 13	Mus musculus
Gart	phosphoribosylglycinamide formyltransferase	Mus musculus
Lhx2	LIM homeobox protein 2	Mus musculus
Lfng	LFNG O-fucosylpeptide 3-beta-N-acetylglucosaminyltransferase	Mus musculus
Sall3	sal-like 3 (Drosophila)	Mus musculus
Grwd1	glutamate-rich WD repeat containing 1	Mus musculus
Id4	inhibitor of DNA binding 4	Mus musculus
Rnaseh2b	ribonuclease H2, subunit B	Mus musculus
Hist1h2bf	similar to Hist1h2bj protein; histone cluster 1, H2bl; predicted gene, OTTMUSG00000013203; histone cluster 1, H2bj; histone cluster 1, H2bf; H2b histone family member; histone cluster 1, H2bn	Mus musculus
Hist1h2bj	similar to Hist1h2bj protein; histone cluster 1, H2bl; predicted gene, OTTMUSG00000013203; histone cluster 1, H2bj; histone cluster 1, H2bf; H2b histone family member; histone cluster 1, H2bn	Mus musculus
Mcm4	minichromosome maintenance deficient 4 homolog (S. cerevisiae)	Mus musculus
Hells	helicase, lymphoid specific	Mus musculus
Yap1	yes-associated protein 1	Mus musculus
Tbrg4	transforming growth factor beta regulated gene 4; similar to Transforming growth factor beta regulated gene 4	Mus musculus
Hist2h2ab	histone cluster 2, H2ab	Mus musculus
Psat1	similar to Phosphoserine aminotransferase 1; phosphoserine aminotransferase 1	Mus musculus
Snhg1	small nucleolar RNA host gene (non-protein coding) 1	Mus musculus
Hist1h2aa	histone cluster 1, H2aa	Mus musculus
Tcf19	transcription factor 19	Mus musculus
Eed	embryonic ectoderm development	Mus musculus
Dbi	diazepam binding inhibitor	Mus musculus
Wdr76	WD repeat domain 76	Mus musculus
Ipo5	hypothetical protein LOC100044315; importin 5	Mus musculus
Fgfbp3	fibroblast growth factor binding protein 3	Mus musculus
Hspd1	predicted gene 12141; heat shock protein 1 (chaperonin)	Mus musculus
Jam2	junction adhesion molecule 2	Mus musculus
Nup37	similar to nucleoporin 37; nucleoporin 37	Mus musculus
Ldha	predicted gene 7997; lactate dehydrogenase A; predicted gene 5452	Mus musculus
Mki67	antigen identified by monoclonal antibody Ki 67	Mus musculus
Gm8096	predicted gene 7669; predicted gene 5207; predicted gene 9252; predicted gene 8096; predicted gene 13337; predicted gene 9210; predicted gene 8341; predicted gene 5847; predicted gene 7901; predicted gene 9347; predicted gene, EG627427; similar to 3-phosphoglycerate dehydrogenase; 3-phosphoglycerate dehydrogenase	Mus musculus
Phgdh	predicted gene 7669; predicted gene 5207; predicted gene 9252; predicted gene 8096; predicted gene 13337; predicted gene 9210; predicted gene 8341; predicted gene 5847; predicted gene 7901; predicted gene 9347; predicted gene, EG627427; similar to 3-phosphoglycerate dehydrogenase; 3-phosphoglycerate dehydrogenase	Mus musculus
Adk	adenosine kinase	Mus musculus
Fam102b	family with sequence similarity 102, member B	Mus musculus
Polg	polymerase (DNA directed), gamma	Mus musculus
Dtl	denticleless homolog (Drosophila)	Mus musculus
Clspn	claspin homolog (Xenopus laevis)	Mus musculus
Crb2	crumbs homolog 2 (Drosophila)	Mus musculus
Idi1	isopentenyl-diphosphate delta isomerase; similar to Isopentenyl-diphosphate delta isomerase; predicted gene 7655	Mus musculus
Ppat	phosphoribosyl pyrophosphate amidotransferase	Mus musculus
Fbl	similar to Fibrillarin; fibrillarin	Mus musculus
Hspa8	similar to heat shock protein 8; heat shock protein 8	Mus musculus
Rps2	predicted gene 9168; predicted gene 7561; predicted gene 12091; predicted gene 5921; predicted gene 8841; predicted gene 8842; predicted gene 7143; predicted gene 4968; predicted gene 6576; predicted gene 8520; predicted gene 7520; similar to 40S ribosomal protein S2; ribosomal protein S2 pseudogene; predicted gene 11687; predicted gene 7502; similar to MGC27348 protein; predicted gene 6456; pred…	Mus musculus
Ddah1	dimethylarginine dimethylaminohydrolase 1	Mus musculus
Skp2	S-phase kinase-associated protein 2 (p45)	Mus musculus
Gldc	glycine decarboxylase	Mus musculus
1190002H23Rik	RIKEN cDNA 1190002H23 gene	Mus musculus
H2afx	H2A histone family, member X	Mus musculus
Ttyh1	tweety homolog 1 (Drosophila)	Mus musculus
Lyar	Ly1 antibody reactive clone	Mus musculus
Slc1a3	solute carrier family 1 (glial high affinity glutamate transporter), member 3	Mus musculus
BC048355	cDNA sequence BC048355	Mus musculus
Rrm1	ribonucleotide reductase M1	Mus musculus
Pbk	PDZ binding kinase	Mus musculus
Mif	predicted gene 6097; macrophage migration inhibitory factor; similar to macrophage migration inhibitory factor; predicted gene 8762; predicted gene 10169; macrophage migration inhibitory factor-like	Mus musculus
Gkap1	G kinase anchoring protein 1	Mus musculus
Top2a	topoisomerase (DNA) II alpha	Mus musculus
Mcm2	minichromosome maintenance deficient 2 mitotin (S. cerevisiae)	Mus musculus
Rpl12	similar to ribosomal protein L12; predicted gene 7117; small nucleolar RNA, H/ACA box 65; predicted gene 11425; predicted gene 6285; predicted gene 5962; predicted gene 9396; similar to 60S ribosomal protein L12; ribosomal protein L12; predicted gene 6336	Mus musculus
Acss1	acyl-CoA synthetase short-chain family member 1	Mus musculus
Hip1	huntingtin interacting protein 1	Mus musculus
Nasp	nuclear autoantigenic sperm protein (histone-binding); similar to nuclear autoantigenic sperm protein; NASP	Mus musculus
Tmpo	thymopoietin	Mus musculus
Hprt	hypoxanthine guanine phosphoribosyl transferase 1	Mus musculus
Fancd2	Fanconi anemia, complementation group D2	Mus musculus
Acaa2	acetyl-Coenzyme A acyltransferase 2 (mitochondrial 3-oxoacyl-Coenzyme A thiolase)	Mus musculus
Rps6ka6	ribosomal protein S6 kinase polypeptide 6	Mus musculus
Ildr2	immunoglobulin-like domain containing receptor 2	Mus musculus
Msh6	mutS homolog 6 (E. coli)	Mus musculus
Igbp1	immunoglobulin (CD79A) binding protein 1	Mus musculus
Usp1	ubiquitin specific peptidase 1; predicted gene 5841	Mus musculus
Mcm3	minichromosome maintenance deficient 3 (S. cerevisiae)	Mus musculus
Cdc73	cell division cycle 73, Paf1/RNA polymerase II complex component, homolog (S. cerevisiae)	Mus musculus
Tk1	predicted gene 6091; thymidine kinase 1	Mus musculus
Hist1h2ak	histone cluster 1, H2ak	Mus musculus
Fam136a	RIKEN cDNA 2010309E21 gene; similar to CG5323-PA; predicted gene 6396; predicted gene 6624	Mus musculus
Rcc1	regulator of chromosome condensation 1	Mus musculus
Fgfr3	fibroblast growth factor receptor 3	Mus musculus
Dnajc19	DnaJ (Hsp40) homolog, subfamily C, member 19	Mus musculus
Hmgb2	predicted gene 13160; predicted gene 8681; predicted gene 13237; predicted gene 4169; predicted gene 8284; similar to High mobility group box 2; predicted gene 13167; high mobility group box 2; predicted gene 13232	Mus musculus
Kif4	kinesin family member 4	Mus musculus
	Hist2h2aa2_loc2
	Hist1h2ap_loc1
	Hist1h2ao_loc2
	Mir5121
	Mis18bp1
	Hist1h2ap_loc2
	Hist2h2aa2_loc1
	Hist1h2ao_loc1
	Hist1h4n_loc2

## Sheet: Cluster2 Enrichment
Annotation Cluster 1	Enrichment Score: 3.5952141476920123
Category	Term	Count	%	PValue	Genes	List Total	Pop Hits	Pop Total	Fold Enrichment	Bonferroni	Benjamini	FDR
GOTERM_BP_FAT	GO:0030182~neuron differentiation	7	29.1667	1.21082e-05	ARX, EPHA4, DLX1, BCL11B, DLX5, LHX6, TOP2B	20	399	13588	11.9193	0.00453032	0.00453032	0.0167287
GOTERM_BP_FAT	GO:0048666~neuron development	6	25	4.0209e-05	ARX, EPHA4, BCL11B, DLX5, LHX6, TOP2B	20	292	13588	13.9603	0.0149656	0.00501362	0.0555425
GOTERM_BP_FAT	GO:0000902~cell morphogenesis	6	25	5.26761e-05	ARX, EPHA4, BCL11B, DLX5, SOX6, TOP2B	20	309	13588	13.1922	0.0195602	0.00492634	0.072758
GOTERM_BP_FAT	GO:0007409~axonogenesis	5	20.8333	6.72139e-05	ARX, EPHA4, BCL11B, DLX5, TOP2B	20	163	13588	20.8405	0.024891	0.00502852	0.0928294
GOTERM_BP_FAT	GO:0048812~neuron projection morphogenesis	5	20.8333	9.05623e-05	ARX, EPHA4, BCL11B, DLX5, TOP2B	20	176	13588	19.3011	0.0333921	0.00564441	0.125057
GOTERM_BP_FAT	GO:0032989~cellular component morphogenesis	6	25	9.64246e-05	ARX, EPHA4, BCL11B, DLX5, SOX6, TOP2B	20	351	13588	11.6137	0.035515	0.00515253	0.133148
GOTERM_BP_FAT	GO:0048667~cell morphogenesis involved in neuron differentiation	5	20.8333	0.000103125	ARX, EPHA4, BCL11B, DLX5, TOP2B	20	182	13588	18.6648	0.0379356	0.00482257	0.142394
GOTERM_BP_FAT	GO:0048858~cell projection morphogenesis	5	20.8333	0.000154244	ARX, EPHA4, BCL11B, DLX5, TOP2B	20	202	13588	16.8168	0.0562048	0.00576791	0.212909
GOTERM_BP_FAT	GO:0000904~cell morphogenesis involved in differentiation	5	20.8333	0.00018574	ARX, EPHA4, BCL11B, DLX5, TOP2B	20	212	13588	16.0236	0.0672883	0.00631264	0.256332
GOTERM_BP_FAT	GO:0032990~cell part morphogenesis	5	20.8333	0.00018574	ARX, EPHA4, BCL11B, DLX5, TOP2B	20	212	13588	16.0236	0.0672883	0.00631264	0.256332
GOTERM_BP_FAT	GO:0031175~neuron projection development	5	20.8333	0.000206736	ARX, EPHA4, BCL11B, DLX5, TOP2B	20	218	13588	15.5826	0.0746045	0.00644035	0.285269
GOTERM_BP_FAT	GO:0030030~cell projection organization	5	20.8333	0.00087412	ARX, EPHA4, BCL11B, DLX5, TOP2B	20	319	13588	10.6489	0.279593	0.023152	1.20103
GOTERM_BP_FAT	GO:0021953~central nervous system neuron differentiation	3	12.5	0.00154265	ARX, BCL11B, LHX6	20	42	13588	48.5286	0.439508	0.0355369	2.11053
GOTERM_BP_FAT	GO:0006928~cell motion	4	16.6667	0.0137329	ARX, EPHA4, LHX6, TOP2B	20	367	13588	7.4049	0.994403	0.201849	17.3919
GOTERM_BP_FAT	GO:0042127~regulation of cell proliferation	4	16.6667	0.0373055	ARX, BCL11B, DLX5, DLG1	20	538	13588	5.0513	0.999999	0.350814	40.8628
Annotation Cluster 2	Enrichment Score: 2.7760917645790832
Category	Term	Count	%	PValue	Genes	List Total	Pop Hits	Pop Total	Fold Enrichment	Bonferroni	Benjamini	FDR
GOTERM_BP_FAT	GO:0030182~neuron differentiation	7	29.1667	1.21082e-05	ARX, EPHA4, DLX1, BCL11B, DLX5, LHX6, TOP2B	20	399	13588	11.9193	0.00453032	0.00453032	0.0167287
SP_PIR_KEYWORDS	developmental protein	8	33.3333	2.64587e-05	ARX, FAM48A, DLX1, DACH2, SOX11, DLX5, LHX6, SOX6	22	814	17854	7.97588	0.00163911	0.00163911	0.0266976
GOTERM_BP_FAT	GO:0021892~cerebral cortex GABAergic interneuron differentiation	3	12.5	3.87395e-05	ARX, DLX1, LHX6	20	7	13588	291.171	0.0144226	0.00723748	0.0535131
GOTERM_BP_FAT	GO:0048666~neuron development	6	25	4.0209e-05	ARX, EPHA4, BCL11B, DLX5, LHX6, TOP2B	20	292	13588	13.9603	0.0149656	0.00501362	0.0555425
SP_PIR_KEYWORDS	dna-binding	9	37.5	0.000115095	ARX, DLX1, DACH2, SOX11, DLX5, LHX6, SOX6, ST18, TOP2B	22	1404	17854	5.20221	0.00711091	0.0035618	0.116088
GOTERM_BP_FAT	GO:0021895~cerebral cortex neuron differentiation	3	12.5	0.000121246	ARX, DLX1, LHX6	20	12	13588	169.85	0.0444517	0.00503948	0.167396
GOTERM_MF_FAT	GO:0003677~DNA binding	10	41.6667	0.000212266	ARX, DLX1, DACH2, SOX11, DLX5, LHX6, SOX6, ST18, SP9, TOP2B	19	1781	13288	3.92683	0.0105583	0.0105583	0.204255
GOTERM_BP_FAT	GO:0045449~regulation of transcription	11	45.8333	0.000301878	ARX, DLX1, DACH2, SOX11, BCL11B, DLX5, LHX6, SOX6, ST18, SP9, PDCD4	20	2227	13588	3.35581	0.107047	0.00867151	0.416299
SP_PIR_KEYWORDS	nucleus	13	54.1667	0.00036393	SOX11, SOX6, PDCD4, ARX, DLX1, DACH2, BCL11B, DLX5, LHX6, ST18, TOP2B, ARL4D, SP9	22	3808	17854	2.77051	0.022315	0.00749436	0.366653
GOTERM_MF_FAT	GO:0003700~transcription factor activity	7	29.1667	0.000393664	ARX, DLX1, SOX11, DLX5, LHX6, SOX6, ST18	19	776	13288	6.30874	0.0194946	0.00979525	0.378511
GOTERM_MF_FAT	GO:0043565~sequence-specific DNA binding	6	25	0.000685534	ARX, DLX1, SOX11, DLX5, LHX6, SOX6	19	556	13288	7.54714	0.0337073	0.0113644	0.658317
SP_PIR_KEYWORDS	transcription regulation	8	33.3333	0.00141152	ARX, DACH2, SOX11, BCL11B, LHX6, SOX6, ST18, SP9	22	1546	17854	4.19946	0.083851	0.0216561	1.41533
GOTERM_BP_FAT	GO:0030900~forebrain development	4	16.6667	0.00152871	ARX, DLX1, LHX6, TOP2B	20	167	13588	16.2731	0.436566	0.0375249	2.09165
UP_SEQ_FEATURE	DNA-binding region:Homeobox	4	16.6667	0.00159823	ARX, DLX1, DLX5, LHX6	22	180	16021	16.1828	0.140971	0.140971	1.74282
INTERPRO	IPR017970:Homeobox, conserved site	4	16.6667	0.00187638	ARX, DLX1, DLX5, LHX6	21	222	17763	15.2407	0.137891	0.137891	1.97201
GOTERM_BP_FAT	GO:0021543~pallium development	3	12.5	0.00244644	ARX, DLX1, LHX6	20	53	13588	38.4566	0.600899	0.052598	3.32776
GOTERM_BP_FAT	GO:0006355~regulation of transcription, DNA-dependent	8	33.3333	0.0026088	ARX, DLX1, SOX11, BCL11B, DLX5, LHX6, SOX6, ST18	20	1465	13588	3.71003	0.62453	0.0529666	3.54493
INTERPRO	IPR001356:Homeobox	4	16.6667	0.0027513	ARX, DLX1, DLX5, LHX6	21	254	17763	13.3206	0.195595	0.103114	2.87942
GOTERM_BP_FAT	GO:0051252~regulation of RNA metabolic process	8	33.3333	0.00285462	ARX, DLX1, SOX11, BCL11B, DLX5, LHX6, SOX6, ST18	20	1488	13588	3.65269	0.657681	0.0548595	3.87288
INTERPRO	IPR012287:Homeodomain-related	4	16.6667	0.00290722	ARX, DLX1, DLX5, LHX6	21	259	17763	13.0634	0.205471	0.0738031	3.04033
SP_PIR_KEYWORDS	Transcription	8	33.3333	0.00308513	ARX, DACH2, SOX11, BCL11B, LHX6, SOX6, ST18, SP9	22	1769	17854	3.67008	0.174341	0.03759	3.07005
SP_PIR_KEYWORDS	Homeobox	4	16.6667	0.00345356	ARX, DLX1, DLX5, LHX6	22	263	17854	12.3429	0.193048	0.0351171	3.43095
GOTERM_MF_FAT	GO:0030528~transcription regulator activity	7	29.1667	0.00393807	ARX, DLX1, SOX11, DLX5, LHX6, SOX6, ST18	19	1206	13288	4.05935	0.179049	0.0481264	3.72909
GOTERM_BP_FAT	GO:0021537~telencephalon development	3	12.5	0.00446664	ARX, DLX1, LHX6	20	72	13588	28.3083	0.813392	0.0805109	5.99798
GOTERM_BP_FAT	GO:0006350~transcription	8	33.3333	0.00765061	ARX, DACH2, SOX11, BCL11B, LHX6, SOX6, ST18, SP9	20	1772	13588	3.06727	0.943866	0.128155	10.0679
SMART	SM00389:HOX	4	16.6667	0.00910825	ARX, DLX1, DLX5, LHX6	17	254	9131	8.45855	0.204472	0.204472	7.15473
SP_PIR_KEYWORDS	neurogenesis	3	12.5	0.0122701	ARX, SOX11, LHX6	22	144	17854	16.9072	0.534875	0.0815336	11.7141
GOTERM_BP_FAT	GO:0006928~cell motion	4	16.6667	0.0137329	ARX, EPHA4, LHX6, TOP2B	20	367	13588	7.4049	0.994403	0.201849	17.3919
GOTERM_BP_FAT	GO:0045165~cell fate commitment	3	12.5	0.0176209	DLX1, LHX6, SOX6	20	147	13588	13.8653	0.998727	0.218794	21.7795
GOTERM_BP_FAT	GO:0016477~cell migration	3	12.5	0.0436115	ARX, LHX6, TOP2B	20	240	13588	8.4925	1	0.37983	45.9961
GOTERM_BP_FAT	GO:0048870~cell motility	3	12.5	0.058935	ARX, LHX6, TOP2B	20	284	13588	7.17676	1	0.459705	56.7982
GOTERM_BP_FAT	GO:0051674~localization of cell	3	12.5	0.058935	ARX, LHX6, TOP2B	20	284	13588	7.17676	1	0.459705	56.7982
SP_PIR_KEYWORDS	differentiation	3	12.5	0.100879	ARX, SOX11, LHX6	22	460	17854	5.29269	0.99863	0.450837	65.8057
Annotation Cluster 3	Enrichment Score: 1.6865271461757239
Category	Term	Count	%	PValue	Genes	List Total	Pop Hits	Pop Total	Fold Enrichment	Bonferroni	Benjamini	FDR
GOTERM_CC_FAT	GO:0043233~organelle lumen	5	20.8333	0.00351833	TMSB4X, SOX6, ARL4D, SP9, TOP2B	9	1136	12504	6.11502	0.184883	0.184883	3.44591
GOTERM_CC_FAT	GO:0031974~membrane-enclosed lumen	5	20.8333	0.00397245	TMSB4X, SOX6, ARL4D, SP9, TOP2B	9	1174	12504	5.91709	0.20615	0.109018	3.88281
GOTERM_CC_FAT	GO:0031981~nuclear lumen	4	16.6667	0.0150198	SOX6, ARL4D, SP9, TOP2B	9	883	12504	6.2937	0.584285	0.253668	13.9783
GOTERM_CC_FAT	GO:0070013~intracellular organelle lumen	4	16.6667	0.0293614	SOX6, ARL4D, SP9, TOP2B	9	1133	12504	4.90497	0.822443	0.350866	25.6586
GOTERM_CC_FAT	GO:0043228~non-membrane-bounded organelle	4	16.6667	0.111045	TMSB4X, ARL4D, TOP2B, DLG1	9	1919	12504	2.89595	0.998916	0.744728	68.9983
GOTERM_CC_FAT	GO:0043232~intracellular non-membrane-bounded organelle	4	16.6667	0.111045	TMSB4X, ARL4D, TOP2B, DLG1	9	1919	12504	2.89595	0.998916	0.744728	68.9983
Annotation Cluster 4	Enrichment Score: 1.6178682648430378
Category	Term	Count	%	PValue	Genes	List Total	Pop Hits	Pop Total	Fold Enrichment	Bonferroni	Benjamini	FDR
GOTERM_BP_FAT	GO:0006357~regulation of transcription from RNA polymerase II promoter	5	20.8333	0.00940925	DLX1, SOX11, BCL11B, SOX6, ST18	20	616	13588	5.51461	0.971136	0.148831	12.2452
GOTERM_BP_FAT	GO:0016481~negative regulation of transcription	4	16.6667	0.0142405	DLX1, SOX6, ST18, PDCD4	20	372	13588	7.30538	0.995386	0.200771	17.9774
GOTERM_BP_FAT	GO:0045934~negative regulation of nucleobase, nucleoside, nucleotide and nucleic acid metabolic process	4	16.6667	0.0169399	DLX1, SOX6, ST18, PDCD4	20	397	13588	6.84534	0.99835	0.226071	21.027
GOTERM_BP_FAT	GO:0051172~negative regulation of nitrogen compound metabolic process	4	16.6667	0.017397	DLX1, SOX6, ST18, PDCD4	20	401	13588	6.77706	0.998614	0.22363	21.5328
GOTERM_BP_FAT	GO:0010629~negative regulation of gene expression	4	16.6667	0.0184508	DLX1, SOX6, ST18, PDCD4	20	410	13588	6.62829	0.999073	0.220745	22.6876
GOTERM_BP_FAT	GO:0010558~negative regulation of macromolecule biosynthetic process	4	16.6667	0.0194173	DLX1, SOX6, ST18, PDCD4	20	418	13588	6.50144	0.999359	0.223964	23.7329
GOTERM_BP_FAT	GO:0031327~negative regulation of cellular biosynthetic process	4	16.6667	0.0209198	DLX1, SOX6, ST18, PDCD4	20	430	13588	6.32	0.99964	0.232235	25.3318
GOTERM_BP_FAT	GO:0009890~negative regulation of biosynthetic process	4	16.6667	0.0214347	DLX1, SOX6, ST18, PDCD4	20	434	13588	6.26175	0.999704	0.230574	25.8725
GOTERM_BP_FAT	GO:0010605~negative regulation of macromolecule metabolic process	4	16.6667	0.0319129	DLX1, SOX6, ST18, PDCD4	20	506	13588	5.37075	0.999995	0.316191	36.1178
GOTERM_BP_FAT	GO:0000122~negative regulation of transcription from RNA polymerase II promoter	3	12.5	0.0406961	DLX1, SOX6, ST18	20	231	13588	8.82338	1	0.367606	43.6766
GOTERM_BP_FAT	GO:0045892~negative regulation of transcription, DNA-dependent	3	12.5	0.0679829	DLX1, SOX6, ST18	20	308	13588	6.61753	1	0.491842	62.1967
GOTERM_BP_FAT	GO:0051253~negative regulation of RNA metabolic process	3	12.5	0.0687572	DLX1, SOX6, ST18	20	310	13588	6.57484	1	0.48718	62.6283
Annotation Cluster 5	Enrichment Score: 0.9542590817056612
Category	Term	Count	%	PValue	Genes	List Total	Pop Hits	Pop Total	Fold Enrichment	Bonferroni	Benjamini	FDR
SP_PIR_KEYWORDS	transcription regulation	8	33.3333	0.00141152	ARX, DACH2, SOX11, BCL11B, LHX6, SOX6, ST18, SP9	22	1546	17854	4.19946	0.083851	0.0216561	1.41533
SP_PIR_KEYWORDS	Transcription	8	33.3333	0.00308513	ARX, DACH2, SOX11, BCL11B, LHX6, SOX6, ST18, SP9	22	1769	17854	3.67008	0.174341	0.03759	3.07005
GOTERM_BP_FAT	GO:0006350~transcription	8	33.3333	0.00765061	ARX, DACH2, SOX11, BCL11B, LHX6, SOX6, ST18, SP9	20	1772	13588	3.06727	0.943866	0.128155	10.0679
SP_PIR_KEYWORDS	repressor	4	16.6667	0.0103423	DACH2, BCL11B, ST18, SP9	22	391	17854	8.30226	0.475107	0.0774098	9.95969
GOTERM_MF_FAT	GO:0008270~zinc ion binding	4	16.6667	0.560165	BCL11B, LHX6, ST18, SP9	19	2105	13288	1.32897	1	0.994104	99.9633
SP_PIR_KEYWORDS	metal-binding	4	16.6667	0.630691	BCL11B, PGM1, LHX6, ST18	22	2682	17854	1.21036	1	0.978931	99.9957
SP_PIR_KEYWORDS	zinc	3	12.5	0.666405	BCL11B, LHX6, ST18	22	1886	17854	1.2909	1	0.981754	99.9985
GOTERM_MF_FAT	GO:0046914~transition metal ion binding	4	16.6667	0.715767	BCL11B, LHX6, ST18, SP9	19	2608	13288	1.07265	1	0.98881	99.9995
GOTERM_MF_FAT	GO:0046872~metal ion binding	5	20.8333	0.811426	BCL11B, PGM1, LHX6, ST18, SP9	19	3850	13288	0.908271	1	0.996155	100
GOTERM_MF_FAT	GO:0043169~cation binding	5	20.8333	0.817866	BCL11B, PGM1, LHX6, ST18, SP9	19	3885	13288	0.900088	1	0.995117	100
GOTERM_MF_FAT	GO:0043167~ion binding	5	20.8333	0.826614	BCL11B, PGM1, LHX6, ST18, SP9	19	3934	13288	0.888877	1	0.994222	100
Annotation Cluster 6	Enrichment Score: 0.9285235362598845
Category	Term	Count	%	PValue	Genes	List Total	Pop Hits	Pop Total	Fold Enrichment	Bonferroni	Benjamini	FDR
GOTERM_BP_FAT	GO:0006357~regulation of transcription from RNA polymerase II promoter	5	20.8333	0.00940925	DLX1, SOX11, BCL11B, SOX6, ST18	20	616	13588	5.51461	0.971136	0.148831	12.2452
GOTERM_BP_FAT	GO:0045944~positive regulation of transcription from RNA polymerase II promoter	3	12.5	0.088201	SOX11, BCL11B, SOX6	20	358	13588	5.6933	1	0.570242	72.0793
GOTERM_BP_FAT	GO:0045893~positive regulation of transcription, DNA-dependent	3	12.5	0.113632	SOX11, BCL11B, SOX6	20	416	13588	4.89952	1	0.650743	81.1122
GOTERM_BP_FAT	GO:0051254~positive regulation of RNA metabolic process	3	12.5	0.114998	SOX11, BCL11B, SOX6	20	419	13588	4.86444	1	0.646961	81.5102
GOTERM_BP_FAT	GO:0045941~positive regulation of transcription	3	12.5	0.141253	SOX11, BCL11B, SOX6	20	475	13588	4.29095	1	0.718889	87.804
GOTERM_BP_FAT	GO:0010628~positive regulation of gene expression	3	12.5	0.147535	SOX11, BCL11B, SOX6	20	488	13588	4.17664	1	0.727815	88.9806
GOTERM_BP_FAT	GO:0045935~positive regulation of nucleobase, nucleoside, nucleotide and nucleic acid metabolic process	3	12.5	0.158305	SOX11, BCL11B, SOX6	20	510	13588	3.99647	1	0.747168	90.7559
GOTERM_BP_FAT	GO:0051173~positive regulation of nitrogen compound metabolic process	3	12.5	0.166237	SOX11, BCL11B, SOX6	20	526	13588	3.8749	1	0.758374	91.8896
GOTERM_BP_FAT	GO:0010557~positive regulation of macromolecule biosynthetic process	3	12.5	0.168233	SOX11, BCL11B, SOX6	20	530	13588	3.84566	1	0.755787	92.1537
GOTERM_BP_FAT	GO:0031328~positive regulation of cellular biosynthetic process	3	12.5	0.179289	SOX11, BCL11B, SOX6	20	552	13588	3.69239	1	0.77279	93.4782
GOTERM_BP_FAT	GO:0009891~positive regulation of biosynthetic process	3	12.5	0.18182	SOX11, BCL11B, SOX6	20	557	13588	3.65925	1	0.771343	93.7507
GOTERM_BP_FAT	GO:0010604~positive regulation of macromolecule metabolic process	3	12.5	0.220943	SOX11, BCL11B, SOX6	20	633	13588	3.21991	1	0.834786	96.8245
Annotation Cluster 7	Enrichment Score: 0.321768722857308
Category	Term	Count	%	PValue	Genes	List Total	Pop Hits	Pop Total	Fold Enrichment	Bonferroni	Benjamini	FDR
SP_PIR_KEYWORDS	nucleotide-binding	4	16.6667	0.299921	EPHA4, DCLK2, ARL4D, TOP2B	22	1631	17854	1.9903	1	0.841537	97.2628
UP_SEQ_FEATURE	nucleotide phosphate-binding region:ATP	3	12.5	0.335315	EPHA4, DCLK2, TOP2B	22	907	16021	2.40869	1	0.999574	98.8775
GOTERM_MF_FAT	GO:0000166~nucleotide binding	5	20.8333	0.341611	EPHA4, DACH2, DCLK2, ARL4D, TOP2B	19	2183	13288	1.60185	1	0.984695	98.2146
GOTERM_MF_FAT	GO:0032553~ribonucleotide binding	4	16.6667	0.446968	EPHA4, DCLK2, ARL4D, TOP2B	19	1796	13288	1.55761	1	0.992818	99.6671
GOTERM_MF_FAT	GO:0032555~purine ribonucleotide binding	4	16.6667	0.446968	EPHA4, DCLK2, ARL4D, TOP2B	19	1796	13288	1.55761	1	0.992818	99.6671
SP_PIR_KEYWORDS	atp-binding	3	12.5	0.453253	EPHA4, DCLK2, TOP2B	22	1287	17854	1.89171	1	0.943838	99.7741
GOTERM_MF_FAT	GO:0017076~purine nucleotide binding	4	16.6667	0.475347	EPHA4, DCLK2, ARL4D, TOP2B	19	1871	13288	1.49518	1	0.990021	99.7996
GOTERM_MF_FAT	GO:0005524~ATP binding	3	12.5	0.596957	EPHA4, DCLK2, TOP2B	19	1443	13288	1.45399	1	0.99358	99.9842
GOTERM_MF_FAT	GO:0032559~adenyl ribonucleotide binding	3	12.5	0.603678	EPHA4, DCLK2, TOP2B	19	1460	13288	1.43706	1	0.990222	99.9866
GOTERM_MF_FAT	GO:0030554~adenyl nucleotide binding	3	12.5	0.63242	EPHA4, DCLK2, TOP2B	19	1535	13288	1.36684	1	0.989424	99.9935
GOTERM_MF_FAT	GO:0001883~purine nucleoside binding	3	12.5	0.637251	EPHA4, DCLK2, TOP2B	19	1548	13288	1.35537	1	0.985377	99.9943
GOTERM_MF_FAT	GO:0001882~nucleoside binding	3	12.5	0.640936	EPHA4, DCLK2, TOP2B	19	1558	13288	1.34667	1	0.980541	99.9948

## Sheet: Cluster2 Genes
OFFICIAL_GENE_SYMBOL	Name	Species
St18	suppression of tumorigenicity 18	Mus musculus
Bcl11b	B-cell leukemia/lymphoma 11B	Mus musculus
Epha4	Eph receptor A4	Mus musculus
Top2b	topoisomerase (DNA) II beta	Mus musculus
ORF19	open reading frame 19	Mus musculus
Sox11	SRY-box containing gene 11	Mus musculus
Arx	aristaless related homeobox	Mus musculus
Lhx6	LIM homeobox protein 6	Mus musculus
Nrxn3	neurexin III	Mus musculus
Dlx5	distal-less homeobox 5	Mus musculus
Pdcd4	programmed cell death 4	Mus musculus
Rai2	retinoic acid induced 2	Mus musculus
Pgm1	phosphoglucomutase 1	Mus musculus
Dlx1as	distal-less homeobox 1, antisense	Mus musculus
Sox6	SRY-box containing gene 6	Mus musculus
Arl4d	ADP-ribosylation factor-like 4D; hypothetical protein LOC100044157	Mus musculus
Sp9	trans-acting transcription factor 9	Mus musculus
Dlg1	discs, large homolog 1 (Drosophila); similar to Discs, large homolog 1 (Drosophila)	Mus musculus
Atg2b	ATG2 autophagy related 2 homolog B (S. cerevisiae)	Mus musculus
Fam48a	family with sequence similarity 48, member A	Mus musculus
Tmsb4x	thymosin, beta 4, X chromosome; similar to thymosin beta-4	Mus musculus
Dlx1	distal-less homeobox 1	Mus musculus
Dach2	dachshund 2 (Drosophila)	Mus musculus
Dclk2	doublecortin-like kinase 2	Mus musculus
	Mob3b
	Dlx6as1
	Dlx6as2
	Dynlt1e_loc1

## Sheet: Cluster3 Enrichment
Annotation Cluster 1	Enrichment Score: 4.432004161332645
Category	Term	Count	%	PValue	Genes	List Total	Pop Hits	Pop Total	Fold Enrichment	Bonferroni	Benjamini	FDR
GOTERM_CC_FAT	GO:0043005~neuron projection	13	1.55875	1.21237e-09	ARHGEF2, CDK5R1, KIF5A, MTAP2, STMN2, GRIK3, KIF5C, BASP1, NCAM1, GAD2, MAPT, GAD1, TUBB3	60	245	12504	11.058	1.73369e-07	1.73369e-07	1.43579e-06
GOTERM_CC_FAT	GO:0042995~cell projection	16	1.91847	4.41768e-08	CDK5R1, ARHGEF2, CCDC88A, KIF5A, MTAP2, STMN2, GRIK3, KIF5C, BASP1, CD24A, RUFY3, NCAM1, GAD2, MAPT, GAD1, TUBB3	60	575	12504	5.79896	6.31727e-06	2.10576e-06	5.23181e-05
GOTERM_CC_FAT	GO:0030424~axon	7	0.839329	1.06336e-05	NCAM1, CDK5R1, GAD2, STMN2, MAPT, GAD1, TUBB3	60	107	12504	13.6336	0.00151946	0.000304077	0.0125925
GOTERM_CC_FAT	GO:0044459~plasma membrane part	11	1.31894	0.235818	NCAM1, MAST1, CDK5R1, ARHGEF2, GAD2, STMN2, GRIK3, MAPT, GNG2, CACNB3, CD24A	60	1633	12504	1.4038	1	0.825908	95.8627
GOTERM_CC_FAT	GO:0005886~plasma membrane	15	1.79856	0.515099	CDK5R1, ARHGEF2, CCDC88A, STMN2, GRIK3, CACNB3, BASP1, CD24A, APLP1, NCAM1, MAGED1, GAD2, MAST1, MAPT, GNG2	60	2906	12504	1.07571	1	0.97182	99.9811
Annotation Cluster 2	Enrichment Score: 3.8820744181813556
Category	Term	Count	%	PValue	Genes	List Total	Pop Hits	Pop Total	Fold Enrichment	Bonferroni	Benjamini	FDR
GOTERM_BP_FAT	GO:0048666~neuron development	13	1.55875	7.04183e-08	CDK5R1, NDN, STMN3, MTAP2, KIF5C, CD24A, ARX, BCL11B, DLX5, MTAP1B, LHX6, LHX8, DCX	77	292	13588	7.85643	5.40798e-05	2.70402e-05	0.000107512
GOTERM_BP_FAT	GO:0030182~neuron differentiation	14	1.67866	2.83115e-07	CDK5R1, NDN, STMN3, MTAP2, KIF5C, CD24A, ARX, BCL11B, DLX5, MTAP1B, LHX6, LHX8, DCX, TUBB3	77	399	13588	6.19184	0.000217408	7.24747e-05	0.00043225
GOTERM_BP_FAT	GO:0031175~neuron projection development	11	1.31894	3.4835e-07	ARX, CDK5R1, STMN3, NDN, MTAP2, BCL11B, DLX5, KIF5C, MTAP1B, DCX, CD24A	77	218	13588	8.90433	0.000267497	6.6881e-05	0.000531849
GOTERM_BP_FAT	GO:0030030~cell projection organization	12	1.43885	1.4774e-06	ARX, CDK5R1, CCDC88A, STMN3, NDN, MTAP2, BCL11B, DLX5, KIF5C, MTAP1B, DCX, CD24A	77	319	13588	6.63828	0.001134	0.000226903	0.00225563
GOTERM_BP_FAT	GO:0016477~cell migration	9	1.07914	5.64674e-05	ARX, CDK5R1, CCDC88A, NAV1, NDN, PLXNA2, LHX6, DCX, CD24A	77	240	13588	6.61753	0.0424412	0.00540635	0.086178
GOTERM_BP_FAT	GO:0048870~cell motility	9	1.07914	0.000181696	ARX, CDK5R1, CCDC88A, NAV1, NDN, PLXNA2, LHX6, DCX, CD24A	77	284	13588	5.59228	0.130255	0.00991874	0.277049
GOTERM_BP_FAT	GO:0051674~localization of cell	9	1.07914	0.000181696	ARX, CDK5R1, CCDC88A, NAV1, NDN, PLXNA2, LHX6, DCX, CD24A	77	284	13588	5.59228	0.130255	0.00991874	0.277049
GOTERM_BP_FAT	GO:0006928~cell motion	10	1.19904	0.000200203	ARX, CDK5R1, CCDC88A, NAV1, NDN, PLXNA2, KIF5C, LHX6, DCX, CD24A	77	367	13588	4.80838	0.142532	0.0101991	0.305228
GOTERM_BP_FAT	GO:0007409~axonogenesis	7	0.839329	0.000297062	ARX, CDK5R1, NDN, BCL11B, DLX5, KIF5C, DCX	77	163	13588	7.57836	0.204017	0.0133325	0.452585
GOTERM_BP_FAT	GO:0048812~neuron projection morphogenesis	7	0.839329	0.00044768	ARX, CDK5R1, NDN, BCL11B, DLX5, KIF5C, DCX	77	176	13588	7.0186	0.290997	0.0179369	0.681326
GOTERM_BP_FAT	GO:0048667~cell morphogenesis involved in neuron differentiation	7	0.839329	0.000534692	ARX, CDK5R1, NDN, BCL11B, DLX5, KIF5C, DCX	77	182	13588	6.78721	0.336849	0.0193696	0.813245
GOTERM_BP_FAT	GO:0001764~neuron migration	5	0.59952	0.000626611	ARX, CDK5R1, NAV1, NDN, DCX	77	70	13588	12.6048	0.382075	0.0216436	0.952426
GOTERM_BP_FAT	GO:0048858~cell projection morphogenesis	7	0.839329	0.000923022	ARX, CDK5R1, NDN, BCL11B, DLX5, KIF5C, DCX	77	202	13588	6.11521	0.507966	0.029118	1.4
GOTERM_BP_FAT	GO:0000904~cell morphogenesis involved in differentiation	7	0.839329	0.00118465	ARX, CDK5R1, NDN, BCL11B, DLX5, KIF5C, DCX	77	212	13588	5.82676	0.597616	0.0331546	1.79348
GOTERM_BP_FAT	GO:0032990~cell part morphogenesis	7	0.839329	0.00118465	ARX, CDK5R1, NDN, BCL11B, DLX5, KIF5C, DCX	77	212	13588	5.82676	0.597616	0.0331546	1.79348
GOTERM_BP_FAT	GO:0000902~cell morphogenesis	8	0.959233	0.00167902	ARX, CDK5R1, ARHGEF2, NDN, BCL11B, DLX5, KIF5C, DCX	77	309	13588	4.56874	0.724886	0.0435267	2.533
GOTERM_BP_FAT	GO:0032989~cellular component morphogenesis	8	0.959233	0.00342997	ARX, CDK5R1, ARHGEF2, NDN, BCL11B, DLX5, KIF5C, DCX	77	351	13588	4.02205	0.928549	0.0706765	5.11056
GOTERM_BP_FAT	GO:0007411~axon guidance	3	0.359712	0.104204	ARX, CDK5R1, KIF5C	77	98	13588	5.40207	1	0.727521	81.3644
Annotation Cluster 3	Enrichment Score: 3.7244189942019528
Category	Term	Count	%	PValue	Genes	List Total	Pop Hits	Pop Total	Fold Enrichment	Bonferroni	Benjamini	FDR
SP_PIR_KEYWORDS	neurogenesis	10	1.19904	7.3255e-08	ARX, NAV1, SOX11, LHX6, ELAVL3, DCX, SMARCA2, RUFY3, ISLR2, SMARCA4	96	144	17854	12.9152	1.07684e-05	5.38423e-06	8.71728e-05
SP_PIR_KEYWORDS	differentiation	9	1.07914	0.00313956	ARX, NAV1, SOX11, LHX6, KDM3A, ELAVL3, CBFA2T3, DCX, RUFY3	96	460	17854	3.63872	0.370129	0.0639013	3.67278
SP_PIR_KEYWORDS	developmental protein	10	1.19904	0.0291768	ARX, NAV1, SOX11, DLX5, LHX6, ELAVL3, DCX, TRAF4, RUFY3, ISLR2	96	814	17854	2.28476	0.987129	0.251876	29.6978
Annotation Cluster 4	Enrichment Score: 2.928586953739851
Category	Term	Count	%	PValue	Genes	List Total	Pop Hits	Pop Total	Fold Enrichment	Bonferroni	Benjamini	FDR
GOTERM_BP_FAT	GO:0051493~regulation of cytoskeleton organization	7	0.839329	1.85963e-05	ARHGEF2, CCDC88A, STMN3, MTAP2, MAPT, MTAP1B, TMSB10	77	99	13588	12.4775	0.0141806	0.00237752	0.0283885
GOTERM_BP_FAT	GO:0031114~regulation of microtubule depolymerization	4	0.479616	5.85552e-05	ARHGEF2, MTAP2, MAPT, MTAP1B	77	14	13588	50.4193	0.0439755	0.0049844	0.089363
GOTERM_BP_FAT	GO:0007026~negative regulation of microtubule depolymerization	4	0.479616	5.85552e-05	ARHGEF2, MTAP2, MAPT, MTAP1B	77	14	13588	50.4193	0.0439755	0.0049844	0.089363
GOTERM_BP_FAT	GO:0031111~negative regulation of microtubule polymerization or depolymerization	4	0.479616	8.93621e-05	ARHGEF2, MTAP2, MAPT, MTAP1B	77	16	13588	44.1169	0.0663309	0.00621995	0.136348
GOTERM_BP_FAT	GO:0043244~regulation of protein complex disassembly	5	0.59952	9.45235e-05	ARHGEF2, MTAP2, MAPT, MTAP1B, PTMS	77	43	13588	20.5195	0.0700249	0.00603153	0.144218
GOTERM_CC_FAT	GO:0044463~cell projection part	7	0.839329	0.000143482	CDK5R1, ARHGEF2, MTAP2, KIF5A, MAPT, KIF5C, CD24A	60	170	12504	8.58118	0.0203102	0.00292704	0.169791
GOTERM_BP_FAT	GO:0051494~negative regulation of cytoskeleton organization	5	0.59952	0.000145917	ARHGEF2, MTAP2, MAPT, MTAP1B, TMSB10	77	48	13588	18.382	0.106021	0.0085839	0.22255
GOTERM_BP_FAT	GO:0033043~regulation of organelle organization	7	0.839329	0.000218607	ARHGEF2, CCDC88A, STMN3, MTAP2, MAPT, MTAP1B, TMSB10	77	154	13588	8.02125	0.154569	0.0104394	0.333243
GOTERM_BP_FAT	GO:0010639~negative regulation of organelle organization	5	0.59952	0.000394316	ARHGEF2, MTAP2, MAPT, MTAP1B, TMSB10	77	62	13588	14.2313	0.261323	0.0166867	0.600339
GOTERM_BP_FAT	GO:0031110~regulation of microtubule polymerization or depolymerization	4	0.479616	0.000498135	ARHGEF2, MTAP2, MAPT, MTAP1B	77	28	13588	25.2096	0.317957	0.0189513	0.75784
SP_PIR_KEYWORDS	microtubule binding	3	0.359712	0.000578196	MTAP2, MAPT, MTAP1B	96	7	17854	79.7054	0.0815056	0.0168601	0.685885
GOTERM_BP_FAT	GO:0043242~negative regulation of protein complex disassembly	4	0.479616	0.000967631	ARHGEF2, MTAP2, MAPT, MTAP1B	77	35	13588	20.1677	0.524553	0.0293021	1.4672
GOTERM_BP_FAT	GO:0070507~regulation of microtubule cytoskeleton organization	4	0.479616	0.00105137	ARHGEF2, MTAP2, MAPT, MTAP1B	77	36	13588	19.6075	0.554197	0.0305945	1.59322
GOTERM_BP_FAT	GO:0051129~negative regulation of cellular component organization	5	0.59952	0.00181127	ARHGEF2, MTAP2, MAPT, MTAP1B, TMSB10	77	93	13588	9.4875	0.751502	0.0453501	2.72995
GOTERM_BP_FAT	GO:0032886~regulation of microtubule-based process	4	0.479616	0.0020155	ARHGEF2, MTAP2, MAPT, MTAP1B	77	45	13588	15.686	0.787639	0.0487542	3.03336
GOTERM_BP_FAT	GO:0007010~cytoskeleton organization	8	0.959233	0.00227362	MAST1, ARHGEF2, STMN3, NAV1, MTAP2, MAPT, MTAP1B, TMSB10	77	326	13588	4.33049	0.8259	0.0531636	3.41555
GOTERM_BP_FAT	GO:0000226~microtubule cytoskeleton organization	5	0.59952	0.00344499	STMN3, NAV1, MTAP2, MAPT, MTAP1B	77	111	13588	7.94899	0.929371	0.069125	5.13239
GOTERM_BP_FAT	GO:0001578~microtubule bundle formation	3	0.359712	0.00397652	NAV1, MTAP2, MTAP1B	77	17	13588	31.1413	0.953115	0.0773708	5.902
SP_PIR_KEYWORDS	tandem repeat	3	0.359712	0.00451644	MTAP2, MAPT, MTAP1B	96	19	17854	29.3651	0.485943	0.0712685	5.24419
GOTERM_MF_FAT	GO:0008092~cytoskeletal protein binding	8	0.959233	0.00870744	CDK5R1, ARHGEF2, CCDC88A, NDN, MTAP2, MAPT, MTAP1B, TMSB10	76	414	13288	3.37859	0.785452	0.536807	10.1761
GOTERM_MF_FAT	GO:0015631~tubulin binding	4	0.479616	0.00904033	ARHGEF2, CCDC88A, NDN, MAPT	76	76	13288	9.20222	0.797767	0.329401	10.5455
GOTERM_MF_FAT	GO:0008017~microtubule binding	3	0.359712	0.0464463	ARHGEF2, CCDC88A, MAPT	76	61	13288	8.59879	0.999768	0.567013	44.2122
SP_PIR_KEYWORDS	cytoskeleton	6	0.719424	0.199117	MAST1, ARHGEF2, NAV1, MAPT, PDE4D, TMSB10	96	583	17854	1.91402	1	0.651077	92.88
GOTERM_MF_FAT	GO:0003779~actin binding	3	0.359712	0.486021	CCDC88A, MTAP1B, TMSB10	76	288	13288	1.82127	1	0.957827	99.9716
Annotation Cluster 5	Enrichment Score: 2.8576672958674583
Category	Term	Count	%	PValue	Genes	List Total	Pop Hits	Pop Total	Fold Enrichment	Bonferroni	Benjamini	FDR
GOTERM_CC_FAT	GO:0005874~microtubule	12	1.43885	1.28772e-08	KIF1A, ARHGEF2, NAV1, MTAP2, TUBB2A, KIF5A, MAPT, KIF5C, MTAP1B, TUBA1A, KIF21B, TUBB3	60	240	12504	10.42	1.84143e-06	9.20716e-07	1.52503e-05
GOTERM_BP_FAT	GO:0007017~microtubule-based process	12	1.43885	2.30982e-08	KIF1A, STMN3, NAV1, MTAP2, TUBB2A, KIF5A, MAPT, KIF5C, MTAP1B, TUBA1A, KIF21B, TUBB3	77	211	13588	10.0361	1.77393e-05	1.77393e-05	3.52657e-05
SP_PIR_KEYWORDS	microtubule	12	1.43885	2.55881e-08	KIF1A, ARHGEF2, NAV1, MTAP2, TUBB2A, KIF5A, MAPT, KIF5C, MTAP1B, TUBA1A, KIF21B, TUBB3	96	221	17854	10.0984	3.76145e-06	3.76145e-06	3.04496e-05
GOTERM_CC_FAT	GO:0015630~microtubule cytoskeleton	14	1.67866	1.27614e-07	ARHGEF2, NDN, TUBB2A, KIF5A, MTAP2, KIF5C, PDE4D, KIF1A, NAV1, MAPT, MTAP1B, TUBA1A, KIF21B, TUBB3	60	450	12504	6.48356	1.82486e-05	4.56219e-06	0.000151132
GOTERM_BP_FAT	GO:0007018~microtubule-based movement	7	0.839329	2.08479e-05	KIF1A, TUBB2A, KIF5A, KIF5C, TUBA1A, KIF21B, TUBB3	77	101	13588	12.2304	0.0158839	0.00228473	0.0318253
GOTERM_CC_FAT	GO:0044430~cytoskeletal part	14	1.67866	5.03194e-05	ARHGEF2, NDN, TUBB2A, KIF5A, MTAP2, KIF5C, PDE4D, KIF1A, NAV1, MAPT, MTAP1B, TUBA1A, KIF21B, TUBB3	60	774	12504	3.76951	0.00717003	0.00119859	0.0595764
GOTERM_CC_FAT	GO:0005856~cytoskeleton	16	1.91847	0.000163163	ARHGEF2, NDN, KIF5A, TUBB2A, MTAP2, KIF5C, PDE4D, TMSB10, MAST1, KIF1A, NAV1, MAPT, MTAP1B, TUBA1A, KIF21B, TUBB3	60	1122	12504	2.97184	0.023064	0.00291252	0.19306
GOTERM_CC_FAT	GO:0043228~non-membrane-bounded organelle	20	2.39808	0.000911255	ARHGEF2, NDN, KIF5A, TUBB2A, MTAP2, KIF5C, PDE4D, TMSB10, CBFA2T3, KIF1A, MAST1, NAV1, MAPT, MTAP1B, TUBA1A, DHX30, HIST3H2BA, KIF21B, TUBB3, SMARCA4	60	1919	12504	2.17196	0.122228	0.014381	1.07387
GOTERM_CC_FAT	GO:0043232~intracellular non-membrane-bounded organelle	20	2.39808	0.000911255	ARHGEF2, NDN, KIF5A, TUBB2A, MTAP2, KIF5C, PDE4D, TMSB10, CBFA2T3, KIF1A, MAST1, NAV1, MAPT, MTAP1B, TUBA1A, DHX30, HIST3H2BA, KIF21B, TUBB3, SMARCA4	60	1919	12504	2.17196	0.122228	0.014381	1.07387
GOTERM_MF_FAT	GO:0000166~nucleotide binding	20	2.39808	0.0316971	KIF5A, TUBB2A, KIF5C, ELAVL2, ELAVL3, KIF1A, MAST1, TNRC6C, SBK1, NAV1, CELF5, CELF4, DCLK2, MAPK8, TUBA1A, DHX30, KIF21B, SMARCA2, TUBB3, SMARCA4	76	2183	13288	1.60185	0.996549	0.611257	32.6496
UP_SEQ_FEATURE	nucleotide phosphate-binding region:ATP	11	1.31894	0.0349854	MAST1, KIF1A, SBK1, KIF5A, KIF5C, DCLK2, MAPK8, DHX30, KIF21B, SMARCA2, SMARCA4	93	907	16021	2.08926	0.999998	0.925171	38.7311
SP_PIR_KEYWORDS	nucleotide-binding	15	1.79856	0.0495483	TUBB2A, KIF5A, KIF5C, MAST1, KIF1A, NAV1, SBK1, DCLK2, MAPK8, DHX30, TUBA1A, SMARCA2, KIF21B, TUBB3, SMARCA4	96	1631	17854	1.71042	0.99943	0.325086	45.3778
SP_PIR_KEYWORDS	atp-binding	12	1.43885	0.0797197	MAST1, KIF1A, SBK1, NAV1, KIF5A, KIF5C, DCLK2, MAPK8, DHX30, KIF21B, SMARCA2, SMARCA4	96	1287	17854	1.73407	0.999995	0.425988	62.7906
GOTERM_MF_FAT	GO:0032553~ribonucleotide binding	15	1.79856	0.129011	TUBB2A, KIF5A, KIF5C, MAST1, KIF1A, NAV1, SBK1, DCLK2, MAPK8, DHX30, TUBA1A, SMARCA2, KIF21B, TUBB3, SMARCA4	76	1796	13288	1.46026	1	0.802237	81.6398
GOTERM_MF_FAT	GO:0032555~purine ribonucleotide binding	15	1.79856	0.129011	TUBB2A, KIF5A, KIF5C, MAST1, KIF1A, NAV1, SBK1, DCLK2, MAPK8, DHX30, TUBA1A, SMARCA2, KIF21B, TUBB3, SMARCA4	76	1796	13288	1.46026	1	0.802237	81.6398
GOTERM_MF_FAT	GO:0017076~purine nucleotide binding	15	1.79856	0.162945	TUBB2A, KIF5A, KIF5C, MAST1, KIF1A, NAV1, SBK1, DCLK2, MAPK8, DHX30, TUBA1A, SMARCA2, KIF21B, TUBB3, SMARCA4	76	1871	13288	1.40173	1	0.790957	88.7255
GOTERM_MF_FAT	GO:0005524~ATP binding	12	1.43885	0.186838	MAST1, KIF1A, SBK1, NAV1, KIF5A, KIF5C, DCLK2, MAPK8, DHX30, KIF21B, SMARCA2, SMARCA4	76	1443	13288	1.45399	1	0.780568	92.0975
GOTERM_MF_FAT	GO:0032559~adenyl ribonucleotide binding	12	1.43885	0.19701	MAST1, KIF1A, SBK1, NAV1, KIF5A, KIF5C, DCLK2, MAPK8, DHX30, KIF21B, SMARCA2, SMARCA4	76	1460	13288	1.43706	1	0.786618	93.2287
GOTERM_MF_FAT	GO:0030554~adenyl nucleotide binding	12	1.43885	0.244782	MAST1, KIF1A, SBK1, NAV1, KIF5A, KIF5C, DCLK2, MAPK8, DHX30, KIF21B, SMARCA2, SMARCA4	76	1535	13288	1.36684	1	0.839597	96.81
GOTERM_MF_FAT	GO:0001883~purine nucleoside binding	12	1.43885	0.253499	MAST1, KIF1A, SBK1, NAV1, KIF5A, KIF5C, DCLK2, MAPK8, DHX30, KIF21B, SMARCA2, SMARCA4	76	1548	13288	1.35537	1	0.840814	97.2335
GOTERM_MF_FAT	GO:0001882~nucleoside binding	12	1.43885	0.260283	MAST1, KIF1A, SBK1, NAV1, KIF5A, KIF5C, DCLK2, MAPK8, DHX30, KIF21B, SMARCA2, SMARCA4	76	1558	13288	1.34667	1	0.839541	97.5267
Annotation Cluster 6	Enrichment Score: 2.820072465537182
Category	Term	Count	%	PValue	Genes	List Total	Pop Hits	Pop Total	Fold Enrichment	Bonferroni	Benjamini	FDR
GOTERM_CC_FAT	GO:0044463~cell projection part	7	0.839329	0.000143482	CDK5R1, ARHGEF2, MTAP2, KIF5A, MAPT, KIF5C, CD24A	60	170	12504	8.58118	0.0203102	0.00292704	0.169791
GOTERM_CC_FAT	GO:0044441~cilium part	4	0.479616	0.000936479	KIF5A, MAPT, KIF5C, CD24A	60	41	12504	20.3317	0.125392	0.0133086	1.10345
GOTERM_CC_FAT	GO:0005929~cilium	4	0.479616	0.0257922	KIF5A, MAPT, KIF5C, CD24A	60	135	12504	6.17481	0.976167	0.208276	26.6158
Annotation Cluster 7	Enrichment Score: 2.493129675784649
Category	Term	Count	%	PValue	Genes	List Total	Pop Hits	Pop Total	Fold Enrichment	Bonferroni	Benjamini	FDR
GOTERM_BP_FAT	GO:0007018~microtubule-based movement	7	0.839329	2.08479e-05	KIF1A, TUBB2A, KIF5A, KIF5C, TUBA1A, KIF21B, TUBB3	77	101	13588	12.2304	0.0158839	0.00228473	0.0318253
UP_SEQ_FEATURE	domain:Kinesin-motor	4	0.479616	0.00104995	KIF1A, KIF5A, KIF5C, KIF21B	93	35	16021	19.6879	0.317766	0.174026	1.43473
INTERPRO	IPR019821:Kinesin, motor region, conserved site	4	0.479616	0.00109751	KIF1A, KIF5A, KIF5C, KIF21B	87	42	17763	19.445	0.230835	0.230835	1.40647
INTERPRO	IPR001752:Kinesin, motor region	4	0.479616	0.00125736	KIF1A, KIF5A, KIF5C, KIF21B	87	44	17763	18.5611	0.259699	0.139593	1.60979
SMART	SM00129:KISc	4	0.479616	0.00354411	KIF1A, KIF5A, KIF5C, KIF21B	65	44	9131	12.7706	0.23105	0.23105	3.6479
GOTERM_MF_FAT	GO:0003777~microtubule motor activity	4	0.479616	0.00809494	KIF1A, KIF5A, KIF5C, KIF21B	76	73	13288	9.58039	0.760813	0.760813	9.49266
SP_PIR_KEYWORDS	motor protein	4	0.479616	0.0279237	KIF1A, KIF5A, KIF5C, KIF21B	96	123	17854	6.0481	0.984442	0.257231	28.6103
UP_SEQ_FEATURE	nucleotide phosphate-binding region:ATP	11	1.31894	0.0349854	MAST1, KIF1A, SBK1, KIF5A, KIF5C, DCLK2, MAPK8, DHX30, KIF21B, SMARCA2, SMARCA4	93	907	16021	2.08926	0.999998	0.925171	38.7311
GOTERM_MF_FAT	GO:0003774~motor activity	4	0.479616	0.0430677	KIF1A, KIF5A, KIF5C, KIF21B	76	138	13288	5.06789	0.999568	0.577213	41.7375
Annotation Cluster 8	Enrichment Score: 2.4719006898883147
Category	Term	Count	%	PValue	Genes	List Total	Pop Hits	Pop Total	Fold Enrichment	Bonferroni	Benjamini	FDR
GOTERM_CC_FAT	GO:0044463~cell projection part	7	0.839329	0.000143482	CDK5R1, ARHGEF2, MTAP2, KIF5A, MAPT, KIF5C, CD24A	60	170	12504	8.58118	0.0203102	0.00292704	0.169791
GOTERM_CC_FAT	GO:0030425~dendrite	4	0.479616	0.0150737	CDK5R1, ARHGEF2, MTAP2, GRIK3	60	110	12504	7.57818	0.886044	0.143704	16.4625
GOTERM_CC_FAT	GO:0043025~cell soma	4	0.479616	0.0177534	NCAM1, CDK5R1, ARHGEF2, MTAP2	60	117	12504	7.12479	0.922815	0.156984	19.1149
Annotation Cluster 9	Enrichment Score: 2.2805434541140297
Category	Term	Count	%	PValue	Genes	List Total	Pop Hits	Pop Total	Fold Enrichment	Bonferroni	Benjamini	FDR
GOTERM_CC_FAT	GO:0030424~axon	7	0.839329	1.06336e-05	NCAM1, CDK5R1, GAD2, STMN2, MAPT, GAD1, TUBB3	60	107	12504	13.6336	0.00151946	0.000304077	0.0125925
GOTERM_CC_FAT	GO:0030426~growth cone	4	0.479616	0.00176935	CDK5R1, STMN2, MAPT, BASP1	60	51	12504	16.3451	0.223719	0.0227589	2.07543
GOTERM_CC_FAT	GO:0030427~site of polarized growth	4	0.479616	0.00176935	CDK5R1, STMN2, MAPT, BASP1	60	51	12504	16.3451	0.223719	0.0227589	2.07543
GOTERM_CC_FAT	GO:0009898~internal side of plasma membrane	6	0.719424	0.0112174	MAST1, CDK5R1, GAD2, STMN2, MAPT, GNG2	60	287	12504	4.35679	0.800741	0.116698	12.5057
SP_PIR_KEYWORDS	cell projection	5	0.59952	0.0206744	CCDC88A, STMN2, MAPT, BASP1, RUFY3	96	196	17854	4.74437	0.953625	0.210401	22.011
GOTERM_CC_FAT	GO:0048471~perinuclear region of cytoplasm	4	0.479616	0.0597016	CDK5R1, GAD2, STMN2, KIF5A	60	189	12504	4.41058	0.99985	0.404177	51.762
GOTERM_CC_FAT	GO:0044459~plasma membrane part	11	1.31894	0.235818	NCAM1, MAST1, CDK5R1, ARHGEF2, GAD2, STMN2, GRIK3, MAPT, GNG2, CACNB3, CD24A	60	1633	12504	1.4038	1	0.825908	95.8627
Annotation Cluster 10	Enrichment Score: 1.7772350747758765
Category	Term	Count	%	PValue	Genes	List Total	Pop Hits	Pop Total	Fold Enrichment	Bonferroni	Benjamini	FDR
GOTERM_BP_FAT	GO:0021953~central nervous system neuron differentiation	5	0.59952	8.6094e-05	ARX, BCL11B, LHX6, LHX8, DCX	77	42	13588	21.008	0.0639843	0.00659049	0.131365
GOTERM_BP_FAT	GO:0021954~central nervous system neuron development	4	0.479616	0.000813128	ARX, LHX6, LHX8, DCX	77	33	13588	21.39	0.464598	0.0267969	1.23428
GOTERM_BP_FAT	GO:0030900~forebrain development	6	0.719424	0.00241579	ARX, PGAP1, LHX6, LHX8, APLP1, SMARCA4	77	167	13588	6.34015	0.843949	0.0547352	3.62547
INTERPRO	IPR017970:Homeobox, conserved site	5	0.59952	0.0227471	ARX, DLX5, LHX6, LHX8, ZFHX3	87	222	17763	4.59848	0.995911	0.457213	25.6809
GOTERM_MF_FAT	GO:0003700~transcription factor activity	10	1.19904	0.030068	ARX, CSRNP3, MAFB, SOX11, DLX5, RUNX1T1, LHX6, CBFA2T3, LHX8, ZFHX3	76	776	13288	2.25312	0.995361	0.658576	31.2458
INTERPRO	IPR001356:Homeobox	5	0.59952	0.0348687	ARX, DLX5, LHX6, LHX8, ZFHX3	87	254	17763	4.01914	0.999793	0.537508	36.7325
INTERPRO	IPR012287:Homeodomain-related	5	0.59952	0.0370445	ARX, DLX5, LHX6, LHX8, ZFHX3	87	259	17763	3.94155	0.999879	0.528491	38.5478
SP_PIR_KEYWORDS	Homeobox	5	0.59952	0.0518391	ARX, DLX5, LHX6, LHX8, ZFHX3	96	263	17854	3.53573	0.9996	0.323788	46.924
GOTERM_MF_FAT	GO:0030528~transcription regulator activity	12	1.43885	0.0749437	ARX, MAGED1, NCOA2, CSRNP3, MAFB, SOX11, DLX5, RUNX1T1, LHX6, CBFA2T3, LHX8, ZFHX3	76	1206	13288	1.73972	0.999999	0.712465	61.5549
UP_SEQ_FEATURE	DNA-binding region:Homeobox	4	0.479616	0.0850166	ARX, DLX5, LHX6, LHX8	93	180	16021	3.8282	1	0.960605	70.5435
GOTERM_MF_FAT	GO:0043565~sequence-specific DNA binding	7	0.839329	0.0934945	ARX, MAFB, SOX11, DLX5, LHX6, LHX8, ZFHX3	76	556	13288	2.20125	1	0.76299	70.0165
SMART	SM00389:HOX	5	0.59952	0.102121	ARX, DLX5, LHX6, LHX8, ZFHX3	65	254	9131	2.76529	0.999655	0.929848	67.6149
Annotation Cluster 11	Enrichment Score: 1.6150395904450472
Category	Term	Count	%	PValue	Genes	List Total	Pop Hits	Pop Total	Fold Enrichment	Bonferroni	Benjamini	FDR
GOTERM_BP_FAT	GO:0007268~synaptic transmission	6	0.719424	0.0031814	GAD2, NRXN2, ABAT, NCAN, CD24A, GAD1	77	178	13588	5.94834	0.913465	0.0675319	4.74857
GOTERM_BP_FAT	GO:0042133~neurotransmitter metabolic process	3	0.359712	0.00445744	GAD2, ABAT, GAD1	77	18	13588	29.4113	0.967644	0.0842149	6.59329
KEGG_PATHWAY	mmu00410:beta-Alanine metabolism	3	0.359712	0.00464821	GAD2, ABAT, GAD1	28	22	5738	27.9448	0.189138	0.189138	4.28692
GOTERM_BP_FAT	GO:0001505~regulation of neurotransmitter levels	4	0.479616	0.0050192	GAD2, NRXN2, ABAT, GAD1	77	62	13588	11.385	0.979026	0.0920911	7.39477
KEGG_PATHWAY	mmu00250:Alanine, aspartate and glutamate metabolism	3	0.359712	0.00855283	GAD2, ABAT, GAD1	28	30	5738	20.4929	0.320592	0.175738	7.76031
GOTERM_BP_FAT	GO:0019226~transmission of nerve impulse	6	0.719424	0.00864368	GAD2, NRXN2, ABAT, NCAN, CD24A, GAD1	77	226	13588	4.68498	0.998728	0.146784	12.4135
KEGG_PATHWAY	mmu00650:Butanoate metabolism	3	0.359712	0.0128326	GAD2, ABAT, GAD1	28	37	5738	16.6158	0.440775	0.176124	11.4376
INTERPRO	IPR015421:Pyridoxal phosphate-dependent transferase, major region, subdomain 1	3	0.359712	0.0168112	GAD2, ABAT, GAD1	87	41	17763	14.9394	0.982613	0.491016	19.643
GOTERM_BP_FAT	GO:0007267~cell-cell signaling	6	0.719424	0.0230998	GAD2, NRXN2, ABAT, NCAN, CD24A, GAD1	77	290	13588	3.65105	1	0.317429	30.01
GOTERM_MF_FAT	GO:0030170~pyridoxal phosphate binding	3	0.359712	0.0372427	GAD2, ABAT, GAD1	76	54	13288	9.71345	0.998744	0.566119	37.2331
GOTERM_MF_FAT	GO:0070279~vitamin B6 binding	3	0.359712	0.0372427	GAD2, ABAT, GAD1	76	54	13288	9.71345	0.998744	0.566119	37.2331
SP_PIR_KEYWORDS	pyridoxal phosphate	3	0.359712	0.0406206	GAD2, ABAT, GAD1	96	60	17854	9.29896	0.997748	0.301334	38.9498
GOTERM_CC_FAT	GO:0045202~synapse	5	0.59952	0.0634035	CDK5R1, GAD2, NRXN2, GRIK3, GAD1	60	319	12504	3.26646	0.999914	0.405707	53.9637
GOTERM_MF_FAT	GO:0019842~vitamin binding	3	0.359712	0.149074	GAD2, ABAT, GAD1	76	121	13288	4.33493	1	0.7937	86.2061
GOTERM_MF_FAT	GO:0048037~cofactor binding	3	0.359712	0.365605	GAD2, ABAT, GAD1	76	226	13288	2.32091	1	0.905175	99.6244
GOTERM_BP_FAT	GO:0050877~neurological system process	10	1.19904	0.608214	GAD2, NRXN2, NDN, PGAP1, SOBP, ABAT, LHX8, NCAN, CD24A, GAD1	77	1681	13588	1.04978	1	0.996057	99.9999
Annotation Cluster 12	Enrichment Score: 1.5791268915517198
Category	Term	Count	%	PValue	Genes	List Total	Pop Hits	Pop Total	Fold Enrichment	Bonferroni	Benjamini	FDR
SP_PIR_KEYWORDS	transcription regulation	18	2.15827	0.00305435	SCRT2, NDN, MAFB, SOX11, RUNX1T1, CBFA2T3, ARX, NCOA2, ZFP579, CSRNP3, BCL11B, ZFP532, KDM3A, LHX6, LHX8, SMARCA2, ZFHX3, SMARCA4	96	1546	17854	2.16535	0.362166	0.0722065	3.57475
SP_PIR_KEYWORDS	dna-binding	16	1.91847	0.00708923	SCRT2, NDN, MAFB, SOX11, RUNX1T1, ARX, NCOA2, ZFP579, CSRNP3, DLX5, ZFP532, LHX6, LHX8, HIST3H2BA, ZFHX3, SMARCA2	96	1404	17854	2.11942	0.648599	0.0992998	8.11769
GOTERM_MF_FAT	GO:0003677~DNA binding	19	2.27818	0.00897589	SCRT2, TNRC18, NDN, MAFB, SOX11, RUNX1T1, CBFA2T3, ARX, NCOA2, ZFP579, CSRNP3, DLX5, ZFP532, LHX6, LHX8, HIST3H2BA, SMARCA2, ZFHX3, SMARCA4	76	1781	13288	1.86524	0.795439	0.410784	10.4741
SP_PIR_KEYWORDS	Transcription	18	2.15827	0.0115255	SCRT2, NDN, MAFB, SOX11, RUNX1T1, CBFA2T3, ARX, NCOA2, ZFP579, CSRNP3, BCL11B, ZFP532, KDM3A, LHX6, LHX8, SMARCA2, ZFHX3, SMARCA4	96	1769	17854	1.89238	0.818062	0.132385	12.8857
GOTERM_MF_FAT	GO:0003700~transcription factor activity	10	1.19904	0.030068	ARX, CSRNP3, MAFB, SOX11, DLX5, RUNX1T1, LHX6, CBFA2T3, LHX8, ZFHX3	76	776	13288	2.25312	0.995361	0.658576	31.2458
GOTERM_BP_FAT	GO:0006355~regulation of transcription, DNA-dependent	15	1.79856	0.0311504	NDN, MAFB, SOX11, RUNX1T1, CBFA2T3, ARX, MAGED1, NCOA2, CSRNP3, BCL11B, DLX5, LHX6, LHX8, ZFHX3, SMARCA4	77	1465	13588	1.80683	1	0.397299	38.3169
GOTERM_BP_FAT	GO:0051252~regulation of RNA metabolic process	15	1.79856	0.0349595	NDN, MAFB, SOX11, RUNX1T1, CBFA2T3, ARX, MAGED1, NCOA2, CSRNP3, BCL11B, DLX5, LHX6, LHX8, ZFHX3, SMARCA4	77	1488	13588	1.77891	1	0.427501	41.9174
GOTERM_BP_FAT	GO:0045449~regulation of transcription	20	2.39808	0.0352166	SCRT2, NDN, MAFB, SOX11, RUNX1T1, CBFA2T3, MAGED1, ARX, NCOA2, ZFP579, CSRNP3, DLX5, BCL11B, ZFP532, KDM3A, LHX6, LHX8, SMARCA2, ZFHX3, SMARCA4	77	2227	13588	1.5848	1	0.423443	42.1532
GOTERM_BP_FAT	GO:0006350~transcription	16	1.91847	0.0642298	SCRT2, NDN, MAFB, SOX11, RUNX1T1, CBFA2T3, ARX, NCOA2, ZFP579, CSRNP3, BCL11B, ZFP532, KDM3A, LHX6, LHX8, ZFHX3	77	1772	13588	1.59339	1	0.597648	63.7072
GOTERM_MF_FAT	GO:0030528~transcription regulator activity	12	1.43885	0.0749437	ARX, MAGED1, NCOA2, CSRNP3, MAFB, SOX11, DLX5, RUNX1T1, LHX6, CBFA2T3, LHX8, ZFHX3	76	1206	13288	1.73972	0.999999	0.712465	61.5549
GOTERM_MF_FAT	GO:0043565~sequence-specific DNA binding	7	0.839329	0.0934945	ARX, MAFB, SOX11, DLX5, LHX6, LHX8, ZFHX3	76	556	13288	2.20125	1	0.76299	70.0165
SP_PIR_KEYWORDS	nucleus	27	3.23741	0.0966236	CDK5R1, NDN, COPS7B, CBFA2T3, ARX, BCL11B, PLEKHO1, KDM3A, LHX6, LHX8, HIST3H2BA, TRAF4, SCRT2, MAFB, SOX11, MEX3B, RUNX1T1, NCOA2, ZFP579, CSRNP3, DLX5, CELF4, ZFP532, DUSP8, ZFHX3, SMARCA2, SMARCA4	96	3808	17854	1.31865	1	0.463344	70.157
Annotation Cluster 13	Enrichment Score: 1.509785789306619
Category	Term	Count	%	PValue	Genes	List Total	Pop Hits	Pop Total	Fold Enrichment	Bonferroni	Benjamini	FDR
GOTERM_BP_FAT	GO:0007018~microtubule-based movement	7	0.839329	2.08479e-05	KIF1A, TUBB2A, KIF5A, KIF5C, TUBA1A, KIF21B, TUBB3	77	101	13588	12.2304	0.0158839	0.00228473	0.0318253
GOTERM_BP_FAT	GO:0034622~cellular macromolecular complex assembly	7	0.839329	0.00133511	TUBB2A, CELF4, TUBA1A, HIST3H2BA, SMARCA2, TUBB3, SMARCA4	77	217	13588	5.6925	0.64158	0.0359814	2.01911
GOTERM_BP_FAT	GO:0034621~cellular macromolecular complex subunit organization	7	0.839329	0.00246542	TUBB2A, CELF4, TUBA1A, HIST3H2BA, SMARCA2, TUBB3, SMARCA4	77	245	13588	5.04193	0.849799	0.0542322	3.69864
INTERPRO	IPR018316:Tubulin/FtsZ, 2-layer sandwich domain	3	0.359712	0.0037554	TUBB2A, TUBA1A, TUBB3	87	19	17763	32.2377	0.593117	0.258992	4.73731
INTERPRO	IPR000217:Tubulin	3	0.359712	0.00415959	TUBB2A, TUBA1A, TUBB3	87	20	17763	30.6259	0.630726	0.220462	5.23464
INTERPRO	IPR003008:Tubulin/FtsZ, GTPase domain	3	0.359712	0.00415959	TUBB2A, TUBA1A, TUBB3	87	20	17763	30.6259	0.630726	0.220462	5.23464
PIR_SUPERFAMILY	PIRSF002306:tubulin	3	0.359712	0.00423435	TUBB2A, TUBA1A, TUBB3	41	20	8136	29.7659	0.177325	0.177325	3.93136
INTERPRO	IPR017975:Tubulin, conserved site	3	0.359712	0.00596703	TUBB2A, TUBA1A, TUBB3	87	24	17763	25.5216	0.760785	0.248796	7.42944
GOTERM_BP_FAT	GO:0065003~macromolecular complex assembly	7	0.839329	0.0115142	TUBB2A, CELF4, TUBA1A, HIST3H2BA, SMARCA2, TUBB3, SMARCA4	77	338	13588	3.65465	0.999863	0.186851	16.2065
GOTERM_BP_FAT	GO:0043933~macromolecular complex subunit organization	7	0.839329	0.0166889	TUBB2A, CELF4, TUBA1A, HIST3H2BA, SMARCA2, TUBB3, SMARCA4	77	367	13588	3.36587	0.999998	0.254541	22.6594
GOTERM_BP_FAT	GO:0051258~protein polymerization	3	0.359712	0.0209945	TUBB2A, TUBA1A, TUBB3	77	40	13588	13.2351	1	0.2983	27.6714
GOTERM_MF_FAT	GO:0003924~GTPase activity	4	0.479616	0.0356904	TUBB2A, GNG2, TUBA1A, TUBB3	76	128	13288	5.46382	0.998332	0.598988	35.9798
KEGG_PATHWAY	mmu04540:Gap junction	3	0.359712	0.0611935	TUBB2A, TUBA1A, TUBB3	28	86	5738	7.14867	0.941666	0.508548	44.78
GOTERM_BP_FAT	GO:0043623~cellular protein complex assembly	3	0.359712	0.122339	TUBB2A, TUBA1A, TUBB3	77	108	13588	4.90188	1	0.766008	86.3627
GOTERM_BP_FAT	GO:0006461~protein complex assembly	3	0.359712	0.363449	TUBB2A, TUBA1A, TUBB3	77	227	13588	2.33217	1	0.962093	99.8988
GOTERM_BP_FAT	GO:0070271~protein complex biogenesis	3	0.359712	0.363449	TUBB2A, TUBA1A, TUBB3	77	227	13588	2.33217	1	0.962093	99.8988
UP_SEQ_FEATURE	nucleotide phosphate-binding region:GTP	3	0.359712	0.468586	TUBB2A, TUBA1A, TUBB3	93	274	16021	1.88615	1	0.999899	99.9833
SP_PIR_KEYWORDS	gtp-binding	3	0.359712	0.498353	TUBB2A, TUBA1A, TUBB3	96	313	17854	1.78255	1	0.935481	99.9728
GOTERM_MF_FAT	GO:0005525~GTP binding	3	0.359712	0.59787	TUBB2A, TUBA1A, TUBB3	76	354	13288	1.48171	1	0.978016	99.9986
GOTERM_MF_FAT	GO:0019001~guanyl nucleotide binding	3	0.359712	0.611661	TUBB2A, TUBA1A, TUBB3	76	363	13288	1.44498	1	0.977257	99.9991
GOTERM_MF_FAT	GO:0032561~guanyl ribonucleotide binding	3	0.359712	0.611661	TUBB2A, TUBA1A, TUBB3	76	363	13288	1.44498	1	0.977257	99.9991
GOTERM_MF_FAT	GO:0005198~structural molecule activity	3	0.359712	0.726953	TUBB2A, TUBA1A, TUBB3	76	450	13288	1.16561	1	0.992257	100
Annotation Cluster 14	Enrichment Score: 1.3983930187795428
Category	Term	Count	%	PValue	Genes	List Total	Pop Hits	Pop Total	Fold Enrichment	Bonferroni	Benjamini	FDR
GOTERM_BP_FAT	GO:0034622~cellular macromolecular complex assembly	7	0.839329	0.00133511	TUBB2A, CELF4, TUBA1A, HIST3H2BA, SMARCA2, TUBB3, SMARCA4	77	217	13588	5.6925	0.64158	0.0359814	2.01911
GOTERM_BP_FAT	GO:0034621~cellular macromolecular complex subunit organization	7	0.839329	0.00246542	TUBB2A, CELF4, TUBA1A, HIST3H2BA, SMARCA2, TUBB3, SMARCA4	77	245	13588	5.04193	0.849799	0.0542322	3.69864
GOTERM_BP_FAT	GO:0065003~macromolecular complex assembly	7	0.839329	0.0115142	TUBB2A, CELF4, TUBA1A, HIST3H2BA, SMARCA2, TUBB3, SMARCA4	77	338	13588	3.65465	0.999863	0.186851	16.2065
GOTERM_BP_FAT	GO:0043933~macromolecular complex subunit organization	7	0.839329	0.0166889	TUBB2A, CELF4, TUBA1A, HIST3H2BA, SMARCA2, TUBB3, SMARCA4	77	367	13588	3.36587	0.999998	0.254541	22.6594
GOTERM_BP_FAT	GO:0006334~nucleosome assembly	3	0.359712	0.062902	HIST3H2BA, SMARCA2, SMARCA4	77	73	13588	7.25209	1	0.59634	62.913
GOTERM_BP_FAT	GO:0031497~chromatin assembly	3	0.359712	0.0659533	HIST3H2BA, SMARCA2, SMARCA4	77	75	13588	7.0587	1	0.6012	64.7145
GOTERM_BP_FAT	GO:0065004~protein-DNA complex assembly	3	0.359712	0.0674973	HIST3H2BA, SMARCA2, SMARCA4	77	76	13588	6.96582	1	0.603608	65.5946
GOTERM_BP_FAT	GO:0034728~nucleosome organization	3	0.359712	0.0674973	HIST3H2BA, SMARCA2, SMARCA4	77	76	13588	6.96582	1	0.603608	65.5946
GOTERM_BP_FAT	GO:0006323~DNA packaging	3	0.359712	0.109563	HIST3H2BA, SMARCA2, SMARCA4	77	101	13588	5.24161	1	0.735564	82.9956
GOTERM_BP_FAT	GO:0006333~chromatin assembly or disassembly	3	0.359712	0.124194	HIST3H2BA, SMARCA2, SMARCA4	77	109	13588	4.8569	1	0.766583	86.7961
GOTERM_BP_FAT	GO:0006325~chromatin organization	4	0.479616	0.258225	KDM3A, HIST3H2BA, SMARCA2, SMARCA4	77	315	13588	2.24086	1	0.910617	98.9544
GOTERM_BP_FAT	GO:0051276~chromosome organization	4	0.479616	0.394439	KDM3A, HIST3H2BA, SMARCA2, SMARCA4	77	404	13588	1.7472	1	0.969866	99.9528
Annotation Cluster 15	Enrichment Score: 1.245910031971721
Category	Term	Count	%	PValue	Genes	List Total	Pop Hits	Pop Total	Fold Enrichment	Bonferroni	Benjamini	FDR
INTERPRO	IPR000504:RNA recognition motif, RNP-1	5	0.59952	0.0195859	TNRC6C, CELF5, CELF4, ELAVL2, ELAVL3	87	212	17763	4.81539	0.991151	0.491023	22.5195
INTERPRO	IPR012677:Nucleotide-binding, alpha-beta plait	5	0.59952	0.0198889	TNRC6C, CELF5, CELF4, ELAVL2, ELAVL3	87	213	17763	4.79278	0.991781	0.451281	22.8278
UP_SEQ_FEATURE	domain:RRM 3	3	0.359712	0.0263951	CELF4, ELAVL2, ELAVL3	93	44	16021	11.7456	0.999941	0.961056	30.7871
SMART	SM00360:RRM	5	0.59952	0.0610224	TNRC6C, CELF5, CELF4, ELAVL2, ELAVL3	65	212	9131	3.31313	0.990527	0.902671	48.2642
UP_SEQ_FEATURE	domain:RRM 2	3	0.359712	0.0909688	CELF4, ELAVL2, ELAVL3	93	88	16021	5.8728	1	0.944594	73.073
UP_SEQ_FEATURE	domain:RRM 1	3	0.359712	0.0909688	CELF4, ELAVL2, ELAVL3	93	88	16021	5.8728	1	0.944594	73.073
SP_PIR_KEYWORDS	rna-binding	6	0.719424	0.116561	TNRC6C, MEX3B, CELF4, ELAVL2, ELAVL3, DHX30	96	485	17854	2.30077	1	0.517475	77.1172
GOTERM_MF_FAT	GO:0003723~RNA binding	7	0.839329	0.178163	TNRC6C, MEX3B, CELF4, ELAVL2, ELAVL3, PTMS, DHX30	76	672	13288	1.82127	1	0.777195	90.9986
Annotation Cluster 16	Enrichment Score: 1.1750123747416177
Category	Term	Count	%	PValue	Genes	List Total	Pop Hits	Pop Total	Fold Enrichment	Bonferroni	Benjamini	FDR
UP_SEQ_FEATURE	domain:PH	5	0.59952	0.0290258	KIF1A, ARHGEF2, ABR, PLEKHO1, SH3BP2	93	202	16021	4.26408	0.999978	0.931467	33.3159
INTERPRO	IPR001849:Pleckstrin homology	5	0.59952	0.0379364	KIF1A, ARHGEF2, ABR, PLEKHO1, SH3BP2	87	261	17763	3.91135	0.999903	0.508857	39.278
SMART	SM00233:PH	5	0.59952	0.109977	KIF1A, ARHGEF2, ABR, PLEKHO1, SH3BP2	65	261	9131	2.69113	0.99982	0.884144	70.4609
INTERPRO	IPR011993:Pleckstrin homology-type	4	0.479616	0.164743	KIF1A, ARHGEF2, PLEKHO1, SH3BP2	87	289	17763	2.82592	1	0.908389	90.1924
Annotation Cluster 17	Enrichment Score: 0.9365543714928116
Category	Term	Count	%	PValue	Genes	List Total	Pop Hits	Pop Total	Fold Enrichment	Bonferroni	Benjamini	FDR
GOTERM_BP_FAT	GO:0032268~regulation of cellular protein metabolic process	5	0.59952	0.0716653	CCDC88A, TNRC6C, PTMS, CD24A, APLP1	77	280	13588	3.15121	1	0.613972	67.8691
GOTERM_BP_FAT	GO:0006417~regulation of translation	3	0.359712	0.107768	TNRC6C, PTMS, APLP1	77	100	13588	5.29403	1	0.734698	82.4649
GOTERM_BP_FAT	GO:0010608~posttranscriptional regulation of gene expression	3	0.359712	0.200695	TNRC6C, PTMS, APLP1	77	148	13588	3.57704	1	0.867877	96.7293
Annotation Cluster 18	Enrichment Score: 0.8997752601599571
Category	Term	Count	%	PValue	Genes	List Total	Pop Hits	Pop Total	Fold Enrichment	Bonferroni	Benjamini	FDR
UP_SEQ_FEATURE	compositionally biased region:Poly-Glu	6	0.719424	0.0653127	ZFP532, DHX30, SMARCA2, ZFHX3, APLP1, SMARCA4	93	376	16021	2.74897	1	0.953728	60.5114
INTERPRO	IPR014021:Helicase, superfamily 1 and 2, ATP-binding	3	0.359712	0.0831822	DHX30, SMARCA2, SMARCA4	87	99	17763	6.18704	1	0.772952	67.3795
INTERPRO	IPR001650:DNA/RNA helicase, C-terminal	3	0.359712	0.0846217	DHX30, SMARCA2, SMARCA4	87	100	17763	6.12517	1	0.755561	68.034
UP_SEQ_FEATURE	domain:Helicase C-terminal	3	0.359712	0.0874874	DHX30, SMARCA2, SMARCA4	93	86	16021	6.00938	1	0.951664	71.6191
INTERPRO	IPR014001:DEAD-like helicase, N-terminal	3	0.359712	0.0889857	DHX30, SMARCA2, SMARCA4	87	103	17763	5.94677	1	0.751453	69.9449
UP_SEQ_FEATURE	domain:Helicase ATP-binding	3	0.359712	0.0927247	DHX30, SMARCA2, SMARCA4	93	89	16021	5.80681	1	0.934432	73.7797
SP_PIR_KEYWORDS	helicase	3	0.359712	0.133992	DHX30, SMARCA2, SMARCA4	96	120	17854	4.64948	1	0.556638	81.9483
SMART	SM00490:HELICc	3	0.359712	0.152712	DHX30, SMARCA2, SMARCA4	65	99	9131	4.25688	0.999995	0.913929	82.3509
SMART	SM00487:DEXDc	3	0.359712	0.162544	DHX30, SMARCA2, SMARCA4	65	103	9131	4.09156	0.999998	0.887834	84.3806
GOTERM_MF_FAT	GO:0004386~helicase activity	3	0.359712	0.164876	DHX30, SMARCA2, SMARCA4	76	129	13288	4.0661	1	0.779098	89.0405
SP_PIR_KEYWORDS	hydrolase	8	0.959233	0.695698	PGAP1, PDE4D, USP10, DHX30, SMARCA2, DUSP8, MTMR4, SMARCA4	96	1500	17854	0.991889	1	0.979482	99.9999
Annotation Cluster 19	Enrichment Score: 0.8419881528306613
Category	Term	Count	%	PValue	Genes	List Total	Pop Hits	Pop Total	Fold Enrichment	Bonferroni	Benjamini	FDR
GOTERM_BP_FAT	GO:0042472~inner ear morphogenesis	3	0.359712	0.0540557	MAFB, DLX5, SOBP	77	67	13588	7.90153	1	0.559898	57.1922
GOTERM_BP_FAT	GO:0042471~ear morphogenesis	3	0.359712	0.0674973	MAFB, DLX5, SOBP	77	76	13588	6.96582	1	0.603608	65.5946
GOTERM_BP_FAT	GO:0048839~inner ear development	3	0.359712	0.0869132	MAFB, DLX5, SOBP	77	88	13588	6.01594	1	0.675766	75.0477
GOTERM_BP_FAT	GO:0043583~ear development	3	0.359712	0.114993	MAFB, DLX5, SOBP	77	104	13588	5.09041	1	0.748343	84.5119
GOTERM_BP_FAT	GO:0007423~sensory organ development	4	0.479616	0.173885	MAFB, BCL11B, DLX5, SOBP	77	257	13588	2.74658	1	0.843862	94.5875
GOTERM_BP_FAT	GO:0048562~embryonic organ morphogenesis	3	0.359712	0.227362	MAFB, DLX5, SOBP	77	161	13588	3.28821	1	0.878454	98.0517
GOTERM_BP_FAT	GO:0048598~embryonic morphogenesis	4	0.479616	0.325473	MAFB, DLX5, SOBP, SMARCA4	77	359	13588	1.96621	1	0.948422	99.755
GOTERM_BP_FAT	GO:0048568~embryonic organ development	3	0.359712	0.391484	MAFB, DLX5, SOBP	77	241	13588	2.19669	1	0.9698	99.9491
Annotation Cluster 20	Enrichment Score: 0.7922713800437287
Category	Term	Count	%	PValue	Genes	List Total	Pop Hits	Pop Total	Fold Enrichment	Bonferroni	Benjamini	FDR
SP_PIR_KEYWORDS	zinc-finger	14	1.67866	0.0111883	SCRT2, ARHGEF2, MEX3B, DTX3, RUNX1T1, SOBP, CBFA2T3, ZFP579, BCL11B, ZFP532, KDM3A, ZFHX3, MTMR4, TRAF4	96	1204	17854	2.16255	0.808708	0.139601	12.5314
SP_PIR_KEYWORDS	zinc	17	2.03837	0.0400868	SCRT2, ARHGEF2, MEX3B, DTX3, RUNX1T1, SOBP, CBFA2T3, APLP1, ZFP579, BCL11B, ZFP532, KDM3A, LHX6, LHX8, ZFHX3, TRAF4, MTMR4	96	1886	17854	1.67638	0.997556	0.313317	38.5443
GOTERM_MF_FAT	GO:0008270~zinc ion binding	17	2.03837	0.127184	SCRT2, ARHGEF2, MEX3B, DTX3, RUNX1T1, SOBP, CBFA2T3, APLP1, ZFP579, BCL11B, ZFP532, KDM3A, LHX6, LHX8, ZFHX3, TRAF4, MTMR4	76	2105	13288	1.41203	1	0.819151	81.1613
SP_PIR_KEYWORDS	metal-binding	19	2.27818	0.174784	SCRT2, ARHGEF2, MEX3B, DTX3, RUNX1T1, SOBP, PDE4D, CBFA2T3, APLP1, MAST1, ZFP579, BCL11B, ZFP532, KDM3A, LHX6, LHX8, ZFHX3, TRAF4, MTMR4	96	2682	17854	1.31753	1	0.635263	89.8337
GOTERM_MF_FAT	GO:0046914~transition metal ion binding	18	2.15827	0.294612	SCRT2, ARHGEF2, MEX3B, DTX3, RUNX1T1, SOBP, CBFA2T3, APLP1, ZFP579, BCL11B, ZFP532, USP10, KDM3A, LHX6, LHX8, ZFHX3, TRAF4, MTMR4	76	2608	13288	1.20673	1	0.870944	98.6195
GOTERM_MF_FAT	GO:0046872~metal ion binding	23	2.75779	0.516313	SCRT2, CDK5R1, ARHGEF2, MEX3B, DTX3, RUNX1T1, SOBP, PDE4D, CACNB3, CBFA2T3, APLP1, MAST1, ZFP579, BCL11B, ZFP532, USP10, KDM3A, LHX6, NCAN, LHX8, ZFHX3, TRAF4, MTMR4	76	3850	13288	1.04451	1	0.965403	99.9865
GOTERM_MF_FAT	GO:0043169~cation binding	23	2.75779	0.536406	SCRT2, CDK5R1, ARHGEF2, MEX3B, DTX3, RUNX1T1, SOBP, PDE4D, CACNB3, CBFA2T3, APLP1, MAST1, ZFP579, BCL11B, ZFP532, USP10, KDM3A, LHX6, NCAN, LHX8, ZFHX3, TRAF4, MTMR4	76	3885	13288	1.0351	1	0.968858	99.992
GOTERM_MF_FAT	GO:0043167~ion binding	23	2.75779	0.564252	SCRT2, CDK5R1, ARHGEF2, MEX3B, DTX3, RUNX1T1, SOBP, PDE4D, CACNB3, CBFA2T3, APLP1, MAST1, ZFP579, BCL11B, ZFP532, USP10, KDM3A, LHX6, NCAN, LHX8, ZFHX3, TRAF4, MTMR4	76	3934	13288	1.02221	1	0.97414	99.9963
Annotation Cluster 21	Enrichment Score: 0.7323109720076448
Category	Term	Count	%	PValue	Genes	List Total	Pop Hits	Pop Total	Fold Enrichment	Bonferroni	Benjamini	FDR
GOTERM_MF_FAT	GO:0030246~carbohydrate binding	5	0.59952	0.104076	NCAM1, USP10, NCAN, CD24A, APLP1	76	317	13288	2.75776	1	0.774146	74.0397
GOTERM_MF_FAT	GO:0005539~glycosaminoglycan binding	3	0.359712	0.135526	NCAM1, NCAN, APLP1	76	114	13288	4.60111	1	0.798502	83.2557
GOTERM_BP_FAT	GO:0016337~cell-cell adhesion	4	0.479616	0.145658	NCAM1, CDK5R1, NCAN, CD24A	77	236	13588	2.99098	1	0.809133	90.9598
GOTERM_MF_FAT	GO:0030247~polysaccharide binding	3	0.359712	0.162884	NCAM1, NCAN, APLP1	76	128	13288	4.09786	1	0.807357	88.7154
GOTERM_MF_FAT	GO:0001871~pattern binding	3	0.359712	0.162884	NCAM1, NCAN, APLP1	76	128	13288	4.09786	1	0.807357	88.7154
GOTERM_BP_FAT	GO:0007155~cell adhesion	6	0.719424	0.204697	NCAM1, CDK5R1, CADM4, NCAN, CD24A, APLP1	77	561	13588	1.88735	1	0.858351	96.9706
GOTERM_BP_FAT	GO:0022610~biological adhesion	6	0.719424	0.205689	NCAM1, CDK5R1, CADM4, NCAN, CD24A, APLP1	77	562	13588	1.884	1	0.856794	97.0278
SP_PIR_KEYWORDS	cell adhesion	3	0.359712	0.603569	NCAM1, CADM4, APLP1	96	380	17854	1.46826	1	0.960773	99.9983
Annotation Cluster 22	Enrichment Score: 0.7231041180937435
Category	Term	Count	%	PValue	Genes	List Total	Pop Hits	Pop Total	Fold Enrichment	Bonferroni	Benjamini	FDR
SP_PIR_KEYWORDS	ubl conjugation	6	0.719424	0.147146	TNRC18, MAFB, STMN2, MAPT, CBFA2T3, HIST3H2BA	96	524	17854	2.12953	1	0.579612	84.9543
SP_PIR_KEYWORDS	isopeptide bond	4	0.479616	0.183235	TNRC18, MAFB, CBFA2T3, HIST3H2BA	96	277	17854	2.68562	1	0.641554	91.0057
UP_SEQ_FEATURE	cross-link:Glycyl lysine isopeptide (Lys-Gly) (interchain with G-Cter in ubiquitin)	3	0.359712	0.251148	TNRC18, CBFA2T3, HIST3H2BA	93	168	16021	3.07623	1	0.994824	98.1288
Annotation Cluster 23	Enrichment Score: 0.7124676684917118
Category	Term	Count	%	PValue	Genes	List Total	Pop Hits	Pop Total	Fold Enrichment	Bonferroni	Benjamini	FDR
GOTERM_BP_FAT	GO:0006357~regulation of transcription from RNA polymerase II promoter	8	0.959233	0.0562626	MAGED1, NCOA2, CSRNP3, MAFB, SOX11, BCL11B, ZFHX3, SMARCA4	77	616	13588	2.29179	1	0.567905	58.6919
GOTERM_BP_FAT	GO:0045944~positive regulation of transcription from RNA polymerase II promoter	5	0.59952	0.140349	NCOA2, CSRNP3, MAFB, SOX11, BCL11B	77	358	13588	2.46463	1	0.805209	90.0631
GOTERM_BP_FAT	GO:0010604~positive regulation of macromolecule metabolic process	7	0.839329	0.142469	NCOA2, CSRNP3, MAFB, SOX11, BCL11B, PTMS, CD24A	77	633	13588	1.95146	1	0.805911	90.4307
GOTERM_BP_FAT	GO:0010557~positive regulation of macromolecule biosynthetic process	6	0.719424	0.174808	NCOA2, CSRNP3, MAFB, SOX11, BCL11B, PTMS	77	530	13588	1.99775	1	0.841902	94.6791
GOTERM_BP_FAT	GO:0031328~positive regulation of cellular biosynthetic process	6	0.719424	0.19584	NCOA2, CSRNP3, MAFB, SOX11, BCL11B, PTMS	77	552	13588	1.91813	1	0.866914	96.4125
GOTERM_BP_FAT	GO:0009891~positive regulation of biosynthetic process	6	0.719424	0.200743	NCOA2, CSRNP3, MAFB, SOX11, BCL11B, PTMS	77	557	13588	1.90091	1	0.864804	96.7323
GOTERM_BP_FAT	GO:0045893~positive regulation of transcription, DNA-dependent	5	0.59952	0.203525	NCOA2, CSRNP3, MAFB, SOX11, BCL11B	77	416	13588	2.121	1	0.862753	96.9017
GOTERM_BP_FAT	GO:0051254~positive regulation of RNA metabolic process	5	0.59952	0.207007	NCOA2, CSRNP3, MAFB, SOX11, BCL11B	77	419	13588	2.10582	1	0.852715	97.1022
GOTERM_BP_FAT	GO:0045941~positive regulation of transcription	5	0.59952	0.274783	NCOA2, CSRNP3, MAFB, SOX11, BCL11B	77	475	13588	1.85755	1	0.921431	99.2593
GOTERM_BP_FAT	GO:0010628~positive regulation of gene expression	5	0.59952	0.291089	NCOA2, CSRNP3, MAFB, SOX11, BCL11B	77	488	13588	1.80807	1	0.930665	99.4765
GOTERM_BP_FAT	GO:0045935~positive regulation of nucleobase, nucleoside, nucleotide and nucleic acid metabolic process	5	0.59952	0.318984	NCOA2, CSRNP3, MAFB, SOX11, BCL11B	77	510	13588	1.73007	1	0.946131	99.7164
GOTERM_BP_FAT	GO:0051173~positive regulation of nitrogen compound metabolic process	5	0.59952	0.339427	NCOA2, CSRNP3, MAFB, SOX11, BCL11B	77	526	13588	1.67745	1	0.954577	99.8219
Annotation Cluster 24	Enrichment Score: 0.6952175486570928
Category	Term	Count	%	PValue	Genes	List Total	Pop Hits	Pop Total	Fold Enrichment	Bonferroni	Benjamini	FDR
GOTERM_BP_FAT	GO:0035023~regulation of Rho protein signal transduction	3	0.359712	0.0835697	ARHGEF2, ABR, STMN3	77	86	13588	6.15584	1	0.666707	73.6157
GOTERM_BP_FAT	GO:0046578~regulation of Ras protein signal transduction	3	0.359712	0.268813	ARHGEF2, ABR, STMN3	77	181	13588	2.92488	1	0.918299	99.1605
GOTERM_BP_FAT	GO:0051056~regulation of small GTPase mediated signal transduction	3	0.359712	0.365467	ARHGEF2, ABR, STMN3	77	228	13588	2.32194	1	0.961797	99.9036
Annotation Cluster 25	Enrichment Score: 0.6606978077126248
Category	Term	Count	%	PValue	Genes	List Total	Pop Hits	Pop Total	Fold Enrichment	Bonferroni	Benjamini	FDR
UP_SEQ_FEATURE	zinc finger region:C2H2-type 3	5	0.59952	0.0571842	SCRT2, ZFP579, BCL11B, ZFP532, ZFHX3	93	252	16021	3.41803	1	0.953205	55.5161
UP_SEQ_FEATURE	zinc finger region:C2H2-type 5	4	0.479616	0.0927644	ZFP579, BCL11B, ZFP532, ZFHX3	93	187	16021	3.68489	1	0.920435	73.7955
UP_SEQ_FEATURE	zinc finger region:C2H2-type 4	4	0.479616	0.115182	SCRT2, ZFP579, BCL11B, ZFHX3	93	206	16021	3.34503	1	0.948676	81.4265
UP_SEQ_FEATURE	zinc finger region:C2H2-type 1	4	0.479616	0.17935	SCRT2, ZFP579, BCL11B, ZFHX3	93	254	16021	2.71289	1	0.98548	93.4066
UP_SEQ_FEATURE	zinc finger region:C2H2-type 2	4	0.479616	0.186532	SCRT2, ZFP579, BCL11B, ZFHX3	93	259	16021	2.66052	1	0.984623	94.1575
UP_SEQ_FEATURE	zinc finger region:C2H2-type 6	3	0.359712	0.215124	ZFP579, BCL11B, ZFP532	93	151	16021	3.42256	1	0.990348	96.4287
INTERPRO	IPR015880:Zinc finger, C2H2-like	5	0.59952	0.414948	SCRT2, ZFP579, BCL11B, ZFP532, ZFHX3	87	676	17763	1.51015	1	0.991306	99.9007
INTERPRO	IPR007087:Zinc finger, C2H2-type	5	0.59952	0.420427	SCRT2, ZFP579, BCL11B, ZFP532, ZFHX3	87	681	17763	1.49906	1	0.990495	99.912
INTERPRO	IPR013087:Zinc finger, C2H2-type/integrase, DNA-binding	4	0.479616	0.455377	SCRT2, ZFP579, BCL11B, ZFHX3	87	514	17763	1.58889	1	0.98931	99.9606
SMART	SM00355:ZnF_C2H2	5	0.59952	0.707586	SCRT2, ZFP579, BCL11B, ZFP532, ZFHX3	65	676	9131	1.03903	1	0.999744	99.9997
Annotation Cluster 26	Enrichment Score: 0.5309109689980818
Category	Term	Count	%	PValue	Genes	List Total	Pop Hits	Pop Total	Fold Enrichment	Bonferroni	Benjamini	FDR
GOTERM_BP_FAT	GO:0043065~positive regulation of apoptosis	4	0.479616	0.161595	CDK5R1, CSRNP3, MAPK8, CD24A	77	248	13588	2.84625	1	0.8355	93.2187
GOTERM_BP_FAT	GO:0043068~positive regulation of programmed cell death	4	0.479616	0.164303	CDK5R1, CSRNP3, MAPK8, CD24A	77	250	13588	2.82348	1	0.836963	93.5454
GOTERM_BP_FAT	GO:0010942~positive regulation of cell death	4	0.479616	0.167024	CDK5R1, CSRNP3, MAPK8, CD24A	77	252	13588	2.80107	1	0.83842	93.8589
GOTERM_BP_FAT	GO:0042981~regulation of apoptosis	6	0.719424	0.196817	CDK5R1, CSRNP3, BCL11B, MAPK8, CD24A, TRAF4	77	553	13588	1.91466	1	0.865187	96.4785
GOTERM_BP_FAT	GO:0043067~regulation of programmed cell death	6	0.719424	0.203706	CDK5R1, CSRNP3, BCL11B, MAPK8, CD24A, TRAF4	77	560	13588	1.89072	1	0.859931	96.9124
GOTERM_BP_FAT	GO:0010941~regulation of cell death	6	0.719424	0.206684	CDK5R1, CSRNP3, BCL11B, MAPK8, CD24A, TRAF4	77	563	13588	1.88065	1	0.855258	97.0841
GOTERM_BP_FAT	GO:0006915~apoptosis	4	0.479616	0.484808	CSRNP3, CD24A, TRAF4, APLP1	77	465	13588	1.518	1	0.986161	99.996
GOTERM_BP_FAT	GO:0012501~programmed cell death	4	0.479616	0.496223	CSRNP3, CD24A, TRAF4, APLP1	77	473	13588	1.49233	1	0.986647	99.9972
SP_PIR_KEYWORDS	Apoptosis	3	0.359712	0.538002	CSRNP3, TRAF4, APLP1	96	337	17854	1.6556	1	0.945556	99.9898
GOTERM_BP_FAT	GO:0008219~cell death	4	0.479616	0.543313	CSRNP3, CD24A, TRAF4, APLP1	77	507	13588	1.39225	1	0.99158	99.9994
GOTERM_BP_FAT	GO:0016265~death	4	0.479616	0.559338	CSRNP3, CD24A, TRAF4, APLP1	77	519	13588	1.36006	1	0.992956	99.9996
Annotation Cluster 27	Enrichment Score: 0.5210833044467889
Category	Term	Count	%	PValue	Genes	List Total	Pop Hits	Pop Total	Fold Enrichment	Bonferroni	Benjamini	FDR
GOTERM_MF_FAT	GO:0008047~enzyme activator activity	4	0.479616	0.166008	GDI1, CDK5R1, ABR, CD24A	76	249	13288	2.80871	1	0.765958	89.2215
GOTERM_BP_FAT	GO:0007155~cell adhesion	6	0.719424	0.204697	NCAM1, CDK5R1, CADM4, NCAN, CD24A, APLP1	77	561	13588	1.88735	1	0.858351	96.9706
GOTERM_BP_FAT	GO:0022610~biological adhesion	6	0.719424	0.205689	NCAM1, CDK5R1, CADM4, NCAN, CD24A, APLP1	77	562	13588	1.884	1	0.856794	97.0278
GOTERM_CC_FAT	GO:0005624~membrane fraction	4	0.479616	0.434399	GDI1, CDK5R1, CD24A, APLP1	60	510	12504	1.63451	1	0.95111	99.8828
GOTERM_CC_FAT	GO:0005626~insoluble fraction	4	0.479616	0.456965	GDI1, CDK5R1, CD24A, APLP1	60	528	12504	1.57879	1	0.955769	99.9276
GOTERM_CC_FAT	GO:0000267~cell fraction	4	0.479616	0.538611	GDI1, CDK5R1, CD24A, APLP1	60	596	12504	1.39866	1	0.974955	99.9895
Annotation Cluster 28	Enrichment Score: 0.47153575080212135
Category	Term	Count	%	PValue	Genes	List Total	Pop Hits	Pop Total	Fold Enrichment	Bonferroni	Benjamini	FDR
GOTERM_MF_FAT	GO:0042802~identical protein binding	4	0.479616	0.224847	MAGED1, CCDC88A, RUNX1T1, ABAT	76	290	13288	2.41162	1	0.821665	95.6082
GOTERM_MF_FAT	GO:0042803~protein homodimerization activity	3	0.359712	0.297373	CCDC88A, RUNX1T1, ABAT	76	193	13288	2.71775	1	0.865168	98.6844
GOTERM_MF_FAT	GO:0046983~protein dimerization activity	3	0.359712	0.57571	CCDC88A, RUNX1T1, ABAT	76	340	13288	1.54272	1	0.974784	99.9973
Annotation Cluster 29	Enrichment Score: 0.4372945687933489
Category	Term	Count	%	PValue	Genes	List Total	Pop Hits	Pop Total	Fold Enrichment	Bonferroni	Benjamini	FDR
UP_SEQ_FEATURE	zinc finger region:RING-type	3	0.359712	0.268184	MEX3B, DTX3, TRAF4	93	176	16021	2.9364	1	0.995537	98.6365
INTERPRO	IPR018957:Zinc finger, C3HC4 RING-type	3	0.359712	0.286585	MEX3B, DTX3, TRAF4	87	219	17763	2.79688	1	0.974487	98.7169
INTERPRO	IPR017907:Zinc finger, RING-type, conserved site	3	0.359712	0.348878	MEX3B, DTX3, TRAF4	87	254	17763	2.41149	1	0.986056	99.6051
INTERPRO	IPR001841:Zinc finger, RING-type	3	0.359712	0.404259	MEX3B, DTX3, TRAF4	87	286	17763	2.14167	1	0.991444	99.8745
SMART	SM00184:RING	3	0.359712	0.600493	MEX3B, DTX3, TRAF4	65	286	9131	1.47353	1	0.999471	99.9933
Annotation Cluster 30	Enrichment Score: 0.43660528672834314
Category	Term	Count	%	PValue	Genes	List Total	Pop Hits	Pop Total	Fold Enrichment	Bonferroni	Benjamini	FDR
GOTERM_BP_FAT	GO:0002521~leukocyte differentiation	3	0.359712	0.188522	BCL11B, CBFA2T3, CD24A	77	142	13588	3.72819	1	0.858649	95.8803
GOTERM_BP_FAT	GO:0030097~hemopoiesis	3	0.359712	0.411181	BCL11B, CBFA2T3, CD24A	77	251	13588	2.10917	1	0.972667	99.9692
GOTERM_BP_FAT	GO:0048534~hemopoietic or lymphoid organ development	3	0.359712	0.468332	BCL11B, CBFA2T3, CD24A	77	281	13588	1.884	1	0.984185	99.9935
GOTERM_BP_FAT	GO:0002520~immune system development	3	0.359712	0.493889	BCL11B, CBFA2T3, CD24A	77	295	13588	1.79459	1	0.986732	99.9969
Annotation Cluster 31	Enrichment Score: 0.435075993092676
Category	Term	Count	%	PValue	Genes	List Total	Pop Hits	Pop Total	Fold Enrichment	Bonferroni	Benjamini	FDR
UP_SEQ_FEATURE	nucleotide phosphate-binding region:ATP	11	1.31894	0.0349854	MAST1, KIF1A, SBK1, KIF5A, KIF5C, DCLK2, MAPK8, DHX30, KIF21B, SMARCA2, SMARCA4	93	907	16021	2.08926	0.999998	0.925171	38.7311
INTERPRO	IPR002290:Serine/threonine protein kinase	4	0.479616	0.137345	MAST1, SBK1, DCLK2, MAPK8	87	265	17763	3.08185	1	0.874703	85.1282
INTERPRO	IPR008271:Serine/threonine protein kinase, active site	4	0.479616	0.25326	MAST1, SBK1, DCLK2, MAPK8	87	360	17763	2.26858	1	0.969495	97.6878
INTERPRO	IPR017442:Serine/threonine protein kinase-related	4	0.479616	0.271561	MAST1, SBK1, DCLK2, MAPK8	87	374	17763	2.18366	1	0.972842	98.3211
SMART	SM00220:S_TKc	4	0.479616	0.284039	MAST1, SBK1, DCLK2, MAPK8	65	265	9131	2.12041	1	0.97076	96.9719
SP_PIR_KEYWORDS	serine/threonine-protein kinase	4	0.479616	0.335158	MAST1, SBK1, DCLK2, MAPK8	96	384	17854	1.93728	1	0.828795	99.2231
GOTERM_BP_FAT	GO:0006793~phosphorus metabolic process	7	0.839329	0.355541	MAST1, SBK1, MTAP2, DCLK2, MAPK8, DUSP8, MTMR4	77	866	13588	1.42641	1	0.961007	99.8779
GOTERM_BP_FAT	GO:0006796~phosphate metabolic process	7	0.839329	0.355541	MAST1, SBK1, MTAP2, DCLK2, MAPK8, DUSP8, MTMR4	77	866	13588	1.42641	1	0.961007	99.8779
INTERPRO	IPR017441:Protein kinase, ATP binding site	4	0.479616	0.394663	MAST1, SBK1, DCLK2, MAPK8	87	467	17763	1.7488	1	0.991761	99.8458
GOTERM_MF_FAT	GO:0004674~protein serine/threonine kinase activity	4	0.479616	0.425903	MAST1, SBK1, DCLK2, MAPK8	76	421	13288	1.66121	1	0.938618	99.8897
INTERPRO	IPR000719:Protein kinase, core	4	0.479616	0.425926	MAST1, SBK1, DCLK2, MAPK8	87	491	17763	1.66332	1	0.989683	99.9222
GOTERM_BP_FAT	GO:0006468~protein amino acid phosphorylation	5	0.59952	0.483752	MAST1, SBK1, MTAP2, DCLK2, MAPK8	77	640	13588	1.37865	1	0.986475	99.9959
UP_SEQ_FEATURE	domain:Protein kinase	4	0.479616	0.517711	MAST1, SBK1, DCLK2, MAPK8	93	476	16021	1.44764	1	0.999924	99.9956
SP_PIR_KEYWORDS	kinase	5	0.59952	0.522272	MAST1, CDK5R1, SBK1, DCLK2, MAPK8	96	707	17854	1.31527	1	0.942597	99.9848
GOTERM_BP_FAT	GO:0016310~phosphorylation	5	0.59952	0.575548	MAST1, SBK1, MTAP2, DCLK2, MAPK8	77	718	13588	1.22888	1	0.993915	99.9998
UP_SEQ_FEATURE	binding site:ATP	4	0.479616	0.610097	MAST1, SBK1, DCLK2, MAPK8	93	545	16021	1.26436	1	0.999989	99.9998
GOTERM_MF_FAT	GO:0004672~protein kinase activity	4	0.479616	0.645239	MAST1, SBK1, DCLK2, MAPK8	76	583	13288	1.1996	1	0.981032	99.9997
UP_SEQ_FEATURE	active site:Proton acceptor	4	0.479616	0.738297	MAST1, SBK1, DCLK2, MAPK8	93	662	16021	1.0409	1	1	100
SP_PIR_KEYWORDS	transferase	6	0.719424	0.869166	MAST1, SBK1, DCLK2, ABAT, MAPK8, USP10	96	1385	17854	0.805686	1	0.998496	100
Annotation Cluster 32	Enrichment Score: 0.4141818059406503
Category	Term	Count	%	PValue	Genes	List Total	Pop Hits	Pop Total	Fold Enrichment	Bonferroni	Benjamini	FDR
GOTERM_CC_FAT	GO:0070013~intracellular organelle lumen	8	0.959233	0.284638	NDN, MAFB, ABAT, USP10, CBFA2T3, DHX30, ZFHX3, SMARCA4	60	1133	12504	1.47149	1	0.864101	98.1069
GOTERM_CC_FAT	GO:0043233~organelle lumen	8	0.959233	0.286916	NDN, MAFB, ABAT, USP10, CBFA2T3, DHX30, ZFHX3, SMARCA4	60	1136	12504	1.46761	1	0.855468	98.1771
GOTERM_CC_FAT	GO:0031974~membrane-enclosed lumen	8	0.959233	0.316159	NDN, MAFB, ABAT, USP10, CBFA2T3, DHX30, ZFHX3, SMARCA4	60	1174	12504	1.4201	1	0.876334	98.8898
GOTERM_CC_FAT	GO:0005654~nucleoplasm	4	0.479616	0.542061	NDN, MAFB, CBFA2T3, ZFHX3	60	599	12504	1.39165	1	0.972752	99.9904
GOTERM_CC_FAT	GO:0031981~nuclear lumen	5	0.59952	0.606861	NDN, MAFB, CBFA2T3, ZFHX3, SMARCA4	60	883	12504	1.18007	1	0.984578	99.9984
Annotation Cluster 33	Enrichment Score: 0.40827941542421
Category	Term	Count	%	PValue	Genes	List Total	Pop Hits	Pop Total	Fold Enrichment	Bonferroni	Benjamini	FDR
SP_PIR_KEYWORDS	activator	7	0.839329	0.0444019	NCOA2, CSRNP3, MAFB, KDM3A, SMARCA2, ZFHX3, SMARCA4	96	484	17854	2.68978	0.99874	0.309896	41.7525
GOTERM_BP_FAT	GO:0006357~regulation of transcription from RNA polymerase II promoter	8	0.959233	0.0562626	MAGED1, NCOA2, CSRNP3, MAFB, SOX11, BCL11B, ZFHX3, SMARCA4	77	616	13588	2.29179	1	0.567905	58.6919
GOTERM_BP_FAT	GO:0000122~negative regulation of transcription from RNA polymerase II promoter	3	0.359712	0.371509	NCOA2, ZFHX3, SMARCA4	77	231	13588	2.29179	1	0.963214	99.9167
GOTERM_BP_FAT	GO:0010629~negative regulation of gene expression	4	0.479616	0.403538	NCOA2, TNRC6C, ZFHX3, SMARCA4	77	410	13588	1.72163	1	0.971084	99.9625
GOTERM_BP_FAT	GO:0045892~negative regulation of transcription, DNA-dependent	3	0.359712	0.516931	NCOA2, ZFHX3, SMARCA4	77	308	13588	1.71884	1	0.989359	99.9985
GOTERM_BP_FAT	GO:0051253~negative regulation of RNA metabolic process	3	0.359712	0.520415	NCOA2, ZFHX3, SMARCA4	77	310	13588	1.70775	1	0.989446	99.9987
GOTERM_BP_FAT	GO:0010605~negative regulation of macromolecule metabolic process	4	0.479616	0.541963	NCOA2, TNRC6C, ZFHX3, SMARCA4	77	506	13588	1.395	1	0.991748	99.9993
GOTERM_BP_FAT	GO:0016481~negative regulation of transcription	3	0.359712	0.620059	NCOA2, ZFHX3, SMARCA4	77	372	13588	1.42313	1	0.996413	100
GOTERM_BP_FAT	GO:0045934~negative regulation of nucleobase, nucleoside, nucleotide and nucleic acid metabolic process	3	0.359712	0.655571	NCOA2, ZFHX3, SMARCA4	77	397	13588	1.33351	1	0.997777	100
GOTERM_BP_FAT	GO:0051172~negative regulation of nitrogen compound metabolic process	3	0.359712	0.661005	NCOA2, ZFHX3, SMARCA4	77	401	13588	1.32021	1	0.997875	100
GOTERM_BP_FAT	GO:0010558~negative regulation of macromolecule biosynthetic process	3	0.359712	0.683351	NCOA2, ZFHX3, SMARCA4	77	418	13588	1.26651	1	0.998487	100
GOTERM_BP_FAT	GO:0031327~negative regulation of cellular biosynthetic process	3	0.359712	0.698401	NCOA2, ZFHX3, SMARCA4	77	430	13588	1.23117	1	0.998793	100
GOTERM_BP_FAT	GO:0009890~negative regulation of biosynthetic process	3	0.359712	0.703288	NCOA2, ZFHX3, SMARCA4	77	434	13588	1.21982	1	0.998843	100
Annotation Cluster 34	Enrichment Score: 0.35442202205853146
Category	Term	Count	%	PValue	Genes	List Total	Pop Hits	Pop Total	Fold Enrichment	Bonferroni	Benjamini	FDR
INTERPRO	IPR013098:Immunoglobulin I-set	4	0.479616	0.0237621	NCAM1, CADM4, IGFBPL1, ISLR2	87	127	17763	6.43063	0.99681	0.437165	26.6704
SP_PIR_KEYWORDS	Immunoglobulin domain	5	0.59952	0.210311	NCAM1, CADM4, IGFBPL1, NCAN, ISLR2	96	443	17854	2.09909	1	0.661983	93.9781
INTERPRO	IPR003598:Immunoglobulin subtype 2	3	0.359712	0.229199	NCAM1, CADM4, IGFBPL1	87	187	17763	3.27549	1	0.962169	96.5192
INTERPRO	IPR007110:Immunoglobulin-like	5	0.59952	0.33543	NCAM1, CADM4, IGFBPL1, NCAN, ISLR2	87	604	17763	1.69017	1	0.985679	99.486
SMART	SM00408:IGc2	3	0.359712	0.378459	NCAM1, CADM4, IGFBPL1	65	187	9131	2.25364	1	0.987709	99.3109
INTERPRO	IPR003599:Immunoglobulin subtype	3	0.359712	0.449245	CADM4, NCAN, ISLR2	87	313	17763	1.95692	1	0.989934	99.9544
INTERPRO	IPR013783:Immunoglobulin-like fold	4	0.479616	0.607727	NCAM1, CADM4, NCAN, ISLR2	87	644	17763	1.26815	1	0.998861	99.9994
SMART	SM00409:IG	3	0.359712	0.650028	CADM4, NCAN, ISLR2	65	313	9131	1.34642	1	0.999577	99.9983
SP_PIR_KEYWORDS	signal	10	1.19904	0.98388	NCAM1, TMEM108, CADM4, NPY, IGFBPL1, PLXNA2, NCAN, CD24A, APLP1, ISLR2	96	2970	17854	0.626192	1	0.999996	100
GOTERM_CC_FAT	GO:0005576~extracellular region	4	0.479616	0.989804	NPY, IGFBPL1, USP10, NCAN	60	1680	12504	0.49619	1	1	100
UP_SEQ_FEATURE	signal peptide	10	1.19904	0.992961	NCAM1, TMEM108, CADM4, NPY, IGFBPL1, PLXNA2, NCAN, CD24A, APLP1, ISLR2	93	2963	16021	0.5814	1	1	100
SP_PIR_KEYWORDS	disulfide bond	7	0.839329	0.993606	NCAM1, CADM4, IGFBPL1, MAPT, USP10, NCAN, ISLR2	96	2469	17854	0.52728	1	1	100
UP_SEQ_FEATURE	disulfide bond	7	0.839329	0.995801	NCAM1, CADM4, IGFBPL1, MAPT, USP10, NCAN, ISLR2	93	2379	16021	0.506886	1	1	100
Annotation Cluster 35	Enrichment Score: 0.28973496704530893
Category	Term	Count	%	PValue	Genes	List Total	Pop Hits	Pop Total	Fold Enrichment	Bonferroni	Benjamini	FDR
GOTERM_MF_FAT	GO:0005083~small GTPase regulator activity	3	0.359712	0.359486	GDI1, ARHGEF2, ABR	76	223	13288	2.35214	1	0.907071	99.5775
GOTERM_MF_FAT	GO:0030695~GTPase regulator activity	3	0.359712	0.608627	GDI1, ARHGEF2, ABR	76	361	13288	1.45298	1	0.978499	99.999
GOTERM_MF_FAT	GO:0060589~nucleoside-triphosphatase regulator activity	3	0.359712	0.617677	GDI1, ARHGEF2, ABR	76	367	13288	1.42923	1	0.976728	99.9992
Annotation Cluster 36	Enrichment Score: 0.2594377250817979
Category	Term	Count	%	PValue	Genes	List Total	Pop Hits	Pop Total	Fold Enrichment	Bonferroni	Benjamini	FDR
GOTERM_BP_FAT	GO:0006873~cellular ion homeostasis	3	0.359712	0.430571	NDN, GRIK3, CD24A	77	261	13588	2.02836	1	0.977487	99.9815
GOTERM_BP_FAT	GO:0055082~cellular chemical homeostasis	3	0.359712	0.443947	NDN, GRIK3, CD24A	77	268	13588	1.97538	1	0.980147	99.9872
GOTERM_BP_FAT	GO:0050801~ion homeostasis	3	0.359712	0.490284	NDN, GRIK3, CD24A	77	293	13588	1.80683	1	0.986606	99.9966
GOTERM_BP_FAT	GO:0019725~cellular homeostasis	3	0.359712	0.575496	NDN, GRIK3, CD24A	77	343	13588	1.54345	1	0.994148	99.9998
GOTERM_BP_FAT	GO:0048878~chemical homeostasis	3	0.359712	0.609635	NDN, GRIK3, CD24A	77	365	13588	1.45042	1	0.995973	99.9999
GOTERM_BP_FAT	GO:0042592~homeostatic process	3	0.359712	0.844185	NDN, GRIK3, CD24A	77	584	13588	0.906511	1	0.999963	100
Annotation Cluster 37	Enrichment Score: 0.06715841499592191
Category	Term	Count	%	PValue	Genes	List Total	Pop Hits	Pop Total	Fold Enrichment	Bonferroni	Benjamini	FDR
GOTERM_BP_FAT	GO:0008104~protein localization	4	0.479616	0.800331	GDI1, PGAP1, TMSB10, CD24A	77	753	13588	0.937411	1	0.999864	100
GOTERM_BP_FAT	GO:0015031~protein transport	3	0.359712	0.885086	GDI1, PGAP1, CD24A	77	651	13588	0.813214	1	0.999992	100
GOTERM_BP_FAT	GO:0045184~establishment of protein localization	3	0.359712	0.887707	GDI1, PGAP1, CD24A	77	656	13588	0.807016	1	0.999992	100
Annotation Cluster 38	Enrichment Score: 0.027464003526295168
Category	Term	Count	%	PValue	Genes	List Total	Pop Hits	Pop Total	Fold Enrichment	Bonferroni	Benjamini	FDR
SP_PIR_KEYWORDS	membrane	30	3.59712	0.565463	CDK5R1, CADM4, PLXNA2, GRIK3, RPRM, CBFA2T3, CD24A, RTN1, APLP1, MAGED1, GAD2, TMEM57, TMEM108, GPM6A, MAPT, PLEKHO1, NSG1, GNG2, USP10, MTMR4, ISLR2, CCDC88A, NRXN2, STMN2, PGAP1, PDE4D, BASP1, NCAM1, MAST1, LHFPL4	96	5507	17854	1.01314	1	0.953254	99.9951
SP_PIR_KEYWORDS	glycoprotein	14	1.67866	0.961349	CADM4, IGFBPL1, PLXNA2, PGAP1, RPRM, CD24A, APLP1, NCAM1, TMEM57, TMEM108, GPM6A, USP10, NCAN, ISLR2	96	3600	17854	0.723252	1	0.999953	100
UP_SEQ_FEATURE	glycosylation site:N-linked (GlcNAc...)	14	1.67866	0.972912	CADM4, IGFBPL1, PLXNA2, PGAP1, RPRM, CD24A, APLP1, NCAM1, TMEM57, TMEM108, GPM6A, USP10, NCAN, ISLR2	93	3444	16021	0.70028	1	1	100
SP_PIR_KEYWORDS	signal	10	1.19904	0.98388	NCAM1, TMEM108, CADM4, NPY, IGFBPL1, PLXNA2, NCAN, CD24A, APLP1, ISLR2	96	2970	17854	0.626192	1	0.999996	100
UP_SEQ_FEATURE	topological domain:Cytoplasmic	10	1.19904	0.985717	NCAM1, TMEM108, CADM4, GPM6A, PLXNA2, PGAP1, NSG1, USP10, APLP1, ISLR2	93	2780	16021	0.619672	1	1	100
UP_SEQ_FEATURE	topological domain:Extracellular	7	0.839329	0.989738	NCAM1, TMEM108, CADM4, GPM6A, PLXNA2, APLP1, ISLR2	93	2174	16021	0.554683	1	1	100
UP_SEQ_FEATURE	signal peptide	10	1.19904	0.992961	NCAM1, TMEM108, CADM4, NPY, IGFBPL1, PLXNA2, NCAN, CD24A, APLP1, ISLR2	93	2963	16021	0.5814	1	1	100
GOTERM_CC_FAT	GO:0031224~intrinsic to membrane	20	2.39808	0.993594	CADM4, NRXN2, PLXNA2, PGAP1, GRIK3, RPRM, CACNB3, BASP1, RTN1, CD24A, APLP1, NCAM1, GAD2, TMEM57, LHFPL4, TMEM108, GPM6A, NSG1, USP10, ISLR2	60	5914	12504	0.704768	1	1	100
UP_SEQ_FEATURE	transmembrane region	14	1.67866	0.9976	CADM4, PLXNA2, PGAP1, RPRM, RTN1, APLP1, NCAM1, TMEM57, TMEM108, LHFPL4, GPM6A, NSG1, USP10, ISLR2	93	4113	16021	0.586376	1	1	100
GOTERM_CC_FAT	GO:0016021~integral to membrane	17	2.03837	0.998915	CADM4, NRXN2, PLXNA2, PGAP1, GRIK3, RPRM, CACNB3, RTN1, APLP1, NCAM1, TMEM57, TMEM108, LHFPL4, GPM6A, NSG1, USP10, ISLR2	60	5709	12504	0.620564	1	1	100
SP_PIR_KEYWORDS	transmembrane	16	1.91847	0.999301	CADM4, NRXN2, PLXNA2, PGAP1, GRIK3, RPRM, RTN1, APLP1, NCAM1, TMEM57, TMEM108, LHFPL4, GPM6A, NSG1, USP10, ISLR2	96	5237	17854	0.568201	1	1	100

## Sheet: Cluster3 Genes
OFFICIAL_GENE_SYMBOL	Name	Species
Elavl3	ribonucleoprotein	Xenopus laevis
Kif21b	kinesin family member 21B	Homo sapiens
Dusp8	dual specificity phosphatase 8	Bos taurus
Pde4d	phosphodiesterase 4D, cAMP-specific (phosphodiesterase E3 dunce homolog, Drosophila)	Macaca mulatta
Rufy3	RUN and FYVE domain containing 3	Rattus norvegicus
Celf4	bruno-like 4, RNA binding protein (Drosophila)	Mus musculus
Cacnb3	calcium channel, voltage-dependent, beta 3 subunit	Mus musculus
Tnrc6c	trinucleotide repeat containing 6C	Mus musculus
Kdm3a	lysine (K)-specific demethylase 3A	Rattus norvegicus
Abr	active BCR-related gene	Xenopus laevis
Dclk2	doublecortin-like kinase 2	Homo sapiens
Lhx6	LIM homeobox 6	Macaca mulatta
Scrt2	scratch homolog 2, zinc finger protein (Drosophila)	Mus musculus
Gng2	guanine nucleotide binding protein (G protein), gamma 2	Pongo abelii
Dtx3	deltex 3 homolog (Drosophila)	Mus musculus
Abr	active BCR-related gene	Pan troglodytes
Dlx5	distal-less homeobox 5	Sus scrofa
Ccdc88a	coiled-coil domain containing 88A	Canis lupus
Ncoa2	nuclear receptor coactivator 2	Sus scrofa
Pde4d	phosphodiesterase 4D, cAMP-specific (phosphodiesterase E3 dunce homolog, Drosophila)	Rattus norvegicus
Tuba1a	predicted gene 7172; similar to tubulin, alpha 1; tubulin, alpha 1A	Mus musculus
Abr	active BCR-related gene	Rattus norvegicus
Nsg1	neuron specific gene family member 1; hypothetical LOC789276	Bos taurus
Nsg1	Neuron-specific protein family member 1	Salmo salar
Plxna2	plexin A2	Mus musculus
Tmem57	macoilin	Macaca mulatta
Mex3b	mex-3 homolog B (C. elegans)	Canis lupus
Lhx8	LIM homeobox protein 8	Mus musculus
Aplp1	hypothetical protein MGC115336	Xenopus laevis
Mapt	microtubule-associated protein tau	Macaca mulatta
Stmn2	stathmin-like 2	Pan troglodytes
Stmn2	MGC89837 protein	Xenopus (Silurana) tropicalis
Ndn	necdin homolog (mouse)	Canis lupus
Gad2	glutamate decarboxylase 2 (pancreatic islets and brain, 65kDa)	Pan troglodytes
Pde4d	phosphodiesterase 4D, cAMP-specific (phosphodiesterase E3 dunce homolog, Drosophila)	Bos taurus
Ncam1	neural cell adhesion molecule 1	Canis lupus
Tnrc18	trinucleotide repeat containing 18	Bos taurus
Mafb	NMCC_2069; NMB2105; NMC2084	Neisseria meningitidis
Smarca4	SWI/SNF related, matrix associated, actin dependent regulator of chromatin, subfamily a, member 4	Canis lupus
Elavl3	ELAV (embryonic lethal, abnormal vision)-like 3 (Hu antigen C)	Xenopus (Silurana) tropicalis
Sox11	SRY (sex determining region Y)-box 11	Bos taurus
Trp53i11	transformation related protein 53 inducible protein 11	Mus musculus
Tnrc18	trinucleotide repeat containing 18	Gallus gallus
Mtmr4	myotubularin related protein 4	Pan troglodytes
Kif5a	kinesin family member 5A	Pan troglodytes
Mapk8	mitogen-activated protein kinase 8	Xenopus laevis
Nrxn2	neurexin 2	Canis lupus
Dusp8	dual specificity phosphatase 8	Homo sapiens
Ubn2	ubinuclein 2	Rattus norvegicus
Hist3h2ba	similar to histone 3, H2ba; histone cluster 3, H2ba	Rattus norvegicus
Plxna2	plexin A2	Xenopus (Silurana) tropicalis
Ubn2	ubinuclein 2	Canis lupus
Pde4d	phosphodiesterase 4D, cAMP-specific (phosphodiesterase E3 dunce homolog, Drosophila)	Pan troglodytes
Traf4	TNF-receptor-associated factor 4	Drosophila melanogaster
Kif21b	kinesin family member 21B	Gallus gallus
Sox11	SRY (sex determining region Y)-box 11	Xenopus (Silurana) tropicalis
Gdi1	GDP dissociation inhibitor 1	Canis lupus
Arhgef2	hypothetical protein MGC75855	Xenopus (Silurana) tropicalis
Sox11	SRY (sex determining region Y)-box 11	Macaca mulatta
Tubb2a	tubulin, beta 2A	Pongo abelii
Cdk5r1	cyclin-dependent kinase 5, regulatory subunit 1 (p35)	Sus scrofa
Cdk5r1	cyclin-dependent kinase 5, regulatory subunit 1 (p35)	Canis lupus
Gng2	guanine nucleotide binding protein (G protein), gamma 2	Danio rerio
Lhx6	LIM homeobox 6	Bos taurus
Arhgef2	rho/rac guanine nucleotide exchange factor (GEF) 2	Sus scrofa
Cbfa2t3	core-binding factor, runt domain, alpha subunit 2; translocated to, 3	Homo sapiens
Gdi1	Probable secretory pathway GDP dissociation inhibitor 1	Schizosaccharomyces pombe
Tmem57	macoilin-1	Takifugu rubripes
Sh3bp2	SH3-domain binding protein 2	Gallus gallus
Herc1	hect (homologous to the E6-AP (UBE3A) carboxyl terminus) domain and RCC1 (CHC1)-like domain (RLD) 1	Rattus norvegicus
Cacnb3	calcium channel, voltage-dependent, beta 3 subunit	Rattus norvegicus
Cadm4	cell adhesion molecule 4	Pan troglodytes
Mapk8	mitogen-activated protein kinase 10; similar to JNK3 alpha2 protein kinase; mitogen-activated protein kinase 8	Pan troglodytes
Cops7b	COP9 constitutive photomorphogenic homolog subunit 7B (Arabidopsis)	Rattus norvegicus
Grik3	glutamate receptor, ionotropic, kainate 3	Mus musculus
Tagln3	transgelin 3	Pan troglodytes
Dclk2	doublecortin-like kinase 2	Canis lupus
Sox11	SRY-box containing gene 11	Mus musculus
Nrxn2	neurexin 2	Bos taurus
Aplp1	amyloid beta (A4) precursor-like protein 1	Rattus norvegicus
Cops7b	COP9 (constitutive photomorphogenic) homolog, subunit 7b (Arabidopsis thaliana)	Mus musculus
Pam16	Mitochondrial import inner membrane translocase subunit TIM16	Saccharomyces cerevisiae
Mapk8	mitogen-activated protein kinase 8	Homo sapiens
Sobp	sine oculis binding protein homolog (Drosophila)	Xenopus (Silurana) tropicalis
Ccdc88a	hypothetical protein LOC431973	Xenopus laevis
Mapk8	mitogen-activated protein kinase 8	Danio rerio
Kif1a	kinesin family member 1A	Bos taurus
AI854517	expressed sequence AI854517	Mus musculus
Herc1	hect (homologous to the E6-AP (UBE3A) carboxyl terminus) domain and RCC1 (CHC1)-like domain (RLD) 1	Bos taurus
Csrnp3	cysteine-serine-rich nuclear protein 3	Bos taurus
Ncan	neurocan	Danio rerio
Dtx3	hypothetical protein LOC733241	Xenopus laevis
Dcx	doublecortin	Taeniopygia guttata
Cbfa2t3	core-binding factor, runt domain, alpha subunit 2; translocated to, 3	Canis lupus
Sh3bp2	SH3-domain binding protein 2	Mus musculus
Rtn1	reticulon 1-A	Xenopus laevis
Sh3bp2	similar to SH3 domain-binding protein 2 (3BP-2)	Bos taurus
Stmn2	stathmin-like 2	Homo sapiens
Sh3bp2	SH3-domain binding protein 2	Equus caballus
Mapt	microtubule-associated protein tau	Mus musculus
Gdi1	GDP dissociation inhibitor 1	Ovis aries
Dclk2	doublecortin-like kinase 2	Equus caballus
Ncan	neurocan	Pan troglodytes
Lhfpl4	lipoma HMGIC fusion partner-like 4	Canis lupus
Nav1	neuron navigator 1; similar to neuron navigator 1	Rattus norvegicus
Pdzd4	PDZ domain containing 4	Rattus norvegicus
Arx	aristaless related homeobox	Macaca mulatta
Dhx30	DEAH (Asp-Glu-Ala-His) box polypeptide 30	Homo sapiens
Gdi1	PICST_90444	Pichia stipitis
Npy	neuropeptide Y	Pan troglodytes
Pgap1	post-GPI attachment to proteins 1	Bos taurus
Mapk8	mitogen-activated protein kinase 8	Gallus gallus
Smarca2	SWI/SNF related, matrix associated, actin dependent regulator of chromatin, subfamily a, member 2	Sus scrofa
Arhgef2	rho/rac guanine nucleotide exchange factor (GEF) 2	Mus musculus
Npy	neuropeptide Y	Ovis aries
Mapk8	mitogen-activated protein kinase 8	Rattus norvegicus
Gng2	guanine nucleotide binding protein (G protein), gamma 2	Homo sapiens
Pgap1	post-GPI attachment to proteins 1	Rattus norvegicus
Nrxn2	neurexin 2, transcript variant alpha-1	Papio anubis
Dhx30	DEAH (Asp-Glu-Ala-His) box polypeptide 30	Pan troglodytes
Tmem108	transmembrane protein 108	Bos taurus
Ubn2	ubinuclein 2	Mus musculus
Mapt	microtubule-associated protein tau	Bos taurus
Bcl11b	B-cell CLL/lymphoma 11B	Papio anubis
Arhgef2	Rho/Rac guanine nucleotide exchange factor (GEF) 2	Homo sapiens
Pdzd4	PDZ domain containing 4	Equus caballus
Sh3bp2	SH3-domain binding protein 2	Canis lupus
Kif5c	kinesin family member 5C	Mus musculus
Lhx8	hypothetical protein MGC68912	Xenopus laevis
Stmn3	stathmin-like 3	Gallus gallus
Sh3bp2	SH3-domain binding protein 2	Rattus norvegicus
Smarca4	SWI/SNF related, matrix associated, actin dependent regulator of chromatin, subfamily a, member 4	Rattus norvegicus
Lhx8	LIM homeobox 8	Homo sapiens
Mex3b	hypothetical protein LOC100036990	Xenopus laevis
Ndn	necdin	Macaca mulatta
Mapt	microtubule-associated protein tau	Xenopus (Silurana) tropicalis
Gdi1	GDP dissociation inhibitor 1	Bos taurus
Gad2	glutamate decarboxylase 2	Macaca mulatta
Brox	BRO1 domain-containing protein BROX	Salmo salar
Dtx3	deltex homolog 3 (Drosophila)	Pan troglodytes
Mafb	v-maf musculoaponeurotic fibrosarcoma oncogene homolog B	Xenopus (Silurana) tropicalis
Tmem57	macoilin	Sus scrofa
Abat	4-aminobutyrate aminotransferase	Mus musculus
Ncam1	cell adhesion molecule	Xenopus laevis
Celf5	bruno-like 5, RNA binding protein (Drosophila)	Danio rerio
Dlx5	distal-less homeobox 5	Macaca mulatta
Arx	aristaless related homeobox	Rattus norvegicus
Traf4	TNF receptor-associated factor 4	Xenopus (Silurana) tropicalis
Celf5	bruno-like 5, RNA binding protein (Drosophila)	Bos taurus
Nrxn2	neurexin 2	Rattus norvegicus
Zfhx3	zinc finger homeobox 3	Mus musculus
Lhfpl4	hypothetical protein LOC100125066	Xenopus (Silurana) tropicalis
Ncam1	neural cell adhesion molecule 1	Homo sapiens
Mex3b	mex-3 homolog B (C. elegans)	Gallus gallus
Gad1	glutamate decarboxylase 1	Sus scrofa
Kdm3a	hypothetical LOC496351	Xenopus laevis
Hist3h2ba	histone cluster 3, H2ba; histone cluster 3, H2bb	Mus musculus
Elavl3	ELAV (embryonic lethal, abnormal vision, Drosophila)-like 3 (Hu antigen C)	Homo sapiens
Hist3h2ba	histone cluster 3, H2ba	Homo sapiens
Mast1	microtubule associated serine/threonine kinase 1	Mus musculus
Tagln3	transgelin 3	Gallus gallus
Gpm6a	glycoprotein m6a	Mus musculus
Mapt	microtubule-associated protein tau	Equus caballus
Celf5	bruno-like 5, RNA binding protein (Drosophila)	Canis lupus
Mtmr4	myotubularin related protein 4	Canis lupus
Zfhx3	zinc finger homeobox 3	Rattus norvegicus
Npy	neuropeptide Y	Rattus norvegicus
Arx	aristaless related homeobox	Gallus gallus
Scrt2	hypothetical protein LOC100012171	Monodelphis domestica
Rtn1	reticulon 1	Pan troglodytes
Plekho1	pleckstrin homology domain containing, family O member 1	Mus musculus
Elavl2	ELAV (embryonic lethal, abnormal vision, Drosophila)-like 2 (Hu antigen B)	Pongo abelii
Sox11	SRY (sex determining region Y)-box 11	Homo sapiens
Sbk1	SH3-binding domain kinase 1	Gallus gallus
Mtmr4	myotubularin related protein 4	Xenopus (Silurana) tropicalis
Mapk8	mitogen-activated protein kinase 10; mitogen-activated protein kinase 8	Bos taurus
Grik3	glutamate receptor, ionotropic, kainate 3	Gallus gallus
Ncam1	neural cell adhesion molecule 1	Macaca mulatta
Abat	hypothetical protein MGC68788	Xenopus laevis
Ptms	parathymosin	Homo sapiens
Sobp	similar to CG8991-PA	Tribolium castaneum
Maged1	melanoma antigen family D, 1	Sus scrofa
Dlx5	distal-less homeobox 5	Oryctolagus cuniculus
Arhgef2	rho/rac guanine nucleotide exchange factor (GEF) 2	Equus caballus
Dlx5	distal-less homeobox 5	Pan troglodytes
Elavl3	ELAV (embryonic lethal, abnormal vision, Drosophila)-like 3 (Hu antigen C)	Mus musculus
Mapk8	mitogen-activated protein kinase 8	Canis lupus
Nsg1	LZ1	Gallus gallus
Rtn1	reticulon 1	Mus musculus
Gad2	glutamate decarboxylase 2	Sus scrofa
Ncoa2	nuclear receptor coactivator 2	Danio rerio
Mapk8	mitogen-activated protein kinase 8	Sus scrofa
Csrnp3	cysteine-serine-rich nuclear protein 3	Rattus norvegicus
Plekho1	pleckstrin homology domain containing, family O member 1	Gallus gallus
Traf4	MGC82199 protein	Xenopus laevis
Gad2	Glutamate decarboxylase 2	Arabidopsis thaliana
Mafb	v-maf musculoaponeurotic fibrosarcoma oncogene homolog B (avian)	Rattus norvegicus
Dclk2	similar to DCAMKL2 protein; doublecortin-like kinase 2	Pan troglodytes
Zfhx3	zinc finger homeobox 3	Macaca mulatta
Kif5c	kinesin family member 5C	Bos taurus
Ndn	necdin homolog (mouse); hypothetical protein LOC100140795	Bos taurus
Sobp	sine oculis binding protein homolog (Drosophila)	Pan troglodytes
Npy	neuropeptide Y	Canis lupus
Mafb	bZIP transcription factor mafB	Xenopus laevis
Dusp8	dual specificity phosphatase 8	Mus musculus
Gdi1	CaO19.7261	Candida albicans
Stmn3	stathmin-like 3	Homo sapiens
Mapt	tau-like protein-2	Xenopus laevis
Gpm6a	glycoprotein M6A	Homo sapiens
Scrt2	scratch homolog 2, zinc finger protein (Drosophila)	Rattus norvegicus
Rtn1	reticulon 1	Rattus norvegicus
Smarca4	SWI/SNF related, matrix associated, actin dependent regulator of chromatin, subfamily a, member 4	Mus musculus
Grik3	ionotropic glutamate receptor subunit GluR7	Xenopus laevis
Kif1a	kinesin family member 1A	Gallus gallus
Pgap1	post-GPI attachment to proteins 1	Homo sapiens
Tubb2a	tubulin, beta 2C; similar to tubulin, beta 4; tubulin, beta 2A	Equus caballus
Mtmr4	myotubularin related protein 4	Mus musculus
Smarca2	SWI/SNF related, matrix associated, actin dependent regulator of chromatin, subfamily a, member 2	Bos taurus
Tnrc6c	trinucleotide repeat containing 6C	Canis lupus
Tmsb10	thymosin, beta 10	Gallus gallus
Ptms	parathymosin	Bos taurus
Npy	neuropeptide Y	Mus musculus
Plekho1	pleckstrin homology domain containing, family O member 1	Homo sapiens
Gng2	guanine nucleotide binding protein (G protein), gamma 2	Bos taurus
Dlx5	distal-less homeobox 5	Xenopus (Silurana) tropicalis
Kif5a	kinesin family member 5A	Homo sapiens
Grik3	glutamate receptor, ionotropic, kainate 3	Homo sapiens
Plekho1	pleckstrin homology domain containing, family O member 1	Canis lupus
Cdk5r1	cyclin-dependent kinase 5, regulatory subunit 1 (p35)	Rattus norvegicus
Rufy3	RUN and FYVE domain containing 3	Danio rerio
Ccdc88a	coiled-coil domain containing 88A	Bos taurus
Ccdc88a	coiled-coil domain containing 88A	Pan troglodytes
Grik3	glutamate receptor, ionotropic, kainate 3	Canis lupus
Elavl2	ELAV (embryonic lethal, abnormal vision, Drosophila)-like 2 (Hu antigen B)	Mus musculus
Mex3b	mex-3 homolog B (C. elegans)	Equus caballus
Dcx	doublecortin	Felis catus
Grik3	glutamate receptor, ionotropic, kainate 3	Pan troglodytes
Dtx3	deltex homolog 3 (Drosophila)	Bos taurus
Gad1	glutamic acid decarboxylase 1	Mus musculus
Ubn2	ubinuclein 2	Bos taurus
Celf4	RNA binding protein Bruno-like 4	Xenopus laevis
Igfbpl1	insulin-like growth factor binding protein-like 1	Homo sapiens
Arx	aristaless related homeobox	Mus musculus
Smarca2	SWI/SNF related, matrix associated, actin dependent regulator of chromatin, subfamily a, member 2	Pongo abelii
Dclk2	doublecortin-like kinase 2	Macaca mulatta
Cbfa2t3	core-binding factor, runt domain, alpha subunit 2, translocated to, 3 (human)	Mus musculus
Nav1	neuron navigator 1	Mus musculus
Ncam1	neural cell adhesion molecule 1	Bos taurus
Plxna2	plexin A2	Equus caballus
Dlx1as	distal-less homeobox 1, antisense	Mus musculus
Cacnb3	calcium channel, voltage-dependent, beta 3 subunit	Homo sapiens
Scrt2	similar to CG1130-PA	Tribolium castaneum
Kdm3a	lysine (K)-specific demethylase 3A	Canis lupus
Tnrc18	trinucleotide repeat containing 18	Homo sapiens
Cadm4	cell adhesion molecule 4	Rattus norvegicus
Lhx8	LIM homeobox 8	Gallus gallus
Abat	4-aminobutyrate aminotransferase	Equus caballus
Celf4	bruno-like 4, RNA binding protein (Drosophila)	Canis lupus
Tmem57	transmembrane protein 57	Homo sapiens
Celf5	bruno-like 5, RNA binding protein (Drosophila)	Homo sapiens
Gng2	guanine nucleotide binding protein (G protein), gamma 2	Canis lupus
Zfhx3	zinc finger homeobox 3; hypothetical LOC100132068	Homo sapiens
Islr2	immunoglobulin superfamily containing leucine-rich repeat 2	Canis lupus
Plekho1	pleckstrin homology domain containing, family O member 1	Macaca mulatta
Npy	neuropeptide Y	Macaca mulatta
Tagln3	transgelin 3	Homo sapiens
Tuba1a	tubulin, alpha 3d; tubulin, alpha 3e; tubulin, alpha 1a	Pan troglodytes
Plxna2	plexin A2	Rattus norvegicus
Dcx	doublecortin	Pan troglodytes
Rtn1	reticulon 1	Xenopus (Silurana) tropicalis
Plekho1	pleckstrin homology domain containing, family O member 1	Pan troglodytes
Ncan	neurocan	Homo sapiens
Dhx30	DEAH (Asp-Glu-Ala-His) box polypeptide 30	Pongo abelii
Scrt2	similar to Transcriptional repressor scratch 2 (Scratch homolog 2 zinc finger protein)	Macaca mulatta
Sox11	XLS13B protein	Xenopus laevis
Gdi1	GDP dissociation inhibitor protein	Hordeum vulgare
Stmn2	stathmin-like 2	Gallus gallus
Elavl3	ELAV (embryonic lethal, abnormal vision, Drosophila)-like 3 (Hu antigen C)	Canis lupus
Arx	aristaless related homeobox	Strongylocentrotus purpuratus
Abat	4-aminobutyrate aminotransferase	Homo sapiens
Tmem108	transmembrane protein 108	Gallus gallus
Ccdc88a	coiled-coil domain containing 88A	Homo sapiens
Tubb2a	tubulin, beta 2A	Homo sapiens
Kif21b	kinesin family member 21B	Macaca mulatta
Tnrc6c	trinucleotide repeat containing 6C	Bos taurus
Ncoa2	nuclear receptor coactivator 2	Homo sapiens
Ubn2	ubinuclein 2	Homo sapiens
Elavl2	ELAV (embryonic lethal, abnormal vision, Drosophila)-like 2 (Hu antigen B)	Homo sapiens
Tnrc18	trinucleotide repeat containing 18	Canis lupus
Gad1	Glutamic acid decarboxylase 1	Drosophila melanogaster
Tmem57	transmembrane protein 57; similar to Transmembrane protein 57	Pan troglodytes
Kif5c	kinesin family member 5C	Macaca mulatta
Rtn1	Reticulon-like protein 1	Saccharomyces cerevisiae
Dcx	doublecortex; lissencephaly, X-linked (doublecortin)	Equus caballus
Rufy3	RUN and FYVE domain containing 3	Pongo abelii
Lhx8	lhx7	Oryzias latipes
Pdzd4	PDZ domain containing 4	Canis lupus
Kdm3a	lysine (K)-specific demethylase 3A	Macaca mulatta
Abat	4-aminobutyrate aminotransferase	Danio rerio
Kif5a	kinesin family member 5A	Bos taurus
Celf4	bruno-like 4, RNA binding protein (Drosophila)	Pongo abelii
Elavl2	ELAV (embryonic lethal, abnormal vision, Drosophila)-like 2 (Hu antigen B)	Equus caballus
Gpm6a	glycoprotein M6A	Bos taurus
Csrnp3	cysteine-serine-rich nuclear protein 3	Homo sapiens
Rtn1	reticulon 1	Canis lupus
Rtn1	YP_1315	Yersinia pestis
Stmn3	stathmin-like 3	Pongo abelii
Scrt2	scratch homolog 2, zinc finger protein (Drosophila)	Homo sapiens
Herc1	similar to guanine nucleotide exchange factor p532; hect (homologous to the E6-AP (UBE3A) carboxyl terminus) domain and RCC1 (CHC1)-like domain (RLD) 1	Canis lupus
Ccdc88a	coiled coil domain containing 88A	Rattus norvegicus
Cbfa2t3	core-binding factor, runt domain, alpha subunit 2; translocated to, 3	Pan troglodytes
Ncam1	neural cell adhesion molecule 1	Felis catus
Herc1	hect (homologous to the E6-AP (UBE3A) carboxyl terminus) domain and RCC1 (CHC1)-like domain (RLD) 1	Danio rerio
Celf4	bruno-like 4, RNA binding protein (Drosophila)	Pan troglodytes
Sox11	SRY (sex determining region Y)-box 11	Rattus norvegicus
Abat	4-aminobutyrate aminotransferase	Gallus gallus
Kif5c	kinesin family member 5C	Canis lupus
Gad1	glutamate decarboxylase 1	Rattus norvegicus
Smarca4	SWI/SNF related, matrix associated, actin dependent regulator of chromatin, subfamily a, member 4	Homo sapiens
Gpm6a	glycoprotein M6A	Pan troglodytes
Cbfa2t3	core-binding factor, runt domain, alpha subunit 2; translocated to, 3	Gallus gallus
Rprm	reprimo, TP53 dependent G2 arrest mediator candidate	Bos taurus
Rufy3	RUN and FYVE domain containing 3	Xenopus (Silurana) tropicalis
Cadm4	cell adhesion molecule 4	Homo sapiens
Abat	4-aminobutyrate aminotransferase	Canis lupus
Mtmr4	myotubularin related protein 4	Bos taurus
Kif21b	kinesin family member 21B	Rattus norvegicus
Kif1a	kinesin family member 1A	Mus musculus
Cdk5r1	cyclin-dependent kinase 5, regulatory subunit 1 (p35)	Mus musculus
Kif1a	kinesin family member 1A	Homo sapiens
Mex3b	mex-3 homolog B (C. elegans)	Pan troglodytes
Abr	active BCR-related gene	Canis lupus
Tubb2a	beta 5-tubulin	Sus scrofa
Dlx5	distal-less homeobox 5	Bos taurus
Kif1a	hypothetical protein LOC100127546	Xenopus (Silurana) tropicalis
Sobp	sine oculis binding protein homolog (Drosophila)	Macaca mulatta
Ccdc88a	coiled-coil domain containing 88A	Pongo abelii
Sox11	similar to Transcription factor SOX-11	Canis lupus
Cops7b	COP9 constitutive photomorphogenic homolog subunit 7B (Arabidopsis)	Pan troglodytes
Cadm4	cell adhesion molecule 4	Bos taurus
Usp10	ubiquitin specific peptidase 10; hypothetical protein LOC746188	Pan troglodytes
Mapt	microtubule-associated protein tau	Pan troglodytes
Gad1	glutamate decarboxylase 1 (brain, 67kDa)	Pongo abelii
Dclk2	doublecortin-like kinase 2; similar to doublecortin-like kinase 2	Danio rerio
Scrt2	hypothetical protein LOC100219986	Taeniopygia guttata
Mapt	microtubule-associated protein tau	Canis lupus
Arhgef2	rho/rac guanine nucleotide exchange factor (GEF) 2	Canis lupus
Runx1t1	MTG8	Xenopus laevis
Gng2	guanine nucleotide binding protein (G protein), gamma 2	Rattus norvegicus
Dclk2	doublecortin-like kinase 2	Bos taurus
Abr	active BCR-related gene	Equus caballus
Herc1	hect (homologous to the E6-AP (UBE3A) carboxyl terminus) domain and RCC1 (CHC1)-like domain (RLD) 1	Homo sapiens
Dtx3	deltex homolog 3 (Drosophila)	Pongo abelii
Gdi1	GDP dissociation inhibitor 2	Xenopus laevis
Zfhx3	zinc finger homeobox 3	Canis lupus
Traf4	Tnf receptor associated factor 4	Rattus norvegicus
Nsg1	neuron specific gene family member 1	Mus musculus
Lhx6	LIM homeobox 6	Rattus norvegicus
Gad2	glutamate decarboxylase 2	Danio rerio
Gad1	glutamate decarboxylase 1 (brain, 67kDa)	Homo sapiens
Mafb	v-maf musculoaponeurotic fibrosarcoma oncogene family, protein B (avian)	Mus musculus
Sbk1	gastrula-specific protein kinase	Xenopus laevis
Scrt2	zgc:162551	Danio rerio
Abat	4-aminobutyrate aminotransferase	Sus scrofa
Gm13889	predicted gene 13889	Mus musculus
Dlx5	distal-less homeobox 5	Homo sapiens
Gad2	glutamate decarboxylase 2 (pancreatic islets and brain, 65kDa)	Bos taurus
Ccdc88a	coiled-coil domain containing 88A	Gallus gallus
Mapk8	CHLREDRAFT_193901	Chlamydomonas reinhardtii
Abr	active BCR-related gene	Homo sapiens
Npy	neuropeptide Y	Sus scrofa
Lhx6	LIM homeobox 6	Danio rerio
Tubb3	tubulin, beta 3; tubulin, beta 2C	Gallus gallus
Sox11	SRY (sex determining region Y)-box 11	Gallus gallus
Tubb3	hypothetical LOC495319	Xenopus laevis
Cops7b	COP9 constitutive photomorphogenic homolog subunit 7B (Arabidopsis)	Canis lupus
Maged1	melanoma antigen family D, 1	Canis lupus
Pde4d	phosphodiesterase 4D, cAMP-specific (phosphodiesterase E3 dunce homolog, Drosophila)	Homo sapiens
Usp10	ubiquitin specific peptidase 10	Homo sapiens
Mafb	v-maf musculoaponeurotic fibrosarcoma oncogene homolog B (avian)	Bos taurus
Npy	neuropeptide Y	Danio rerio
Tagln3	transgelin 3	Pongo abelii
Cacnb3	calcium channel, voltage-dependent, beta 3 subunit	Pan troglodytes
Runx1t1	runt-related transcription factor 1; translocated to, 1 (cyclin D-related)	Pan troglodytes
Ncoa2	nuclear receptor coactivator 2	Bos taurus
Smarca2	SWI/SNF related, matrix associated, actin dependent regulator of chromatin, subfamily a, member 2	Rattus norvegicus
Mast1	microtubule associated serine/threonine kinase 1	Homo sapiens
Gdi1	GDP dissociation inhibitor 1	Pan troglodytes
Abr	active BCR-related gene	Mus musculus
Gpm6a	glycoprotein M6A	Pongo abelii
Gad2	glutamate decarboxylase 2 (pancreatic islets and brain, 65kDa)	Homo sapiens
Sbk1	SH3-binding domain kinase 1	Homo sapiens
Usp10	ubiquitin specific peptidase 10	Canis lupus
Tubb3	tubulin, beta 3	Rattus norvegicus
Ncam1	neural cell adhesion molecule 1	Equus caballus
Islr2	immunoglobulin superfamily containing leucine-rich repeat 2	Danio rerio
Tmsb10	predicted gene 3787; predicted gene 9844; predicted gene 8034; similar to thymosin, beta 10; thymosin, beta 10	Mus musculus
Kif1a	kinesin family member 1A	Equus caballus
Tmem57	macoilin	Xenopus (Silurana) tropicalis
Gad1	Glutamate decarboxylase	Saccharomyces cerevisiae
Cadm4	cell adhesion molecule 4	Equus caballus
Aplp1	amyloid beta (A4) precursor-like protein 1	Bos taurus
Ncam1	neural cell adhesion molecule 1	Rattus norvegicus
Stmn3	hypothetical protein MGC116514	Xenopus laevis
Mafb	v-maf musculoaponeurotic fibrosarcoma oncogene homolog B (avian)	Ovis aries
Dhx30	DEAH (Asp-Glu-Ala-His) box polypeptide 30	Xenopus (Silurana) tropicalis
Ubn2	ubinuclein 2	Danio rerio
Gng2	guanine nucleotide binding protein (G protein), gamma 2	Pan troglodytes
Cdk5r1	cyclin-dependent kinase 5, regulatory subunit 1	Macaca mulatta
Mtmr4	myotubularin related protein 4	Homo sapiens
Grik3	glutamate receptor, ionotropic, kainate 3	Bos taurus
Tnrc18	trinucleotide repeat containing 18	Pan troglodytes
Igfbpl1	insulin-like growth factor binding protein-like 1	Mus musculus
Gad1	glutamate decarboxylase 1 (brain, 67kDa)	Felis catus
Tubb3	tubulin, beta 3	Xenopus (Silurana) tropicalis
Tubb2a	similar to tubulin, beta 5; tubulin, beta 2A; tubulin, beta 2B	Canis lupus
Stmn3	stathmin-like 3	Rattus norvegicus
Tubb2a	tubulin, beta 2A	Mus musculus
Abat	4-aminobutyrate aminotransferase	Rattus norvegicus
Cadm4	cell adhesion molecule 4	Mus musculus
Tagln3	similar to Transgelin-3 (Neuronal protein NP25) (Neuronal protein 22) (NP22)	Macaca mulatta
Gad1	glutamate decarboxylase 1 (brain, 67kDa)	Xenopus laevis
Pgap1	post-GPI attachment to proteins 1	Pan troglodytes
Npy	neuropeptide Y	Xenopus (Silurana) tropicalis
Gdi1	GDP dissociation inhibitor 1	Danio rerio
Tuba1a	tubulin, alpha 1	Xenopus (Silurana) tropicalis
Bcl11b	B-cell CLL/lymphoma 11B (zinc finger protein)	Homo sapiens
Runx1t1	runt-related transcription factor 1; translocated to, 1 (cyclin D-related)	Homo sapiens
Smarca2	SWI/SNF related, matrix associated, actin dependent regulator of chromatin, subfamily a, member 2	Danio rerio
Gad2	glutamate decarboxylase 2 (pancreatic islets and brain, 65kDa)	Canis lupus
Stmn2	stathmin-like 2	Bos taurus
Ncan	neurocan	Gallus gallus
Elavl2	ELAV (embryonic lethal, abnormal vision, Drosophila)-like 2 (Hu antigen B)	Rattus norvegicus
Rufy3	RUN and FYVE domain containing 3	Canis lupus
Usp10	ubiquitin specific peptidase 10	Xenopus (Silurana) tropicalis
Plekho1	pleckstrin homology domain containing, family O member 1	Danio rerio
Gad1	similar to CG5618-PA, isoform A	Apis mellifera
Tubb3	tubulin, beta 3; tubulin, beta 3, pseudogene 1	Mus musculus
Tubb3	tubulin, beta 3; melanocortin 1 receptor (alpha melanocyte stimulating hormone receptor)	Homo sapiens
Igfbpl1	insulin-like growth factor binding protein-like 1	Canis lupus
Zfhx3	zinc finger homeobox 3	Pan troglodytes
Ndn	necdin homolog (mouse)	Rattus norvegicus
Kif5c	kinesin family member 5C	Homo sapiens
Dlx5	transcription factor DLL3-like	Xenopus laevis
Smarca4	SWI/SNF-related matrix-associated actin-dependent regulator of chromatin a4	Macaca mulatta
Lhx8	LIM homeobox 8	Bos taurus
Ndn	necdin homolog (mouse)	Pan troglodytes
Tuba1a	tubulin, alpha 3B; similar to alpha tubulin; tubulin, alpha 3A; similar to Tubulin alpha-2 chain (Alpha-tubulin 2); tubulin, alpha 1B; similar to tubulin, alpha 1; tubulin, alpha 1A	Rattus norvegicus
Gad1	glutamate decarboxylase 1	Cavia porcellus
Abat	4-aminobutyrate aminotransferase	Pan troglodytes
Cacnb3	calcium channel, voltage-dependent, beta 3 subunit	Bos taurus
Kdm3a	lysine (K)-specific demethylase 3A	Pan troglodytes
Nrxn2	neurexin 2	Homo sapiens
Lhfpl4	lipoma HMGIC fusion partner-like 4	Bos taurus
Bcl11b	B-cell leukemia/lymphoma 11B	Mus musculus
Gpm6a	glycoprotein M6A	Macaca mulatta
Usp10	ubiquitin specific peptidase 10	Rattus norvegicus
Mapt	microtubule-associated protein tau	Gallus gallus
Rufy3	RUN and FYVE domain containing 3	Bos taurus
Mafb	v-maf musculoaponeurotic fibrosarcoma oncogene homolog B	Gallus gallus
Aplp1	amyloid beta (A4) precursor-like protein 1	Homo sapiens
Ncan	neurocan	Rattus norvegicus
Pgap1	post-GPI attachment to proteins 1	Mus musculus
Usp10	hypothetical protein MGC132196	Xenopus laevis
Dclk2	doublecortin and CaM kinase-like 1	Xenopus (Silurana) tropicalis
Nsg1	neuron specific gene family member 1	Rattus norvegicus
Pde4d	cAMP-specific 3,5-cyclic phosphodiesterase 4D	Salmo salar
Mapk8	mitogen-activated protein kinase 8	Xenopus (Silurana) tropicalis
Smarca2	SWI/SNF related, matrix associated, actin dependent regulator of chromatin, subfamily a, member 2	Gallus gallus
Tubb2a	tubulin, beta 2A	Gallus gallus
Lhx6	LIM homeobox 6	Canis lupus
Runx1t1	runt-related transcription factor 1; translocated to, 1 (cyclin D-related)	Rattus norvegicus
Kif5a	kinesin family member 5A	Equus caballus
Tmsb10	thymosin beta 10	Bos taurus
Mex3b	mex-3 homolog B (C. elegans)	Bos taurus
Usp10	ubiquitin specific peptidase 10	Mus musculus
Elavl2	ELAV (embryonic lethal, abnormal vision, Drosophila)-like 2 (Hu antigen B)	Canis lupus
Zfhx3	zinc finger homeobox 3	Gallus gallus
Ncoa2	nuclear receptor coactivator 2	Rattus norvegicus
Basp1	brain abundant, membrane attached signal protein 1	Canis lupus
Cdk5r1	cyclin-dependent kinase 5, regulatory subunit 1 (p35)	Bos taurus
Basp1	brain abundant, membrane attached signal protein 1	Rattus norvegicus
Sobp	sine oculis binding protein homolog (Drosophila)	Bos taurus
Ccdc88a	coiled-coil domain containing 88A	Equus caballus
Tmem57	transmembrane protein 57	Gallus gallus
Sobp	sine oculis binding protein homolog (Drosophila)	Homo sapiens
Ncoa2	nuclear receptor coactivator 2	Macaca mulatta
Sobp	sine oculis binding protein homolog (Drosophila)	Canis lupus
Islr2	immunoglobulin superfamily containing leucine-rich repeat 2	Mus musculus
Gpm6a	glycoprotein M6A	Gallus gallus
Npy	neuropeptide Y	Oryctolagus cuniculus
Tuba1a	hypothetical protein MGC81323	Xenopus laevis
Cdk5r1	cyclin-dependent kinase 5, regulatory subunit 1 (p35)	Pan troglodytes
Plxna2	plexin A2	Homo sapiens
Nrxn2	neurexin 2	Macaca mulatta
Pdzd4	PDZ domain containing 4	Macaca mulatta
Sobp	Sine oculis-binding protein	Drosophila melanogaster
Gad1	glutamate decarboxylase 1 (brain, 67kDa)	Bos taurus
Tubb2a	tubulin, beta 2A	Pan troglodytes
Basp1	brain abundant, membrane attached signal protein 1	Gallus gallus
Igfbpl1	insulin-like growth factor binding protein-like 1; similar to MGC152408 protein	Bos taurus
Smarca2	SWI/SNF related, matrix associated, actin dependent regulator of chromatin, subfamily a, member 2	Canis lupus
Mtap2	microtubule-associated protein 2	Mus musculus
Celf4	bruno-like 4, RNA binding protein	Xenopus (Silurana) tropicalis
Kif5c	kinesin family member 5C	Rattus norvegicus
Arx	aristaless related homeobox	Canis lupus
Sobp	sine oculis-binding protein homolog (Drosophila)	Mus musculus
Ptms	parathymosin	Pan troglodytes
Mex3b	mex-3 homolog B (C. elegans)	Homo sapiens
Aplp1	amyloid beta (A4) precursor-like protein 1	Canis lupus
Cadm4	cell adhesion molecule 4	Danio rerio
Ncoa2	nuclear receptor coactivator 2	Mus musculus
Fam65b	hypothetical gene LOC539635	Bos taurus
Kif21b	kinesin family member 21B	Mus musculus
Gng2	MGC85433 protein	Xenopus laevis
Pdzd4	hypothetical protein LOC100216079	Xenopus (Silurana) tropicalis
Csrnp3	cysteine-serine-rich nuclear protein 3	Pan troglodytes
Lhx6	LIM homeobox 6	Homo sapiens
Tubb3	tubulin, beta 3; tubulin, beta 6	Bos taurus
Dclk2	doublecortin-like kinase 2	Rattus norvegicus
Csrnp3	cysteine-serine-rich nuclear protein 3	Mus musculus
Malat1	metastasis associated lung adenocarcinoma transcript 1 (non-coding RNA)	Mus musculus
Cacnb3	calcium channel, voltage-dependent, beta 3 subunit	Canis lupus
Tmem57	transmembrane protein 57	Mus musculus
Npy	neuropeptide Y	Salmo salar
Ndn	necdin	Mus musculus
Ubn2	ubinuclein 2	Pan troglodytes
Cacnb3	hypothetical protein LOC100145181	Xenopus (Silurana) tropicalis
Aplp1	amyloid beta (A4) precursor-like protein 1	Mus musculus
Pam16	CHLREDRAFT_184666	Chlamydomonas reinhardtii
Dlx5	distal-less homeobox 5	Mus musculus
Lhx8	LIM homeobox 8	Pan troglodytes
Rprm	reprimo, TP53 dependent G2 arrest mediator ca	Xenopus (Silurana) tropicalis
Aplp1	amyloid beta (A4) precursor-like protein 1	Macaca mulatta
Lhx8	LIM homeobox 8	Xenopus (Silurana) tropicalis
Usp10	ubiquitin specific peptidase 10	Bos taurus
Elavl2	ELAV (embryonic lethal, abnormal vision)-like 2 (Hu antigen B)	Xenopus (Silurana) tropicalis
Ncan	chondroitin sulfate proteoglycan 3 (neurocan)	Xenopus (Silurana) tropicalis
Cops7b	COP9 constitutive photomorphogenic homolog subunit 7B (Arabidopsis)	Homo sapiens
Ncoa2	nuclear receptor coactivator 2	Canis lupus
Mafb	v-maf musculoaponeurotic fibrosarcoma oncogene homolog B (avian)	Homo sapiens
Rufy3	MGC81942 protein	Xenopus laevis
Rprm	reprimo, TP53 dependent G2 arrest mediator candidate	Homo sapiens
Cops7b	COP9 constitutive photomorphogenic homolog subunit 7B (Arabidopsis)	Bos taurus
Tubb3	tubulin, beta 3	Canis lupus
Sh3bp2	SH3-domain binding protein 2	Macaca mulatta
Stmn3	stathmin-like 3	Canis lupus
Igfbpl1	insulin-like growth factor binding protein-like 1	Xenopus (Silurana) tropicalis
Tagln3	transgelin 3	Canis lupus
Gdi1	guanosine diphosphate (GDP) dissociation inhibitor 1	Mus musculus
Gpm6a	glycoprotein M6A	Canis lupus
Gdi1	Rab GDP-dissociation inhibitor	Saccharomyces cerevisiae
Tmsb10	thymosin beta 10	Pongo abelii
Tuba1a	tubulin, alpha 1a	Homo sapiens
Tubb2a	tubulin, beta 2A	Papio anubis
Fam65b	family with sequence similarity 65, member B	Homo sapiens
Smarca2	BRM protein	Xenopus laevis
Kif5c	kinesin family member 5C	Pan troglodytes
A930011O12Rik	RIKEN cDNA A930011O12 gene	Mus musculus
Sh3bp2	SH3-domain binding protein 2	Homo sapiens
Kif5a	kinesin family member 5A	Mus musculus
Nsg1	Protein NSG1	Saccharomyces cerevisiae
Ncam1	hypothetical protein LOC100038291	Xenopus (Silurana) tropicalis
Rufy3	RUN and FYVE domain containing 3	Gallus gallus
Rtn1	reticulon 1	Homo sapiens
Cdk5r1	cyclin-dependent kinase 5, regulatory subunit 1 (p35)	Homo sapiens
Stmn2	hypothetical LOC494676	Xenopus laevis
Ncoa2	similar to nuclear receptor coactivator 2; nuclear receptor coactivator 2	Gallus gallus
Maged1	melanoma antigen family D, 1	Pan troglodytes
Arx	aristaless related homeobox	Danio rerio
Gng2	guanine nucleotide binding protein (G protein), gamma 2	Mus musculus
Traf4	TNF receptor associated factor 4	Mus musculus
Mapk8	mitogen-activated protein kinase 8	Mus musculus
Grik3	glutamate receptor, ionotropic, kainate 3	Rattus norvegicus
Npy	neuropeptide Y	Xenopus laevis
Kif1a	kinesin family member 1A	Rattus norvegicus
Ncan	neurocan	Canis lupus
Dusp8	dual specificity phosphatase 8	Gallus gallus
Mapt	microtubule-associated protein tau	Rattus norvegicus
Ncam1	neural cell adhesion molecule 1	Mus musculus
Elavl3	ELAV (embryonic lethal, abnormal vision, Drosophila)-like 3 (Hu antigen C)	Rattus norvegicus
Tagln3	transgelin 3	Danio rerio
Smarca4	SWI/SNF related, matrix associated, actin dependent regulator of chromatin, subfamily a, member 4	Xenopus (Silurana) tropicalis
Dhx30	DEAH (Asp-Glu-Ala-His) box polypeptide 30	Canis lupus
Igfbpl1	insulin-like growth factor binding protein-like 1	Rattus norvegicus
Rprm	reprimo, TP53 dependent G2 arrest mediator candidate	Pan troglodytes
Elavl2	ELAV (embryonic lethal, abnormal vision, Drosophila)-like 2 (Hu antigen B)	Gallus gallus
Gpm6a	glycoprotein M6A	Xenopus (Silurana) tropicalis
Lhx6	LIM homeobox 6	Gallus gallus
Tubb3	beta-tubulin 3	Triticum aestivum
Dhx30	DEAH (Asp-Glu-Ala-His) box polypeptide 30	Gallus gallus
Kif5a	kinesin family member 5A	Rattus norvegicus
Basp1	brain abundant, membrane attached signal protein 1	Homo sapiens
Dtx3	deltex homolog 3 (Drosophila)	Rattus norvegicus
Elavl3	ELAV (embryonic lethal, abnormal vision, Drosophila)-like 3 (Hu antigen C)	Danio rerio
Pgap1	post-GPI attachment to proteins 1	Canis lupus
Sobp	sine oculis binding protein homolog (Drosophila)	Gallus gallus
AI606473	expressed sequence AI606473	Mus musculus
Ncan	neurocan; similar to Neurocan	Mus musculus
Ncoa2	nuclear receptor coactivator 2	Xenopus laevis
Dtx3	deltex homolog 3	Xenopus (Silurana) tropicalis
Stmn3	stathmin-like 3	Bos taurus
Pdzd4	PDZ domain containing 4	Mus musculus
Tmem57	transmembrane protein 57	Bos taurus
Cd24a	CD24a antigen	Mus musculus
Tmsb10	thymosin beta 10	Homo sapiens
Pdzd4	PDZ domain containing 4	Homo sapiens
Npy	neuropeptide Y	Homo sapiens
Bcl11b	B-cell CLL/lymphoma 11B (zinc finger protein)	Gallus gallus
Dlx5	distal-less homeobox 5	Gallus gallus
Pgap1	MGC83827 protein	Xenopus laevis
Tmem57	transmembrane protein 57	Canis lupus
Kif21b	kinesin family member 21B	Canis lupus
Tuba1a	tubulin, alpha 1a	Equus caballus
Tmem108	transmembrane protein 108	Rattus norvegicus
Plxna2	plexin A2	Canis lupus
Tnrc6c	trinucleotide repeat containing 6C	Homo sapiens
Dhx30	hypothetical protein LOC100036956	Xenopus laevis
Tubb2a	tubulin, beta 2a	Rattus norvegicus
Ncam1	neural cell adhesion molecule 1	Danio rerio
Gdi1	GDP dissociation inhibitor 1	Papio anubis
Dcx	doublecortin	Homo sapiens
Mtmr4	myotubularin related protein 4	Xenopus laevis
Lhx8	LIM homeobox 8	Canis lupus
Dcx	doublecortin	Rattus norvegicus
Sbk1	SH3-binding kinase 1	Mus musculus
Rtn1	reticulon 1	Macaca mulatta
Kdm3a	lysine (K)-specific demethylase 3A	Bos taurus
Dhx30	DEAH (Asp-Glu-Ala-His) box polypeptide 30	Mus musculus
Rtn1	reticulon 1	Bos taurus
Grik3	glutamate receptor, ionotropic, kainate 3	Taeniopygia guttata
Maged1	melanoma antigen family D, 1	Bos taurus
Traf4	TNF receptor-associated factor 4	Gallus gallus
Gad2	glutamate decarboxylase 2	Rattus norvegicus
Cops7b	hypothetical protein MGC114836	Xenopus laevis
Npy	neuropeptide Y	Bos taurus
Dhx30	DEAH (Asp-Glu-Ala-His) box polypeptide 30	Rattus norvegicus
Stmn2	stathmin-like 2	Rattus norvegicus
Islr2	immunoglobulin superfamily containing leucine-rich repeat 2	Homo sapiens
Basp1	brain abundant, membrane attached signal protein 1	Bos taurus
Tmsb10	similar to thymosin, beta 10; thymosin, beta 10	Rattus norvegicus
Gdi1	GDP dissociation inhibitor 1	Macaca mulatta
Gad2	glutamate decarboxylase 2 (pancreatic islets and brain, 65kDa)	Taeniopygia guttata
Abat	hypothetical protein LOC100158654	Xenopus (Silurana) tropicalis
Dusp8	dual specificity phosphatase 8	Rattus norvegicus
Plxna2	plexin A2	Bos taurus
Sh3bp2	SH3-domain binding protein 2	Pan troglodytes
Kdm3a	lysine (K)-specific demethylase 3A	Mus musculus
Mast1	similar to microtubule associated serine/threonine kinase 1	Bos taurus
Gdi1	GDP dissociation inhibitor 1	Rattus norvegicus
Celf5	bruno-like 5, RNA binding protein (Drosophila)	Mus musculus
Celf5	RNA binding protein Bruno-like 5	Xenopus laevis
Nav1	neuron navigator 1	Homo sapiens
Tmem57	transmembrane protein 57	Rattus norvegicus
Tagln3	transgelin 3	Bos taurus
Gad1	glutamate decarboxylase 1	Macaca mulatta
Gad2	glutamic acid decarboxylase 2	Mus musculus
Runx1t1	runt-related transcription factor 1; translocated to, 1 (cyclin D-related)	Gallus gallus
Smarca4	SWI/SNF related, matrix associated, actin dependent regulator of chromatin, subfamily a, member 4	Bos taurus
Abat	4-aminobutyrate aminotransferase	Pongo abelii
Runx1t1	runt-related transcription factor 1; translocated to, 1 (cyclin D-related)	Mus musculus
Rufy3	RUN and FYVE domain containing 3	Homo sapiens
Basp1	brain abundant, membrane attached signal protein 1	Pan troglodytes
Usp10	similar to ubiquitin specific protease 10	Danio rerio
Runx1t1	zgc:154044	Danio rerio
Smarca4	SWI/SNF related, matrix associated, actin dependent regulator of chromatin, subfamily a, member 4	Danio rerio
Elavl2	ELAV (embryonic lethal, abnormal vision, Drosophila)-like 2 (Hu antigen B)	Bos taurus
Tuba1a	tubulin, alpha 1a; tubulin, alpha 1b; tubulin, alpha 1c; similar to tubulin, alpha 1	Canis lupus
Ptms	parathymosin	Mus musculus
Dcx	doublecortin	Canis lupus
Arhgef2	rho/rac guanine nucleotide exchange factor (GEF) 2	Bos taurus
Stmn2	stathmin-like 2	Canis lupus
Gad2	2-oxoglutarate-dependent dioxygenase homolog	Solanum lycopersicum
Celf4	bruno-like 4, RNA binding protein (Drosophila)	Bos taurus
Stmn2	stathmin-like 2	Mus musculus
Tnrc18	trinucleotide repeat containing 18	Mus musculus
Maged1	melanoma antigen, family D, 1	Mus musculus
Abr	Active breakpoint cluster region-related protein	Xenopus (Silurana) tropicalis
Ptms	parathymosin	Canis lupus
Usp10	similar to Usp10-prov protein; ubiquitin specific peptidase 10; hypothetical LOC430975	Gallus gallus
Stmn3	SCG10-like-protein	Xenopus (Silurana) tropicalis
Celf5	bruno-like 5, RNA binding protein	Xenopus (Silurana) tropicalis
Plekho1	pleckstrin homology domain containing, family O member 1	Bos taurus
Rprm	reprimo, TP53 dependent G2 arrest mediator candidate	Mus musculus
Mtap1b	microtubule-associated protein 1B	Mus musculus
Zfp579	zinc finger protein 579	Mus musculus
Dlx5	distal-less homeobox 5	Rattus norvegicus
Cbfa2t3	core-binding factor, runt domain, alpha subunit 2; translocated to, 3	Bos taurus
Basp1	brain abundant, membrane attached signal protein 1	Xenopus (Silurana) tropicalis
Fam65b	family with sequence similarity 65, member B	Mus musculus
Mex3b	mex3 homolog B (C. elegans)	Mus musculus
Herc1	hect (homologous to the E6-AP (UBE3A) carboxyl terminus) domain and RCC1 (CHC1)-like domain (RLD) 1	Mus musculus
Cops7b	COP9 constitutive photomorphogenic homolog subunit 7B (Arabidopsis)	Gallus gallus
Gpm6a	glycoprotein M6A, myelin PLP-related membrane protein DM beta	Xenopus laevis
Smarca4	SWI/SNF related, matrix associated, actin dependent regulator of chromatin, subfamily a, member 4	Pan troglodytes
Ncoa2	nuclear receptor coactivator 2	Xenopus (Silurana) tropicalis
Usp10	ubiquitin specific peptidase 10	Macaca mulatta
Gad1	glutamate decarboxylase 1	Danio rerio
Dcx	doublecortin	Mus musculus
Rufy3	RUN and FYVE domain containing 3	Mus musculus
Pde4d	phosphodiesterase 4D, cAMP-specific (phosphodiesterase E3 dunce homolog, Drosophila)	Canis lupus
Gad1	glutamate decarboxylase 1 (brain, 67kDa)	Pan troglodytes
Mtmr4	myotubularin related protein 4	Gallus gallus
Gad2	glutamate decarboxylase 2 (pancreatic islets and brain, 65kDa)	Gallus gallus
Sbk1	similar to SH3-binding domain kinase 1	Macaca mulatta
Sbk1	hypothetical protein LOC100127848	Xenopus (Silurana) tropicalis
Kif1a	similar to kinesin family member 1B	Canis lupus
Tagln3	transgelin 3	Rattus norvegicus
Maged1	melanoma antigen, family D, 1	Rattus norvegicus
Celf4	bruno-like 4, RNA binding protein (Drosophila)	Gallus gallus
Stmn3	stathmin-like 3	Mus musculus
Igfbpl1	insulin-like growth factor binding protein-like 1	Pan troglodytes
Zfp532	zinc finger protein 532	Mus musculus
Herc1	hect (homologous to the E6-AP (UBE3A) carboxyl terminus) domain and RCC1 (CHC1)-like domain (RLD) 1	Gallus gallus
Smarca2	SWI/SNF related, matrix associated, actin dependent regulator of chromatin, subfamily a, member 2	Equus caballus
Kif5a	kinesin family member 5A	Danio rerio
Elavl3	ELAV (embryonic lethal, abnormal vision, Drosophila)-like 3 (Hu antigen C)	Bos taurus
Smarca2	SWI/SNF related, matrix associated, actin dependent regulator of chromatin, subfamily a, member 2	Homo sapiens
Lhx8	LIM homeobox 8	Rattus norvegicus
Nav1	similar to neuron navigator 1	Bos taurus
Ccdc88a	coiled coil domain containing 88A	Mus musculus
Cacnb3	calcium channel, voltage-dependent, beta 3 subunit	Macaca mulatta
Ptms	similar to Parathymosin	Macaca mulatta
Nav1	neuron navigator 1	Canis lupus
Basp1	brain abundant, membrane attached signal protein 1	Mus musculus
Gad2	PICST_55334	Pichia stipitis
Ncan	neurocan	Macaca mulatta
Sbk1	similar to SH3-binding kinase; SH3-binding domain kinase 1	Rattus norvegicus
Arx	aristaless related homeobox	Homo sapiens
Tubb2a	tubulin, beta 2A	Macaca mulatta
Tmem108	transmembrane protein 108	Canis lupus
Mex3b	mex3 homolog B (C. elegans)	Rattus norvegicus
Pde4d	phosphodiesterase 4D, cAMP specific	Mus musculus
Rtn1	reticulon 1	Gallus gallus
Gad1	glutamate decarboxylase 1	Lotus japonicus
Sbk1	SH3-binding domain kinase 1	Canis lupus
Gdi1	GDP dissociation inhibitor	Solanum lycopersicum
Kdm3a	lysine (K)-specific demethylase 3A	Equus caballus
Npy	neuropeptide Y	Gallus gallus
Tnrc6c	trinucleotide repeat containing 6C	Pan troglodytes
Pde4d	phosphodiesterase 4D, cAMP-specific (phosphodiesterase E3 dunce homolog, Drosophila)	Equus caballus
Mtmr4	myotubularin related protein 4	Rattus norvegicus
Kif5c	kinesin family member 5C	Gallus gallus
Bcl11b	B-cell CLL/lymphoma 11B (zinc finger protein)	Pan troglodytes
Kdm3a	lysine (K)-specific demethylase 3A	Homo sapiens
Ncam1	neural cell adhesion molecule 1	Gallus gallus
Elavl2	ELAV (embryonic lethal, abnormal vision, Drosophila)-like 2 (Hu antigen B)	Pan troglodytes
Kif5a	kinesin family member 5A	Canis lupus
Malat1	metastasis associated lung adenocarcinoma transcript 1 (non-protein coding)	Homo sapiens
Aplp1	amyloid beta (A4) precursor-like protein 1	Xenopus (Silurana) tropicalis
Mapt	microtubule-associated protein tau	Homo sapiens
Dlx5	distal-less homeobox 5	Canis lupus
Gpm6a	glycoprotein m6a	Rattus norvegicus
Nrxn2	neurexin II	Mus musculus
Rufy3	RUN and FYVE domain containing 3	Pan troglodytes
Dhx30	DEAH (Asp-Glu-Ala-His) box polypeptide 30	Equus caballus
Gng2	guanine nucleotide binding protein (G protein), gamma 2	Gallus gallus
Traf4	TNF receptor-associated factor 4	Pan troglodytes
Lhx6	LIM homeobox protein 6	Mus musculus
Ptms	parathymosin	Gallus gallus
Tnrc6c	trinucleotide repeat containing 6C	Gallus gallus
Gng2	MGC89008 protein	Xenopus (Silurana) tropicalis
Smarca2	SWI/SNF related, matrix associated, actin dependent regulator of chromatin, subfamily a, member 2	Mus musculus
Tmem108	transmembrane protein 108	Homo sapiens
Nrxn2	neurexin 2	Pan troglodytes
Dhx30	DEAH (Asp-Glu-Ala-His) box polypeptide 30	Bos taurus
Smarca4	SWI/SNF related, matrix associated, actin dependent regulator of chromatin, subfamily a, member 4	Sus scrofa
Celf5	bruno-like 5, RNA binding protein	Pan troglodytes
Sobp	sine oculis binding protein homolog (Drosophila)	Monodelphis domestica
Rprm	reprimo, TP53 dependent G2 arrest mediator candidate	Rattus norvegicus
Cbfa2t3	core-binding factor, runt domain, alpha subunit 2, translocated to, 3 (human)	Rattus norvegicus
Fam65b	hypothetical protein LOC100170496	Xenopus (Silurana) tropicalis
Cadm4	cell adhesion molecule 4	Xenopus laevis
Tmsb10	thymosin beta 10	Sus scrofa
Lhfpl4	lipoma HMGIC fusion partner-like 4	Homo sapiens
Arhgef2	rho/rac guanine nucleotide exchange factor (GEF) 2	Rattus norvegicus
Runx1t1	runt-related transcription factor 1; translocated to, 1 (cyclin D-related)	Canis lupus
Ncan	neurocan	Bos taurus
Tmsb10	thymosin beta 10	Equus caballus
Gdi1	GDP dissociation inhibitor 1	Xenopus (Silurana) tropicalis
Mapk8	mitogen-activated protein kinase 8	Equus caballus
Islr2	immunoglobulin superfamily containing leucine-rich repeat 2	Bos taurus
Gad1	glutamate decarboxylase 1 (brain, 67kDa)	Canis lupus
Gdi1	GDP dissociation inhibitor 1	Pongo abelii
Tuba1a	tubulin, alpha 1a; tubulin, alpha 1b; similar to alpha-tubulin I; THAP domain containing 7	Bos taurus
Bcl11b	B-cell CLL/lymphoma 11B (zinc finger protein)	Rattus norvegicus
Runx1t1	runt-related transcription factor 1; translocated to, 1 (cyclin D-related)	Equus caballus
Abr	active BCR-related gene	Bos taurus
Lhfpl4	lipoma HMGIC fusion partner-like 4; hypothetical protein LOC739398	Pan troglodytes
Pgap1	post-GPI attachment to proteins 1	Equus caballus
Ptms	parathymosin	Rattus norvegicus
Traf4	TNF receptor-associated factor 4	Bos taurus
Dclk2	doublecortin-like kinase 2	Mus musculus
Traf4	TNF receptor-associated factor 4	Homo sapiens
Arx	aristaless-related homeobox 2	Xenopus laevis
Tmem108	transmembrane protein 108	Pan troglodytes
Plekho1	pleckstrin homology domain containing, family O member 1	Rattus norvegicus
Lhfpl4	lipoma HMGIC fusion partner-like protein 4	Mus musculus
Lhx6	LIM homeobox 6	Pan troglodytes
Plxna2	plexin A2	Gallus gallus
Elavl2	elav like 1	Xenopus laevis
Arhgef2	guanine nucleotide exchange factor LFC	Xenopus laevis
Dtx3	deltex homolog 3 (Drosophila)	Homo sapiens
Smarca2	SWI/SNF related, matrix associated, actin dependent regulator of chromatin, subfamily a, member 2	Xenopus (Silurana) tropicalis
Rufy3	RUN and FYVE domain containing 3	Macaca mulatta
Tubb3	beta-tubulin	Glycine max
Runx1t1	runt-related transcription factor 1; translocated to, 1 (cyclin D-related)	Bos taurus
Rtn1	reticulon 1	Takifugu rubripes
Usp10	rrnAC2455	Haloarcula marismortui
Ndn	necdin homolog (mouse)	Homo sapiens
Islr2	hypothetical protein LOC100145445	Xenopus (Silurana) tropicalis
Kif21b	kinesin family member 21B	Equus caballus
Tmem108	transmembrane protein 108	Mus musculus
Dcx	doublecortex	Gallus gallus
Ubn2	hypothetical protein LOC100135129	Xenopus (Silurana) tropicalis
Kif5a	kinesin family member 5A	Pongo abelii
Celf4	bruno-like 4, RNA binding protein (Drosophila)	Homo sapiens
Kif5a	kinesin family member 5A	Xenopus (Silurana) tropicalis
Maged1	melanoma antigen family D, 1	Homo sapiens
Rufy3	RUN and FYVE domain containing 3	Equus caballus
Sobp	sine oculis binding protein homolog (Drosophila)	Equus caballus
Ncam1	neural cell adhesion molecule 1	Pan troglodytes
Gad1	CHLREDRAFT_135101	Chlamydomonas reinhardtii
Cadm4	cell adhesion molecule 4	Canis lupus
Tagln3	transgelin 3	Mus musculus
Pdzd4	PDZ domain containing 4	Bos taurus
Herc1	hect (homologous to the E6-AP (UBE3A) carboxyl terminus) domain and RCC1 (CHC1)-like domain (RLD) 1	Pan troglodytes
Gad1	glutamate decarboxylase 1 (brain, 67kDa)	Gallus gallus
Bcl11b	similar to B-cell CLL/lymphoma 11B; B-cell CLL/lymphoma 11B (zinc finger protein)	Bos taurus
Lhfpl4	lipoma HMGIC fusion partner-like 4	Rattus norvegicus
D0H4S114	DNA segment, human D4S114	Mus musculus
Gdi1	GDP dissociation inhibitor 1	Homo sapiens
Mast1	microtubule associated serine/threonine kinase 1	Rattus norvegicus
Dclk2	doublecortin-like kinase 2	Gallus gallus
	Gm5796
	Dlx6as1
	Atat1

## Sheet: Cluster45 Enrichment
Annotation Cluster 1	Enrichment Score: 8.938829513230443
Category	Term	Count	%	PValue	Genes	List Total	Pop Hits	Pop Total	Fold Enrichment	Bonferroni	Benjamini	FDR
GOTERM_BP_FAT	GO:0031175~neuron projection development	24	8.48057	8.6194e-14	GPRIN1, DCC, RAB3A, EFNB3, NDN, STMN3, NFASC, L1CAM, LMX1A, ISL1, SHH, TGFB2, ANK3, MTAP1B, GBX2, CHRNB2, STMN1, DCX, APBB2, NEFL, APBB1, GAP43, CHL1, DSCAM	198	218	13588	7.55518	1.24319e-10	1.24319e-10	1.42475e-10
GOTERM_BP_FAT	GO:0048667~cell morphogenesis involved in neuron differentiation	22	7.77385	1.86906e-13	DCC, RAB3A, EFNB3, NDN, NFASC, L1CAM, LMX1A, ISL1, SHH, TGFB2, ATP2B2, ANK3, GBX2, CHRNB2, STMN1, DCX, APBB2, NEFL, APBB1, GAP43, CHL1, DSCAM	198	182	13588	8.29548	2.69786e-10	1.34893e-10	3.09186e-10
GOTERM_BP_FAT	GO:0048666~neuron development	26	9.18728	8.01612e-13	DCC, GPRIN1, RAB3A, NDN, L1CAM, SHH, TGFB2, ATP2B2, ANK3, GBX2, LHX8, DCX, NEFL, DSCAM, EFNB3, STMN3, NFASC, LMX1A, ISL1, MTAP1B, CHRNB2, STMN1, APBB2, APBB1, GAP43, CHL1	198	292	13588	6.11056	1.15668e-09	3.8556e-10	1.32562e-09
GOTERM_BP_FAT	GO:0048812~neuron projection morphogenesis	21	7.42049	9.68843e-13	DCC, RAB3A, EFNB3, NDN, NFASC, L1CAM, LMX1A, ISL1, SHH, TGFB2, ANK3, GBX2, CHRNB2, STMN1, DCX, APBB2, NEFL, APBB1, GAP43, CHL1, DSCAM	198	176	13588	8.18836	1.39811e-09	3.49528e-10	1.60231e-09
GOTERM_BP_FAT	GO:0007409~axonogenesis	20	7.06714	2.32743e-12	DCC, RAB3A, EFNB3, NDN, NFASC, L1CAM, LMX1A, ISL1, SHH, TGFB2, ANK3, GBX2, CHRNB2, STMN1, DCX, APBB2, NEFL, APBB1, GAP43, CHL1	198	163	13588	8.4204	3.35854e-09	6.71708e-10	3.84905e-09
GOTERM_BP_FAT	GO:0000904~cell morphogenesis involved in differentiation	22	7.77385	3.77084e-12	DCC, RAB3A, EFNB3, NDN, NFASC, L1CAM, LMX1A, ISL1, SHH, TGFB2, ATP2B2, ANK3, GBX2, CHRNB2, STMN1, DCX, APBB2, NEFL, APBB1, GAP43, CHL1, DSCAM	198	212	13588	7.12159	5.44137e-09	9.06895e-10	6.23608e-09
GOTERM_BP_FAT	GO:0048858~cell projection morphogenesis	21	7.42049	1.27564e-11	DCC, RAB3A, EFNB3, NDN, NFASC, L1CAM, LMX1A, ISL1, SHH, TGFB2, ANK3, GBX2, CHRNB2, STMN1, DCX, APBB2, NEFL, APBB1, GAP43, CHL1, DSCAM	198	202	13588	7.13441	1.84074e-08	2.62963e-09	2.10958e-08
GOTERM_BP_FAT	GO:0032990~cell part morphogenesis	21	7.42049	3.09927e-11	DCC, RAB3A, EFNB3, NDN, NFASC, L1CAM, LMX1A, ISL1, SHH, TGFB2, ANK3, GBX2, CHRNB2, STMN1, DCX, APBB2, NEFL, APBB1, GAP43, CHL1, DSCAM	198	212	13588	6.79788	4.47226e-08	5.59032e-09	5.12543e-08
GOTERM_BP_FAT	GO:0030030~cell projection organization	25	8.83392	3.70515e-11	DCC, GPRIN1, RAB3A, NDN, L1CAM, SHH, TGFB2, ATP2B2, ANK3, GBX2, DCX, NEFL, DSCAM, EFNB3, STMN3, NFASC, LMX1A, ISL1, MTAP1B, CHRNB2, STMN1, APBB2, APBB1, CHL1, GAP43	198	319	13588	5.37823	5.34653e-08	5.94059e-09	6.12739e-08
GOTERM_BP_FAT	GO:0030182~neuron differentiation	26	9.18728	6.92207e-10	DCC, GPRIN1, RAB3A, NDN, L1CAM, SHH, TGFB2, ATP2B2, ANK3, GBX2, LHX8, DCX, NEFL, DSCAM, EFNB3, STMN3, NFASC, LMX1A, ISL1, MTAP1B, CHRNB2, STMN1, APBB2, APBB1, GAP43, CHL1	198	399	13588	4.47189	9.98854e-07	9.98854e-08	1.14474e-06
GOTERM_BP_FAT	GO:0007411~axon guidance	14	4.947	1.53652e-09	DCC, EFNB3, NFASC, L1CAM, LMX1A, ISL1, SHH, TGFB2, ANK3, GBX2, APBB2, APBB1, GAP43, CHL1	198	98	13588	9.80375	2.2172e-06	2.01564e-07	2.54102e-06
GOTERM_BP_FAT	GO:0000902~cell morphogenesis	22	7.77385	4.19192e-09	DCC, RAB3A, EFNB3, NDN, NFASC, L1CAM, LMX1A, ISL1, SHH, TGFB2, ATP2B2, ANK3, GBX2, CHRNB2, STMN1, DCX, APBB2, NEFL, APBB1, GAP43, CHL1, DSCAM	198	309	13588	4.88601	6.04893e-06	5.04079e-07	6.93239e-06
GOTERM_BP_FAT	GO:0032989~cellular component morphogenesis	22	7.77385	3.9327e-08	DCC, RAB3A, EFNB3, NDN, NFASC, L1CAM, LMX1A, ISL1, SHH, TGFB2, ATP2B2, ANK3, GBX2, CHRNB2, STMN1, DCX, APBB2, NEFL, APBB1, GAP43, CHL1, DSCAM	198	351	13588	4.30136	5.67473e-05	4.36529e-06	6.50371e-05
GOTERM_BP_FAT	GO:0006928~cell motion	21	7.42049	3.82173e-07	NRP2, PLAT, DCC, NDN, EFNB3, NFASC, L1CAM, LMX1A, ISL1, SHH, TGFB2, NAV1, ANK3, CELF3, GBX2, FOXC1, DCX, APBB2, APBB1, GAP43, CHL1	198	367	13588	3.92684	0.000551324	3.93904e-05	0.000632017
GOTERM_BP_FAT	GO:0016477~cell migration	14	4.947	4.79523e-05	NRP2, DCC, PLAT, NDN, ISL1, SHH, TGFB2, NAV1, GBX2, FOXC1, APBB2, DCX, APBB1, CHL1	198	240	13588	4.0032	0.066857	0.00460249	0.0792715
GOTERM_BP_FAT	GO:0048870~cell motility	15	5.30035	6.83884e-05	NRP2, DCC, PLAT, NDN, ISL1, SHH, TGFB2, NAV1, CELF3, GBX2, FOXC1, APBB2, DCX, APBB1, CHL1	198	284	13588	3.62463	0.0939745	0.00578835	0.113037
GOTERM_BP_FAT	GO:0051674~localization of cell	15	5.30035	6.83884e-05	NRP2, DCC, PLAT, NDN, ISL1, SHH, TGFB2, NAV1, CELF3, GBX2, FOXC1, APBB2, DCX, APBB1, CHL1	198	284	13588	3.62463	0.0939745	0.00578835	0.113037
GOTERM_BP_FAT	GO:0001764~neuron migration	7	2.4735	0.00052207	DCC, NAV1, NDN, APBB2, DCX, APBB1, CHL1	198	70	13588	6.86263	0.529304	0.033672	0.85988
Annotation Cluster 2	Enrichment Score: 7.790294156623554
Category	Term	Count	%	PValue	Genes	List Total	Pop Hits	Pop Total	Fold Enrichment	Bonferroni	Benjamini	FDR
GOTERM_CC_FAT	GO:0043005~neuron projection	21	7.42049	9.12075e-10	GPRIN1, NRP2, DCC, STMN2, NFASC, L1CAM, TGFB2, NCAM1, SLC1A2, PLCB4, GRIA2, GRIN2B, ANK3, KLC1, MAPT, DNER, NEFL, APBB1, GAP43, NEFM, CHL1	191	245	12504	5.61137	2.09777e-07	2.09777e-07	1.16932e-06
GOTERM_CC_FAT	GO:0030424~axon	14	4.947	7.93913e-09	DCC, NRP2, STMN2, NFASC, L1CAM, TGFB2, NCAM1, SLC1A2, ANK3, KLC1, MAPT, NEFL, GAP43, NEFM	191	107	12504	8.56564	1.826e-06	6.08667e-07	1.01783e-05
GOTERM_CC_FAT	GO:0042995~cell projection	27	9.54064	5.87914e-07	NRP2, DCC, GPRIN1, IQCB1, TLN2, L1CAM, MCF2L, TGFB2, ATP2B2, SLC1A2, PLCB4, GRIN2B, KLC1, ANK3, DNER, MAPT, NEFL, NEFM, MYO1C, STMN2, NFASC, NCAM1, GRIA2, IFT52, APBB1, GAP43, CHL1	191	575	12504	3.07405	0.000135211	3.38045e-05	0.000753728
Annotation Cluster 3	Enrichment Score: 3.26199067529258
Category	Term	Count	%	PValue	Genes	List Total	Pop Hits	Pop Total	Fold Enrichment	Bonferroni	Benjamini	FDR
SP_PIR_KEYWORDS	neurogenesis	12	4.24028	9.21812e-06	NRP2, INA, MYT1L, EFNB3, NAV1, L1CAM, STMN1, ZIC1, DCX, CHL1, GAP43, ISLR2	263	144	17854	5.65716	0.00241225	0.00120685	0.0120628
SP_PIR_KEYWORDS	developmental protein	25	8.83392	0.000949943	NRP2, DCC, NNAT, L1CAM, ZIC1, SHH, LBH, NDRG4, DNER, DCX, UNC45A, ISLR2, INA, DIXDC1, LNP, EFNB3, LMX1A, ISL1, MYT1L, DACT1, NUS1, NAV1, STMN1, CHL1, GAP43	263	814	17854	2.08495	0.220423	0.0245929	1.23605
SP_PIR_KEYWORDS	differentiation	14	4.947	0.0186934	INA, NRP2, EFNB3, L1CAM, ZIC1, MYT1L, NUS1, NAV1, DNER, STMN1, DCX, GAP43, CHL1, UNC45A	263	460	17854	2.06609	0.992874	0.209769	21.8821
Annotation Cluster 4	Enrichment Score: 3.1563325665184756
Category	Term	Count	%	PValue	Genes	List Total	Pop Hits	Pop Total	Fold Enrichment	Bonferroni	Benjamini	FDR
GOTERM_BP_FAT	GO:0007010~cytoskeleton organization	15	5.30035	0.000288441	INA, STMN3, TLN2, ABLIM3, TMSB10, PCLO, SHH, HOOK3, NAV1, MAPT, MTAP1B, STMN1, NEFL, AGAP2, NEFM	198	326	13588	3.15765	0.340504	0.0205989	0.475941
GOTERM_BP_FAT	GO:0007017~microtubule-based process	11	3.88693	0.00102076	TUBB2B, STMN3, NAV1, KLC1, MAPT, MTAP1B, STMN1, TUBA1A, NEFL, NEFM, HOOK3	198	211	13588	3.57767	0.770926	0.0595574	1.67476
GOTERM_BP_FAT	GO:0000226~microtubule cytoskeleton organization	8	2.82686	0.00115351	STMN3, NAV1, MAPT, MTAP1B, STMN1, NEFL, NEFM, HOOK3	198	111	13588	4.94604	0.810899	0.0644485	1.89062
Annotation Cluster 5	Enrichment Score: 2.9793007329877934
Category	Term	Count	%	PValue	Genes	List Total	Pop Hits	Pop Total	Fold Enrichment	Bonferroni	Benjamini	FDR
PIR_SUPERFAMILY	PIRSF002285:Stathmin	3	1.06007	0.000973297	STMN3, STMN2, STMN1	106	4	8136	57.566	0.110284	0.110284	1.1116
PIR_SUPERFAMILY	PIRSF002285:Op18/stathmin	3	1.06007	0.000973297	STMN3, STMN2, STMN1	106	4	8136	57.566	0.110284	0.110284	1.1116
INTERPRO	IPR000956:Stathmin	3	1.06007	0.00121789	STMN3, STMN2, STMN1	257	4	17763	51.8375	0.473876	0.274656	1.75232
Annotation Cluster 6	Enrichment Score: 2.7841300851030453
Category	Term	Count	%	PValue	Genes	List Total	Pop Hits	Pop Total	Fold Enrichment	Bonferroni	Benjamini	FDR
GOTERM_CC_FAT	GO:0045202~synapse	23	8.12721	3.05217e-09	RAB3A, GABRG2, SVOP, RAB3C, NRXN2, GABRB2, TLN2, BSN, NBEA, L1CAM, ZNRF1, PCLO, SLC1A2, PLCB4, GRIA2, GRIN2B, SYN1, ANK3, CHRNB2, SV2A, APBB1, GAP43, NEFM	191	319	12504	4.72012	7.01999e-07	3.51e-07	3.91301e-06
GOTERM_CC_FAT	GO:0044456~synapse part	16	5.65371	8.09339e-07	RAB3A, GABRG2, SVOP, RAB3C, NRXN2, GABRB2, BSN, NBEA, L1CAM, SLC1A2, PLCB4, GRIA2, SYN1, GRIN2B, CHRNB2, SV2A	191	212	12504	4.94083	0.000186131	3.72289e-05	0.0010376
SP_PIR_KEYWORDS	synapse	14	4.947	1.65285e-05	GABRG2, SVOP, TLN2, GABRB2, BSN, NBEA, ZNRF1, PCLO, SYN1, GRIN2B, GRIA2, CHRNB2, SV2A, GAP43	263	213	17854	4.46199	0.00432114	0.00144246	0.0216282
SP_PIR_KEYWORDS	cell junction	17	6.00707	0.00023474	DIXDC1, GABRG2, SVOP, TLN2, GABRB2, BSN, NBEA, ZNRF1, PCLO, JUP, GRIA2, GRIN2B, SYN1, 9030425E11RIK, CHRNB2, SV2A, GAP43	263	392	17854	2.94403	0.0596557	0.00681106	0.306763
GOTERM_BP_FAT	GO:0007268~synaptic transmission	11	3.88693	0.000269877	GABRG2, RAB3A, GRIN2B, GRIA2, SYN1, NRXN2, TMOD2, APBA2, CHRNB2, SV2A, PCLO	198	178	13588	4.24095	0.322595	0.0214057	0.445375
GOTERM_CC_FAT	GO:0044459~plasma membrane part	42	14.841	0.000713444	ENPP5, RAB3A, SNAP91, RAB3C, ECEL1, SCN3A, GABRB2, TLN2, NBEA, L1CAM, ZNRF1, MCF2L, MMP24, ATP2B2, SLC1A2, GPC2, SYN1, GRIN2B, MAPT, 9030425E11RIK, AP3B2, SV2A, KCNQ2, GABRG2, DIXDC1, SVOP, MYO1C, STMN2, CAR11, BSN, CACNA2D2, KCNK2, PCLO, EPS15, NCAM1, JUP, GRIA2, FNBP1L, CACNA1H, CHRNB2, SERP2, GAP43	191	1633	12504	1.68375	0.151386	0.014812	0.910818
GOTERM_BP_FAT	GO:0019226~transmission of nerve impulse	11	3.88693	0.0017077	GABRG2, RAB3A, GRIN2B, GRIA2, SYN1, NRXN2, TMOD2, APBA2, CHRNB2, SV2A, PCLO	198	226	13588	3.34022	0.915104	0.0843151	2.78696
GOTERM_CC_FAT	GO:0030054~cell junction	17	6.00707	0.00217863	DIXDC1, GABRG2, SVOP, TLN2, GABRB2, BSN, NBEA, ZNRF1, PCLO, JUP, GRIA2, GRIN2B, SYN1, 9030425E11RIK, CHRNB2, SV2A, GAP43	191	470	12504	2.36792	0.394458	0.0308656	2.75741
GOTERM_BP_FAT	GO:0007267~cell-cell signaling	12	4.24028	0.00340064	GABRG2, RAB3A, GRIN2B, GRIA2, SYN1, NRXN2, TMOD2, APBA2, CHRNB2, SV2A, PCLO, SHH	198	290	13588	2.83971	0.992668	0.146632	5.47765
GOTERM_BP_FAT	GO:0007269~neurotransmitter secretion	4	1.41343	0.0150818	RAB3A, SYN1, NRXN2, PCLO	198	36	13588	7.62514	1	0.324017	22.2223
SP_PIR_KEYWORDS	postsynaptic cell membrane	6	2.12014	0.0230814	GABRG2, GRIN2B, GRIA2, GABRB2, NBEA, CHRNB2	263	110	17854	3.70287	0.997798	0.242779	26.3319
GOTERM_BP_FAT	GO:0006836~neurotransmitter transport	5	1.76678	0.0288625	RAB3A, SYN1, NRXN2, SV2A, PCLO	198	80	13588	4.28914	1	0.448565	38.3894
GOTERM_CC_FAT	GO:0045211~postsynaptic membrane	6	2.12014	0.0430984	GABRG2, GRIN2B, GRIA2, GABRB2, NBEA, CHRNB2	191	126	12504	3.11743	0.99996	0.303633	43.1526
GOTERM_BP_FAT	GO:0001505~regulation of neurotransmitter levels	4	1.41343	0.0609288	RAB3A, SYN1, NRXN2, PCLO	198	62	13588	4.4275	1	0.626937	64.6409
GOTERM_BP_FAT	GO:0003001~generation of a signal involved in cell-cell signaling	4	1.41343	0.122599	RAB3A, SYN1, NRXN2, PCLO	198	84	13588	3.26792	1	0.789813	88.5015
GOTERM_BP_FAT	GO:0046903~secretion	6	2.12014	0.21767	RAB3A, SYN1, NRXN2, POU2F2, CHRNB2, PCLO	198	221	13588	1.86316	1	0.907204	98.2744
GOTERM_BP_FAT	GO:0032940~secretion by cell	5	1.76678	0.284399	RAB3A, SYN1, NRXN2, POU2F2, PCLO	198	186	13588	1.84479	1	0.934657	99.605
Annotation Cluster 7	Enrichment Score: 2.6175670372383
Category	Term	Count	%	PValue	Genes	List Total	Pop Hits	Pop Total	Fold Enrichment	Bonferroni	Benjamini	FDR
GOTERM_CC_FAT	GO:0044456~synapse part	16	5.65371	8.09339e-07	RAB3A, GABRG2, SVOP, RAB3C, NRXN2, GABRB2, BSN, NBEA, L1CAM, SLC1A2, PLCB4, GRIA2, SYN1, GRIN2B, CHRNB2, SV2A	191	212	12504	4.94083	0.000186131	3.72289e-05	0.0010376
GOTERM_CC_FAT	GO:0008021~synaptic vesicle	7	2.4735	0.000569672	RAB3A, SVOP, RAB3C, GRIN2B, GRIA2, SYN1, SV2A	191	68	12504	6.73914	0.122837	0.0144569	0.727889
GOTERM_CC_FAT	GO:0030135~coated vesicle	9	3.18021	0.000601365	RAB3A, PACSIN1, SVOP, RAB3C, GRIN2B, GRIA2, SYN1, TGOLN1, SV2A	191	124	12504	4.75156	0.129211	0.0137403	0.768241
GOTERM_CC_FAT	GO:0030136~clathrin-coated vesicle	8	2.82686	0.0010282	RAB3A, SVOP, RAB3C, GRIN2B, GRIA2, SYN1, TGOLN1, SV2A	191	104	12504	5.03584	0.210699	0.0167586	1.31022
GOTERM_CC_FAT	GO:0031410~cytoplasmic vesicle	17	6.00707	0.0046615	PLAT, RAB3A, SVOP, RAB3C, TGOLN1, ZNRF1, PACSIN1, GRIA2, GRIN2B, SYN1, FNBP1L, KLC1, AP3B2, RAB6B, SV2A, PCSK1N, ATP8A1	191	508	12504	2.19079	0.658583	0.0498865	5.81432
GOTERM_CC_FAT	GO:0031982~vesicle	17	6.00707	0.00570736	PLAT, RAB3A, SVOP, RAB3C, TGOLN1, ZNRF1, PACSIN1, GRIA2, GRIN2B, SYN1, FNBP1L, KLC1, AP3B2, RAB6B, SV2A, PCSK1N, ATP8A1	191	519	12504	2.14436	0.731915	0.0556298	7.07527
GOTERM_CC_FAT	GO:0016023~cytoplasmic membrane-bounded vesicle	12	4.24028	0.051373	PLAT, RAB3A, PACSIN1, SVOP, RAB3C, GRIN2B, GRIA2, SYN1, FNBP1L, TGOLN1, SV2A, PCSK1N	191	414	12504	1.89756	0.999995	0.341822	49.1426
GOTERM_CC_FAT	GO:0031988~membrane-bounded vesicle	12	4.24028	0.0558345	PLAT, RAB3A, PACSIN1, SVOP, RAB3C, GRIN2B, GRIA2, SYN1, FNBP1L, TGOLN1, SV2A, PCSK1N	191	420	12504	1.87046	0.999998	0.356272	52.1253
SP_PIR_KEYWORDS	cytoplasmic vesicle	7	2.4735	0.127153	SVOP, FNBP1L, AP3B2, RAB6B, SV2A, ZNRF1, ATP8A1	263	232	17854	2.04828	1	0.589659	83.1316
Annotation Cluster 8	Enrichment Score: 2.6015748395492255
Category	Term	Count	%	PValue	Genes	List Total	Pop Hits	Pop Total	Fold Enrichment	Bonferroni	Benjamini	FDR
GOTERM_BP_FAT	GO:0016192~vesicle-mediated transport	18	6.36042	0.000448689	RAB3A, DNM3, SNAP91, NBEA, ERGIC1, PCLO, SHH, HOOK3, APLP1, PACSIN1, GRIA2, FNBP1L, STX17, AP3B2, RAB6B, AGAP2, DNM1, ELMOD1	198	466	13588	2.6508	0.476702	0.0303676	0.739439
GOTERM_BP_FAT	GO:0010324~membrane invagination	10	3.53357	0.00169005	RAB3A, DNM3, PACSIN1, GRIA2, FNBP1L, AP3B2, SHH, DNM1, APLP1, ELMOD1	198	188	13588	3.65033	0.912909	0.0864343	2.75852
GOTERM_BP_FAT	GO:0006897~endocytosis	10	3.53357	0.00169005	RAB3A, DNM3, PACSIN1, GRIA2, FNBP1L, AP3B2, SHH, DNM1, APLP1, ELMOD1	198	188	13588	3.65033	0.912909	0.0864343	2.75852
GOTERM_BP_FAT	GO:0016044~membrane organization	11	3.88693	0.00641157	RAB3A, DNM3, PACSIN1, SNAP91, GRIA2, FNBP1L, AP3B2, SHH, DNM1, APLP1, ELMOD1	198	272	13588	2.77533	0.999907	0.202587	10.0911
SP_PIR_KEYWORDS	Endocytosis	6	2.12014	0.0119514	DNM3, PACSIN1, FNBP1L, AP3B2, DNM1, APLP1	263	93	17854	4.37974	0.957153	0.169146	14.5592
Annotation Cluster 9	Enrichment Score: 2.548331694609011
Category	Term	Count	%	PValue	Genes	List Total	Pop Hits	Pop Total	Fold Enrichment	Bonferroni	Benjamini	FDR
SP_PIR_KEYWORDS	microtubule	14	4.947	2.43581e-05	DNM3, GABARAPL1, TUBB2B, TTLL1, HOOK3, NAV1, KLC1, MAPT, MTAP1B, MTAP9, MTAP6, STMN1, TUBA1A, DNM1	263	221	17854	4.30047	0.00636158	0.00127557	0.0318721
GOTERM_CC_FAT	GO:0005874~microtubule	14	4.947	7.62423e-05	DNM3, GABARAPL1, TUBB2B, TTLL1, HOOK3, NAV1, KLC1, MAPT, MTAP1B, MTAP9, MTAP6, STMN1, TUBA1A, DNM1	191	240	12504	3.81885	0.0173835	0.00250206	0.0977017
GOTERM_CC_FAT	GO:0005856~cytoskeleton	32	11.3074	0.000774259	TUBB2B, NDN, TLN2, AKAP12, TTLL1, HOOK3, PLCB4, GRIN2B, KLC1, MAPT, MTAP9, MTAP6, TUBA1A, NEFL, ARL6IP5, CDC42EP3, NEFM, ELMOD1, INA, DNM3, GABARAPL1, MYO1C, BSN, TMSB10, JUP, GRIA2, NAV1, FNBP1L, MTAP1B, TMOD2, STMN1, DNM1	191	1122	12504	1.86712	0.163182	0.0147361	0.988103
GOTERM_BP_FAT	GO:0007017~microtubule-based process	11	3.88693	0.00102076	TUBB2B, STMN3, NAV1, KLC1, MAPT, MTAP1B, STMN1, TUBA1A, NEFL, NEFM, HOOK3	198	211	13588	3.57767	0.770926	0.0595574	1.67476
GOTERM_CC_FAT	GO:0044430~cytoskeletal part	22	7.77385	0.00702193	INA, DNM3, GABARAPL1, TUBB2B, NDN, MYO1C, TTLL1, HOOK3, PLCB4, GRIA2, GRIN2B, NAV1, KLC1, MAPT, MTAP1B, MTAP9, MTAP6, STMN1, TUBA1A, NEFL, DNM1, NEFM	191	774	12504	1.86079	0.802248	0.0627729	8.6381
GOTERM_CC_FAT	GO:0015630~microtubule cytoskeleton	15	5.30035	0.00881004	DNM3, GABARAPL1, NDN, TUBB2B, TTLL1, HOOK3, NAV1, KLC1, MAPT, MTAP1B, MTAP9, MTAP6, STMN1, TUBA1A, DNM1	191	450	12504	2.1822	0.869357	0.07261	10.725
SP_PIR_KEYWORDS	cytoskeleton	17	6.00707	0.0124312	DNM3, TLN2, AKAP12, BSN, TMSB10, TTLL1, HOOK3, JUP, NAV1, FNBP1L, MAPT, TMOD2, MTAP9, MTAP6, CDC42EP3, ARL6IP5, DNM1	263	583	17854	1.97952	0.962273	0.166463	15.1006
GOTERM_CC_FAT	GO:0043232~intracellular non-membrane-bounded organelle	37	13.0742	0.10144	NDN, TUBB2B, TLN2, AKAP12, TTLL1, HOOK3, PLCB4, GRIN2B, SYN1, KLC1, MAPT, MTAP9, MTAP6, TUBA1A, NEFL, CHD5, ARL6IP5, CDC42EP3, NEFM, ELMOD1, INA, DNM3, UBE2A, GABARAPL1, MYO1C, BSN, TMSB10, JUP, GRIA2, NAV1, FNBP1L, MTAP1B, TMOD2, FOXC1, STMN1, DNM1, PNMA1	191	1919	12504	1.26224	1	0.476595	74.6221
GOTERM_CC_FAT	GO:0043228~non-membrane-bounded organelle	37	13.0742	0.10144	NDN, TUBB2B, TLN2, AKAP12, TTLL1, HOOK3, PLCB4, GRIN2B, SYN1, KLC1, MAPT, MTAP9, MTAP6, TUBA1A, NEFL, CHD5, ARL6IP5, CDC42EP3, NEFM, ELMOD1, INA, DNM3, UBE2A, GABARAPL1, MYO1C, BSN, TMSB10, JUP, GRIA2, NAV1, FNBP1L, MTAP1B, TMOD2, FOXC1, STMN1, DNM1, PNMA1	191	1919	12504	1.26224	1	0.476595	74.6221
Annotation Cluster 10	Enrichment Score: 2.3688614446056273
Category	Term	Count	%	PValue	Genes	List Total	Pop Hits	Pop Total	Fold Enrichment	Bonferroni	Benjamini	FDR
SP_PIR_KEYWORDS	membrane	120	42.4028	4.26339e-07	GPRIN1, PLXNA1, SCN3A, GABRB2, SCN3B, TGOLN1, DLK2, L1CAM, ZNRF1, SHH, LPHN2, ATP2B2, SEZ6L2, GRIN2B, ST3GAL5, NSG1, JAGN1, NEGR1, LPHN1, ISLR2, TMEFF2, LNP, EFNB3, STMN2, TMEM130, ERGIC1, TMEM150A, NCAM1, JUP, PITPNM1, MGAT3, LHFPL4, FNBP1L, RAB12, ENPP5, TMX1, PLXNC1, SNAP91, SFXN3, SORCS1, CSMD3, ST8SIA2, STX17, CNR1, CDC42EP3, ARL6IP5, TMEM59L, GABARAPL1, MYO1C, CRAT, REEP1, CACNA2D2, KCNK2, …	263	5507	17854	1.47926	0.000111695	0.000111695	0.000557937
UP_SEQ_FEATURE	topological domain:Cytoplasmic	71	25.0883	2.29599e-05	NRP2, JPH4, PLXNA1, GABRB2, SCN3B, PCDHA5, TGOLN1, DLK2, L1CAM, SDC3, MMP24, LPHN2, ATP2B2, SEZ6L2, SLC1A2, GRIN2B, ST3GAL5, NSG1, SV2A, JAGN1, LPHN1, ISLR2, ANO10, TMEFF2, GABRG2, SVOP, LNP, EFNB3, SEZ6L, TMEM130, ERGIC1, TMEM150A, NCAM1, ACVR2A, MGAT3, NUS1, XPR1, SERP2, CHL1, DCC, TMX1, PLXNC1, ECEL1, CD248, SORCS1, CSMD3, ST8SIA2, APLP1, GPM6A, CNR1, STX17, DNER, LRRTM2, 9030425E11RIK, SLC4A8…	253	2780	16021	1.61727	0.0200472	0.0200472	0.0356893
SP_PIR_KEYWORDS	glycoprotein	79	27.9152	0.00012577	NRP2, PLXNA1, GABRB2, SCN3B, PCDHA5, TGOLN1, DLK2, L1CAM, TMEM179, SHH, SDC3, TGFB2, LPHN2, SEZ6L2, GPC2, SLC1A2, GRIN2B, ST3GAL5, SV2A, NEGR1, LPHN1, ISLR2, INA, TMEFF2, GABRG2, EFNB3, CAR11, BSN, SEZ6L, TMEM130, PTPRO, ERGIC1, PCLO, TMEM150A, NCAM1, ACVR2A, MGAT3, PRNP, CHL1, ENPP5, DCC, PLXNC1, ECEL1, CD248, LUM, TMEM158, SORCS1, CSMD3, ST8SIA2, APLP1, GPM6A, SYN1, CNR1, DNER, LRRTM2, LY6H, 90…	263	3600	17854	1.48972	0.0324166	0.00469661	0.164466
UP_SEQ_FEATURE	topological domain:Extracellular	54	19.0813	0.000666499	NRP2, PLXNA1, GABRB2, SCN3B, TGOLN1, PCDHA5, DLK2, L1CAM, SDC3, MMP24, LPHN2, SEZ6L2, ATP2B2, SLC1A2, GRIN2B, SV2A, ANO10, ISLR2, LPHN1, GABRG2, TMEFF2, LNP, EFNB3, SEZ6L, TMEM130, TMEM150A, NCAM1, ACVR2A, NUS1, XPR1, CHL1, DCC, TMX1, PLXNC1, CD248, CSMD3, APLP1, GPM6A, CNR1, DNER, LRRTM2, 9030425E11RIK, SLC4A8, OPRL1, NFASC, CACNA2D2, THSD7A, ACCN4, RNF150, GRIA2, CACNA1H, CHRNB2, CD200, ATP8A1	253	2174	16021	1.57291	0.44459	0.178001	1.03118
UP_SEQ_FEATURE	transmembrane region	87	30.742	0.00161221	NRP2, JPH4, PLXNA1, GABRB2, SCN3B, PCDHA5, TGOLN1, DLK2, L1CAM, RTN1, TMEM179, SDC3, FAM57B, MMP24, LPHN2, ATP2B2, SEZ6L2, SLC1A2, GRIN2B, ST3GAL5, NSG1, SV2A, JAGN1, KCNQ2, LPHN1, ISLR2, ANO10, ZDHHC2, TMEFF2, GABRG2, SVOP, LNP, EFNB3, SEZ6L, TMEM130, ERGIC1, TMEM150A, NCAM1, ACVR2A, MGAT3, LHFPL4, NUS1, XPR1, 2010011I20RIK, SERP2, CHL1, DCC, ENPP5, TMX1, PLXNC1, ECEL1, CD248, TMEM158, SFXN3, SO…	253	4113	16021	1.33946	0.759038	0.247703	2.47729
SP_PIR_KEYWORDS	signal	60	21.2014	0.00792344	NRP2, PLXNA1, GABRB2, SCN3B, TGOLN1, PCDHA5, DLK2, L1CAM, SHH, SDC3, MMP24, TGFB2, SEZ6L2, GPC2, GRIN2B, NEGR1, ISLR2, LPHN1, GABRG2, TMEFF2, EFNB3, CAR11, SEZ6L, TMEM130, PTPRO, TMEM150A, NCAM1, ACVR2A, NUS1, PRNP, CHL1, ENPP5, DCC, TMX1, PLXNC1, CD248, LUM, TMEM158, SORCS1, APLP1, C1QTNF4, DNER, LRRTM2, LY6H, 9030425E11RIK, PLAT, TMEM59L, VSTM2A, NFASC, IGF2, CACNA2D2, EMILIN1, THSD7A, RNF150, …	263	2970	17854	1.37143	0.875595	0.129726	9.88693
UP_SEQ_FEATURE	signal peptide	60	21.2014	0.0284264	NRP2, PLXNA1, GABRB2, SCN3B, TGOLN1, PCDHA5, DLK2, L1CAM, SHH, SDC3, MMP24, TGFB2, SEZ6L2, GPC2, GRIN2B, NEGR1, ISLR2, LPHN1, GABRG2, TMEFF2, EFNB3, CAR11, SEZ6L, TMEM130, PTPRO, TMEM150A, NCAM1, ACVR2A, NUS1, PRNP, CHL1, ENPP5, DCC, TMX1, PLXNC1, CD248, LUM, TMEM158, SORCS1, APLP1, C1QTNF4, DNER, LRRTM2, LY6H, 9030425E11RIK, PLAT, TMEM59L, VSTM2A, NFASC, IGF2, CACNA2D2, EMILIN1, THSD7A, RNF150, …	253	2963	16021	1.2823	1	0.796015	36.1313
UP_SEQ_FEATURE	glycosylation site:N-linked (GlcNAc...)	68	24.0283	0.0305804	NRP2, PLXNA1, GABRB2, SCN3B, PCDHA5, TGOLN1, DLK2, L1CAM, TMEM179, SHH, TGFB2, LPHN2, SEZ6L2, SLC1A2, GRIN2B, ST3GAL5, SV2A, NEGR1, LPHN1, ISLR2, TMEFF2, GABRG2, EFNB3, CAR11, SEZ6L, TMEM130, ERGIC1, TMEM150A, NCAM1, ACVR2A, MGAT3, PRNP, CHL1, ENPP5, DCC, PLXNC1, ECEL1, TMEM158, SORCS1, CSMD3, ST8SIA2, APLP1, GPM6A, CNR1, DNER, LRRTM2, LY6H, 9030425E11RIK, HS6ST1, B4GALNT1, PHYHIPL, PLAT, TMEM59L…	253	3444	16021	1.2503	1	0.781688	38.2976
SP_PIR_KEYWORDS	transmembrane	91	32.1555	0.0433706	NRP2, JPH4, PLXNA1, SCN3A, GABRB2, SCN3B, PCDHA5, TGOLN1, DLK2, L1CAM, RTN1, TMEM179, SDC3, FAM57B, MMP24, LPHN2, ATP2B2, SEZ6L2, SLC1A2, GRIN2B, ST3GAL5, NSG1, SV2A, JAGN1, KCNQ2, LPHN1, ISLR2, ANO10, ZDHHC2, TMEFF2, GABRG2, SVOP, LNP, EFNB3, NRXN2, SEZ6L, TMEM130, ERGIC1, TMEM150A, NCAM1, ACVR2A, MGAT3, LHFPL4, NUS1, XPR1, 2010011I20RIK, SERP2, CHL1, DCC, ENPP5, TMX1, PLXNC1, ECEL1, CD248, TMEM…	263	5237	17854	1.17961	0.999991	0.371661	44.0245
GOTERM_CC_FAT	GO:0031224~intrinsic to membrane	101	35.689	0.0792303	GPRIN1, SCN3A, PLXNA1, SCN3B, GABRB2, TGOLN1, DLK2, L1CAM, SHH, LPHN2, SEZ6L2, ATP2B2, GRIN2B, ST3GAL5, NSG1, JAGN1, NEGR1, ISLR2, LPHN1, TMEFF2, LNP, EFNB3, TMEM130, ERGIC1, TMEM150A, NCAM1, MGAT3, LHFPL4, RAB12, ENPP5, TMX1, PLXNC1, SFXN3, SORCS1, CSMD3, ST8SIA2, STX17, CNR1, ARL6IP5, TMEM59L, MYO1C, REEP1, CACNA2D2, KCNK2, THSD7A, B3GAT1, RNF150, CNIH2, GRINA, CACNA1H, CHRNB2, CD200, NRP2, JPH…	191	5914	12504	1.11804	1	0.427873	65.2943
SP_PIR_KEYWORDS	disulfide bond	45	15.9011	0.0972497	DCC, NRP2, TMX1, GABRB2, SCN3B, CD248, LUM, CSMD3, DLK2, L1CAM, ST8SIA2, TGFB2, MMP24, SEZ6L2, ST3GAL5, DNER, MAPT, LY6H, 9030425E11RIK, NEGR1, B4GALNT1, ISLR2, LPHN1, PLAT, GABRG2, TMEFF2, VSTM2A, EFNB3, OPRL1, NFASC, IGF2, SEZ6L, CACNA2D2, EMILIN1, THSD7A, NCAM1, ACVR2A, ACCN4, PRKAR1B, VSTM2L, CHRNB2, PRSS23, PRNP, CD200, CHL1	263	2469	17854	1.23729	1	0.545421	73.7865
UP_SEQ_FEATURE	disulfide bond	44	15.5477	0.181137	DCC, NRP2, TMX1, GABRB2, SCN3B, CD248, LUM, CSMD3, DLK2, L1CAM, ST8SIA2, TGFB2, MMP24, SEZ6L2, ST3GAL5, DNER, MAPT, LY6H, 9030425E11RIK, NEGR1, B4GALNT1, ISLR2, LPHN1, PLAT, GABRG2, TMEFF2, VSTM2A, EFNB3, OPRL1, NFASC, IGF2, SEZ6L, EMILIN1, THSD7A, NCAM1, ACVR2A, ACCN4, PRKAR1B, VSTM2L, CHRNB2, PRSS23, PRNP, CD200, CHL1	253	2379	16021	1.17119	1	0.981791	95.5258
GOTERM_CC_FAT	GO:0016021~integral to membrane	92	32.5088	0.290548	NRP2, JPH4, PLXNA1, SCN3A, GABRB2, SCN3B, PCDHA5, TGOLN1, DLK2, L1CAM, RTN1, TMEM179, SDC3, FAM57B, MMP24, LPHN2, ATP2B2, SEZ6L2, SLC1A2, GRIN2B, ST3GAL5, NSG1, SV2A, JAGN1, KCNQ2, LPHN1, ISLR2, ANO10, ZDHHC2, TMEFF2, GABRG2, SVOP, LNP, EFNB3, NRXN2, SEZ6L, TMEM130, ERGIC1, TMEM150A, NCAM1, ACVR2A, MGAT3, LHFPL4, NUS1, XPR1, 2010011I20RIK, SERP2, CHL1, DCC, ENPP5, TMX1, PLXNC1, ECEL1, CD248, TMEM…	191	5709	12504	1.05498	1	0.806949	98.7732
Annotation Cluster 11	Enrichment Score: 2.3581746988398353
Category	Term	Count	%	PValue	Genes	List Total	Pop Hits	Pop Total	Fold Enrichment	Bonferroni	Benjamini	FDR
GOTERM_BP_FAT	GO:0032535~regulation of cellular component size	10	3.53357	0.000565152	ATP2B2, NDN, MAPT, TMSB10, APBB2, DCX, NEFL, APBB1, NEFM, TGFB2	198	161	13588	4.2625	0.55769	0.0348456	0.930527
GOTERM_BP_FAT	GO:0008361~regulation of cell size	7	2.4735	0.00484635	ATP2B2, NDN, MAPT, APBB2, DCX, APBB1, TGFB2	198	108	13588	4.448	0.999097	0.1726	7.71987
GOTERM_BP_FAT	GO:0001558~regulation of cell growth	6	2.12014	0.0108296	NDN, MAPT, LMX1A, APBB2, APBB1, TGFB2	198	92	13588	4.47563	1	0.289348	16.4789
GOTERM_BP_FAT	GO:0040008~regulation of growth	10	3.53357	0.0124483	NDN, MAPT, FOXC1, LMX1A, PCSK1N, APBB2, CACNA2D2, APBB1, GAP43, TGFB2	198	256	13588	2.68071	1	0.308499	18.7107
Annotation Cluster 12	Enrichment Score: 2.0298923046545014
Category	Term	Count	%	PValue	Genes	List Total	Pop Hits	Pop Total	Fold Enrichment	Bonferroni	Benjamini	FDR
GOTERM_BP_FAT	GO:0021953~central nervous system neuron differentiation	5	1.76678	0.00311848	DCC, CHRNB2, LMX1A, LHX8, DCX	198	42	13588	8.16979	0.988969	0.139493	5.03412
GOTERM_BP_FAT	GO:0021952~central nervous system projection neuron axonogenesis	3	1.06007	0.0105536	DCC, CHRNB2, DCX	198	11	13588	18.7163	1	0.288384	16.0927
GOTERM_BP_FAT	GO:0021954~central nervous system neuron development	4	1.41343	0.0118948	DCC, CHRNB2, LHX8, DCX	198	33	13588	8.31833	1	0.302136	17.954
GOTERM_BP_FAT	GO:0021955~central nervous system neuron axonogenesis	3	1.06007	0.0193968	DCC, CHRNB2, DCX	198	15	13588	13.7253	1	0.37083	27.6696
Annotation Cluster 13	Enrichment Score: 1.7722852290855813
Category	Term	Count	%	PValue	Genes	List Total	Pop Hits	Pop Total	Fold Enrichment	Bonferroni	Benjamini	FDR
GOTERM_BP_FAT	GO:0021549~cerebellum development	4	1.41343	0.0139713	ATP2B2, GBX2, LMX1A, FOXP2	198	35	13588	7.843	1	0.318236	20.7593
GOTERM_BP_FAT	GO:0030902~hindbrain development	5	1.76678	0.0161511	ATP2B2, GBX2, LMX1A, SHH, FOXP2	198	67	13588	5.12136	1	0.328501	23.607
GOTERM_BP_FAT	GO:0022037~metencephalon development	4	1.41343	0.021365	ATP2B2, GBX2, LMX1A, FOXP2	198	41	13588	6.69525	1	0.385493	30.0335
Annotation Cluster 14	Enrichment Score: 1.760866408977618
Category	Term	Count	%	PValue	Genes	List Total	Pop Hits	Pop Total	Fold Enrichment	Bonferroni	Benjamini	FDR
GOTERM_MF_FAT	GO:0005516~calmodulin binding	8	2.82686	0.000967288	IQCB1, ATP2B2, CAMK1G, MYO1C, PNCK, MTAP6, CAMK2B, GAP43	183	114	13288	5.09558	0.279687	0.151287	1.30866
GOTERM_CC_FAT	GO:0005954~calcium- and calmodulin-dependent protein kinase complex	3	1.06007	0.00330957	CAMK1G, PNCK, CAMK2B	191	6	12504	32.733	0.533485	0.0393352	4.161
SP_PIR_KEYWORDS	calmodulin-binding	7	2.4735	0.00411843	ATP2B2, CAMK1G, MYO1C, PNCK, MTAP6, CAMK2B, GAP43	263	103	17854	4.61361	0.660831	0.0798087	5.25756
GOTERM_MF_FAT	GO:0004683~calmodulin-dependent protein kinase activity	3	1.06007	0.0152372	CAMK1G, PNCK, CAMK2B	183	14	13288	15.5597	0.994512	0.310506	18.8607
UP_SEQ_FEATURE	region of interest:Calmodulin-binding	4	1.41343	0.041707	CAMK1G, PNCK, MTAP6, CAMK2B	253	49	16021	5.16932	1	0.764297	48.4346
INTERPRO	IPR002290:Serine/threonine protein kinase	7	2.4735	0.184771	PAK7, STK32B, CAMK1G, PLK2, PNCK, TAOK3, CAMK2B	257	265	17763	1.82572	1	0.945508	94.8365
SMART	SM00220:S_TKc	7	2.4735	0.304878	PAK7, STK32B, CAMK1G, PLK2, PNCK, TAOK3, CAMK2B	158	265	9131	1.52656	1	0.913704	98.5351
Annotation Cluster 15	Enrichment Score: 1.706006035480985
Category	Term	Count	%	PValue	Genes	List Total	Pop Hits	Pop Total	Fold Enrichment	Bonferroni	Benjamini	FDR
UP_SEQ_FEATURE	domain:PID 1	3	1.06007	0.00144809	APBB3, APBB2, APBB1	253	4	16021	47.4931	0.721445	0.273513	2.22775
UP_SEQ_FEATURE	domain:PID 2	3	1.06007	0.00144809	APBB3, APBB2, APBB1	253	4	16021	47.4931	0.721445	0.273513	2.22775
INTERPRO	IPR006020:Phosphotyrosine interaction region	4	1.41343	0.0172163	APBA2, APBB3, APBB2, APBB1	257	38	17763	7.27545	0.999894	0.638282	22.2701
SMART	SM00462:PTB	4	1.41343	0.0271119	APBA2, APBB3, APBB2, APBB1	158	38	9131	6.08328	0.970348	0.690483	27.3274
UP_SEQ_FEATURE	domain:WW	3	1.06007	0.0319478	APBB3, APBB2, APBB1	253	18	16021	10.554	1	0.778483	39.6368
INTERPRO	IPR001202:WW/Rsp5/WWP	3	1.06007	0.167231	APBB3, APBB2, APBB1	257	51	17763	4.06569	1	0.946197	92.9683
SMART	SM00456:WW	3	1.06007	0.218531	APBB3, APBB2, APBB1	158	51	9131	3.39948	1	0.86091	94.2937
Annotation Cluster 16	Enrichment Score: 1.6058427660347523
Category	Term	Count	%	PValue	Genes	List Total	Pop Hits	Pop Total	Fold Enrichment	Bonferroni	Benjamini	FDR
GOTERM_CC_FAT	GO:0044456~synapse part	16	5.65371	8.09339e-07	RAB3A, GABRG2, SVOP, RAB3C, NRXN2, GABRB2, BSN, NBEA, L1CAM, SLC1A2, PLCB4, GRIA2, SYN1, GRIN2B, CHRNB2, SV2A	191	212	12504	4.94083	0.000186131	3.72289e-05	0.0010376
SP_PIR_KEYWORDS	synapse	14	4.947	1.65285e-05	GABRG2, SVOP, TLN2, GABRB2, BSN, NBEA, ZNRF1, PCLO, SYN1, GRIN2B, GRIA2, CHRNB2, SV2A, GAP43	263	213	17854	4.46199	0.00432114	0.00144246	0.0216282
GOTERM_MF_FAT	GO:0005230~extracellular ligand-gated ion channel activity	5	1.76678	0.0126905	GABRG2, GRIN2B, GRIA2, GABRB2, CHRNB2	183	66	13288	5.50091	0.986827	0.283263	15.9574
SP_PIR_KEYWORDS	postsynaptic cell membrane	6	2.12014	0.0230814	GABRG2, GRIN2B, GRIA2, GABRB2, NBEA, CHRNB2	263	110	17854	3.70287	0.997798	0.242779	26.3319
GOTERM_CC_FAT	GO:0045211~postsynaptic membrane	6	2.12014	0.0430984	GABRG2, GRIN2B, GRIA2, GABRB2, NBEA, CHRNB2	191	126	12504	3.11743	0.99996	0.303633	43.1526
GOTERM_MF_FAT	GO:0015276~ligand-gated ion channel activity	5	1.76678	0.0577276	GABRG2, GRIN2B, GRIA2, GABRB2, CHRNB2	183	106	13288	3.4251	1	0.635002	55.4863
GOTERM_MF_FAT	GO:0022834~ligand-gated channel activity	5	1.76678	0.0577276	GABRG2, GRIN2B, GRIA2, GABRB2, CHRNB2	183	106	13288	3.4251	1	0.635002	55.4863
PIR_SUPERFAMILY	PIRSF002443:acetylcholine receptor	3	1.06007	0.074544	GABRG2, GABRB2, CHRNB2	106	35	8136	6.57898	0.999908	0.99042	58.9052
SP_PIR_KEYWORDS	neurotransmitter receptor	3	1.06007	0.116467	GABRG2, GRIN2B, GRIA2	263	40	17854	5.09144	1	0.583899	80.2198
INTERPRO	IPR018000:Neurotransmitter-gated ion-channel, conserved site	3	1.06007	0.117766	GABRG2, GABRB2, CHRNB2	257	41	17763	5.05732	1	0.897405	83.7598
INTERPRO	IPR006202:Neurotransmitter-gated ion-channel ligand-binding	3	1.06007	0.122531	GABRG2, GABRB2, CHRNB2	257	42	17763	4.93691	1	0.899359	84.9868
INTERPRO	IPR006201:Neurotransmitter-gated ion-channel	3	1.06007	0.122531	GABRG2, GABRB2, CHRNB2	257	42	17763	4.93691	1	0.899359	84.9868
INTERPRO	IPR006029:Neurotransmitter-gated ion-channel transmembrane region	3	1.06007	0.122531	GABRG2, GABRB2, CHRNB2	257	42	17763	4.93691	1	0.899359	84.9868
KEGG_PATHWAY	mmu04080:Neuroactive ligand-receptor interaction	6	2.12014	0.170477	GABRG2, GRIN2B, GRIA2, OPRL1, GABRB2, CNR1	66	260	5738	2.00629	1	0.686977	86.7343
GOTERM_MF_FAT	GO:0042165~neurotransmitter binding	3	1.06007	0.335022	GABRG2, GABRB2, CHRNB2	183	87	13288	2.50386	1	0.947283	99.6127
GOTERM_MF_FAT	GO:0030594~neurotransmitter receptor activity	3	1.06007	0.335022	GABRG2, GABRB2, CHRNB2	183	87	13288	2.50386	1	0.947283	99.6127
Annotation Cluster 17	Enrichment Score: 1.583479335703906
Category	Term	Count	%	PValue	Genes	List Total	Pop Hits	Pop Total	Fold Enrichment	Bonferroni	Benjamini	FDR
GOTERM_CC_FAT	GO:0030427~site of polarized growth	5	1.76678	0.00739847	GPRIN1, GRIA2, STMN2, MAPT, APBB1	191	51	12504	6.41823	0.818768	0.0635802	9.08127
GOTERM_CC_FAT	GO:0030426~growth cone	5	1.76678	0.00739847	GPRIN1, GRIA2, STMN2, MAPT, APBB1	191	51	12504	6.41823	0.818768	0.0635802	9.08127
SP_PIR_KEYWORDS	cell projection	5	1.76678	0.324547	GPRIN1, MYO1C, STMN2, MAPT, GAP43	263	196	17854	1.73178	1	0.8249	99.4112
Annotation Cluster 18	Enrichment Score: 1.4891388770559382
Category	Term	Count	%	PValue	Genes	List Total	Pop Hits	Pop Total	Fold Enrichment	Bonferroni	Benjamini	FDR
GOTERM_MF_FAT	GO:0003924~GTPase activity	7	2.4735	0.0083247	RNF112, DNM3, TUBB2B, EEF1A2, TUBA1A, AGAP2, DNM1	183	128	13288	3.97097	0.941216	0.246773	10.7554
GOTERM_MF_FAT	GO:0005525~GTP binding	12	4.24028	0.0095949	RNF112, RAB3A, DNM3, RAB3C, TUBB2B, EEF1A2, RAB12, RAB6B, TUBA1A, AGAP2, DNM1, MOCS1	183	354	13288	2.46142	0.961932	0.257049	12.2988
GOTERM_MF_FAT	GO:0019001~guanyl nucleotide binding	12	4.24028	0.0114303	RNF112, RAB3A, DNM3, RAB3C, TUBB2B, EEF1A2, RAB12, RAB6B, TUBA1A, AGAP2, DNM1, MOCS1	183	363	13288	2.4004	0.979701	0.277303	14.4854
GOTERM_MF_FAT	GO:0032561~guanyl ribonucleotide binding	12	4.24028	0.0114303	RNF112, RAB3A, DNM3, RAB3C, TUBB2B, EEF1A2, RAB12, RAB6B, TUBA1A, AGAP2, DNM1, MOCS1	183	363	13288	2.4004	0.979701	0.277303	14.4854
SP_PIR_KEYWORDS	gtp-binding	11	3.88693	0.0175421	RAB3A, DNM3, RAB3C, TUBB2B, EEF1A2, RAB12, RAB6B, TUBA1A, AGAP2, DNM1, MOCS1	263	313	17854	2.38577	0.990312	0.206928	20.6742
UP_SEQ_FEATURE	nucleotide phosphate-binding region:GTP	10	3.53357	0.0296974	RAB3A, DNM3, RAB3C, TUBB2B, EEF1A2, RAB12, RAB6B, TUBA1A, AGAP2, DNM1	253	274	16021	2.3111	1	0.790726	37.418
GOTERM_MF_FAT	GO:0032553~ribonucleotide binding	32	11.3074	0.101331	RAB3A, RAB3C, TUBB2B, PAK7, ATP2B2, STK32B, DGKE, SYN1, RAB6B, CAMK2B, TUBA1A, AGAP2, CHD5, MOCS1, DNM3, NMNAT2, UBE2A, CAMK1G, MYO1C, BRAF, PNCK, EEF1A2, TAOK3, RIMKLB, RNF112, ACVR2A, PLK2, NAV1, PRKAR1B, RAB12, DNM1, ATP8A1	183	1796	13288	1.29376	1	0.725701	76.6437
GOTERM_MF_FAT	GO:0032555~purine ribonucleotide binding	32	11.3074	0.101331	RAB3A, RAB3C, TUBB2B, PAK7, ATP2B2, STK32B, DGKE, SYN1, RAB6B, CAMK2B, TUBA1A, AGAP2, CHD5, MOCS1, DNM3, NMNAT2, UBE2A, CAMK1G, MYO1C, BRAF, PNCK, EEF1A2, TAOK3, RIMKLB, RNF112, ACVR2A, PLK2, NAV1, PRKAR1B, RAB12, DNM1, ATP8A1	183	1796	13288	1.29376	1	0.725701	76.6437
GOTERM_MF_FAT	GO:0017076~purine nucleotide binding	33	11.6608	0.105984	RAB3A, RAB3C, TUBB2B, PAK7, ATP2B2, STK32B, DGKE, SYN1, CAMK2B, RAB6B, TUBA1A, AGAP2, CHD5, MOCS1, DNM3, NMNAT2, UBE2A, CAMK1G, AIFM3, MYO1C, BRAF, PNCK, EEF1A2, TAOK3, RIMKLB, RNF112, ACVR2A, PLK2, NAV1, PRKAR1B, RAB12, DNM1, ATP8A1	183	1871	13288	1.2807	1	0.718032	78.2371
SP_PIR_KEYWORDS	nucleotide-binding	29	10.2473	0.21705	RAB3A, RAB3C, TUBB2B, PAK7, ATP2B2, STK32B, DGKE, RAB6B, CAMK2B, TUBA1A, AGAP2, MOCS1, DNM3, NMNAT2, UBE2A, CAMK1G, BRAF, MYO1C, PNCK, EEF1A2, TAOK3, RIMKLB, ACVR2A, PLK2, NAV1, PRKAR1B, RAB12, DNM1, ATP8A1	263	1631	17854	1.20705	1	0.736994	95.9325
Annotation Cluster 19	Enrichment Score: 1.480782249099308
Category	Term	Count	%	PValue	Genes	List Total	Pop Hits	Pop Total	Fold Enrichment	Bonferroni	Benjamini	FDR
INTERPRO	IPR013098:Immunoglobulin I-set	9	3.18021	0.000511311	DCC, NCAM1, LRRN2, NFASC, L1CAM, NEGR1, CHL1, DSCAM, ISLR2	257	127	17763	4.89804	0.236262	0.236262	0.739197
PIR_SUPERFAMILY	PIRSF002508:neural cell adhesion molecule-like protein	3	1.06007	0.000973297	NFASC, L1CAM, CHL1	106	4	8136	57.566	0.110284	0.110284	1.1116
INTERPRO	IPR003961:Fibronectin, type III	10	3.53357	0.0018497	PHYHIPL, DCC, NCAM1, FLRT2, LRRN2, NFASC, L1CAM, PTPRO, CHL1, DSCAM	257	191	17763	3.61868	0.62307	0.27764	2.65008
SMART	SM00060:FN3	10	3.53357	0.00563192	PHYHIPL, DCC, NCAM1, FLRT2, LRRN2, NFASC, L1CAM, PTPRO, CHL1, DSCAM	158	191	9131	3.02571	0.514669	0.514669	6.34855
INTERPRO	IPR003598:Immunoglobulin subtype 2	9	3.18021	0.00585762	DCC, NCAM1, LRRN2, 9030425E11RIK, NFASC, L1CAM, NEGR1, CHL1, DSCAM	257	187	17763	3.32647	0.954772	0.403101	8.16949
UP_SEQ_FEATURE	domain:Ig-like C2-type 4	5	1.76678	0.0115806	DCC, NCAM1, NFASC, L1CAM, CHL1	253	56	16021	5.65394	0.999965	0.769539	16.5641
UP_SEQ_FEATURE	domain:Ig-like C2-type 3	6	2.12014	0.0120226	DCC, NCAM1, NFASC, L1CAM, NEGR1, CHL1	253	87	16021	4.36718	0.999977	0.736452	17.1422
INTERPRO	IPR013151:Immunoglobulin	8	2.82686	0.0147956	NCAM1, 9030425E11RIK, NFASC, L1CAM, NEGR1, CD200, CHL1, DSCAM	257	178	17763	3.10637	0.999612	0.674443	19.4459
SMART	SM00408:IGc2	9	3.18021	0.0152888	DCC, NCAM1, LRRN2, 9030425E11RIK, NFASC, L1CAM, NEGR1, CHL1, DSCAM	158	187	9131	2.78139	0.860832	0.626948	16.3831
INTERPRO	IPR003599:Immunoglobulin subtype	11	3.88693	0.0156654	DCC, VSTM2A, SCN3B, VSTM2L, 9030425E11RIK, NFASC, L1CAM, NEGR1, CHL1, DSCAM, ISLR2	257	313	17763	2.42902	0.999757	0.646591	20.4715
UP_SEQ_FEATURE	domain:Ig-like C2-type 1	7	2.4735	0.016894	DCC, NCAM1, 9030425E11RIK, NFASC, L1CAM, NEGR1, CHL1	253	130	16021	3.40976	1	0.714158	23.271
UP_SEQ_FEATURE	domain:Ig-like C2-type 2	7	2.4735	0.0174798	DCC, NCAM1, 9030425E11RIK, NFASC, L1CAM, NEGR1, CHL1	253	131	16021	3.38373	1	0.697726	23.9787
KEGG_PATHWAY	mmu04514:Cell adhesion molecules (CAMs)	6	2.12014	0.029638	NCAM1, NRXN2, NFASC, L1CAM, NEGR1, SDC3	66	154	5738	3.38725	0.927014	0.353543	27.7587
SP_PIR_KEYWORDS	Immunoglobulin domain	13	4.59364	0.030929	DCC, VSTM2A, SCN3B, LRRN2, NFASC, L1CAM, NCAM1, VSTM2L, 9030425E11RIK, CD200, NEGR1, CHL1, ISLR2	263	443	17854	1.99214	0.999734	0.300847	33.7114
UP_SEQ_FEATURE	domain:Ig-like C2-type 5	4	1.41343	0.0395989	NCAM1, NFASC, L1CAM, CHL1	253	48	16021	5.27701	1	0.773465	46.6425
SMART	SM00409:IG	11	3.88693	0.0434136	DCC, VSTM2A, SCN3B, VSTM2L, 9030425E11RIK, NFASC, L1CAM, NEGR1, CHL1, DSCAM, ISLR2	158	313	9131	2.031	0.99659	0.678974	40.2767
INTERPRO	IPR008957:Fibronectin, type III-like fold	7	2.4735	0.0543266	DCC, NCAM1, NFASC, L1CAM, PTPRO, CHL1, DSCAM	257	187	17763	2.58726	1	0.737644	55.5286
UP_SEQ_FEATURE	domain:Fibronectin type-III 4	4	1.41343	0.0579904	DCC, NFASC, L1CAM, CHL1	253	56	16021	4.52315	1	0.827326	60.4957
UP_SEQ_FEATURE	domain:Ig-like C2-type 6	3	1.06007	0.0850844	NFASC, L1CAM, CHL1	253	31	16021	6.12814	1	0.907142	74.9042
INTERPRO	IPR007110:Immunoglobulin-like	14	4.947	0.0984628	DCC, VSTM2A, SCN3B, LRRN2, NFASC, L1CAM, NCAM1, VSTM2L, 9030425E11RIK, NEGR1, CD200, CHL1, ISLR2, DSCAM	257	604	17763	1.60204	1	0.867765	77.7693
UP_SEQ_FEATURE	domain:Fibronectin type-III 3	4	1.41343	0.110966	DCC, NFASC, L1CAM, CHL1	253	74	16021	3.42292	1	0.948388	83.9361
UP_SEQ_FEATURE	domain:Fibronectin type-III 2	5	1.76678	0.120946	DCC, NCAM1, NFASC, L1CAM, CHL1	253	120	16021	2.6385	1	0.949815	86.5221
UP_SEQ_FEATURE	domain:Fibronectin type-III 1	5	1.76678	0.123633	DCC, NCAM1, NFASC, L1CAM, CHL1	253	121	16021	2.6167	1	0.949438	87.1485
INTERPRO	IPR013783:Immunoglobulin-like fold	14	4.947	0.138865	DCC, VSTM2A, SCN3B, LRRN2, NFASC, L1CAM, NCAM1, VSTM2L, 9030425E11RIK, NEGR1, CD200, CHL1, ISLR2, DSCAM	257	644	17763	1.50254	1	0.921257	88.5689
SP_PIR_KEYWORDS	cell adhesion	9	3.18021	0.196033	JUP, NCAM1, PCDHA5, NFASC, L1CAM, NEGR1, CHL1, APLP1, EMILIN1	263	380	17854	1.60782	1	0.711417	94.2472
GOTERM_BP_FAT	GO:0016337~cell-cell adhesion	6	2.12014	0.255785	JUP, NCAM1, PCDHA5, L1CAM, CHL1, TGFB2	198	236	13588	1.74474	1	0.925681	99.2445
GOTERM_BP_FAT	GO:0007155~cell adhesion	11	3.88693	0.296862	JUP, NRP2, NCAM1, PCDHA5, NFASC, L1CAM, NEGR1, CHL1, APLP1, EMILIN1, TGFB2	198	561	13588	1.34561	1	0.937788	99.7046
GOTERM_BP_FAT	GO:0022610~biological adhesion	11	3.88693	0.298734	JUP, NRP2, NCAM1, PCDHA5, NFASC, L1CAM, NEGR1, CHL1, APLP1, EMILIN1, TGFB2	198	562	13588	1.34322	1	0.937211	99.7173
INTERPRO	IPR013106:Immunoglobulin V-set	6	2.12014	0.605197	VSTM2A, SCN3B, VSTM2L, 9030425E11RIK, NEGR1, CHL1	257	364	17763	1.13929	1	0.999629	99.9999
Annotation Cluster 20	Enrichment Score: 1.4631048745410444
Category	Term	Count	%	PValue	Genes	List Total	Pop Hits	Pop Total	Fold Enrichment	Bonferroni	Benjamini	FDR
GOTERM_BP_FAT	GO:0007610~behavior	17	6.00707	0.000275798	NRP2, GABRG2, EFNB3, ZIC1, TGFB2, FOXP2, ATP2B2, SLC1A2, GRIN2B, PRKAR1B, TMOD2, APBA2, CHRNB2, LHX8, APBB1, CHL1, DSCAM	198	405	13588	2.88061	0.328359	0.0207311	0.455125
GOTERM_BP_FAT	GO:0007611~learning or memory	7	2.4735	0.00184434	GRIN2B, PRKAR1B, TMOD2, CHRNB2, LHX8, APBB1, FOXP2	198	89	13588	5.39757	0.93032	0.0877641	3.00677
GOTERM_BP_FAT	GO:0007612~learning	4	1.41343	0.0496381	GRIN2B, CHRNB2, APBB1, FOXP2	198	57	13588	4.81588	1	0.574403	56.9136
GOTERM_BP_FAT	GO:0009628~response to abiotic stimulus	8	2.82686	0.0732276	ATP2B2, RAB3A, SLC1A2, GRIN2B, CHRNB2, PCSK1N, APBB1, FOXP2	198	251	13588	2.18729	1	0.66625	71.5673
GOTERM_BP_FAT	GO:0050877~neurological system process	20	7.06714	0.90324	IQCB1, RAB3A, GABRG2, NDN, NRXN2, PCLO, FOXP2, ATP2B2, GRIA2, GRIN2B, SYN1, PRKAR1B, TMOD2, APBA2, CHRNB2, SV2A, LHX8, NEFL, APBB1, CHL1	198	1681	13588	0.816493	1	0.999966	100
GOTERM_BP_FAT	GO:0050890~cognition	12	4.24028	0.996884	IQCB1, ATP2B2, RAB3A, GRIN2B, NDN, PRKAR1B, TMOD2, CHRNB2, LHX8, APBB1, CHL1, FOXP2	198	1480	13588	0.556429	1	1	100
Annotation Cluster 21	Enrichment Score: 1.4628112312038
Category	Term	Count	%	PValue	Genes	List Total	Pop Hits	Pop Total	Fold Enrichment	Bonferroni	Benjamini	FDR
GOTERM_MF_FAT	GO:0043167~ion binding	72	25.4417	0.00391227	SCN3A, GABRB2, SCN3B, PCDHA5, DLK2, ZIC1, ZNRF1, MMP24, ZBTB38, ATP2B2, PLCB4, STAC2, GRIN2B, KCNQ2, AGAP2, ANO10, ZCCHC12, ZDHHC2, GABRG2, 6330439K17RIK, HMGCLL1, AIFM3, BRAF, PNCK, CAR11, RUNX1T1, BSN, CDO1, PCLO, VPS8, ACVR2A, ZFP160, MYT1L, PITPNM1, TRIM35, PRNP, REV3L, REPS2, PPP2R3A, ECEL1, CD248, ABLIM3, SFXN3, APLP1, STK32B, DGKE, DNER, SLC4A8, RNF121, LHX8, CHD5, RASA4, MOCS1, WDFY1, ADA…	183	3934	13288	1.32894	0.735221	0.282667	5.19591
GOTERM_MF_FAT	GO:0046872~metal ion binding	70	24.735	0.00553554	SCN3A, SCN3B, PCDHA5, DLK2, ZIC1, ZNRF1, MMP24, ZBTB38, ATP2B2, PLCB4, STAC2, GRIN2B, KCNQ2, AGAP2, ANO10, ZCCHC12, ZDHHC2, 6330439K17RIK, HMGCLL1, AIFM3, BRAF, PNCK, CAR11, RUNX1T1, BSN, CDO1, PCLO, VPS8, ACVR2A, ZFP160, MYT1L, PITPNM1, TRIM35, PRNP, REV3L, REPS2, PPP2R3A, ECEL1, CD248, ABLIM3, SFXN3, APLP1, STK32B, DGKE, DNER, SLC4A8, RNF121, LHX8, CHD5, RASA4, MOCS1, WDFY1, ADARB2, LMX1A, ISL1…	183	3850	13288	1.32022	0.847678	0.209603	7.27742
GOTERM_MF_FAT	GO:0043169~cation binding	70	24.735	0.00695611	SCN3A, SCN3B, PCDHA5, DLK2, ZIC1, ZNRF1, MMP24, ZBTB38, ATP2B2, PLCB4, STAC2, GRIN2B, KCNQ2, AGAP2, ANO10, ZCCHC12, ZDHHC2, 6330439K17RIK, HMGCLL1, AIFM3, BRAF, PNCK, CAR11, RUNX1T1, BSN, CDO1, PCLO, VPS8, ACVR2A, ZFP160, MYT1L, PITPNM1, TRIM35, PRNP, REV3L, REPS2, PPP2R3A, ECEL1, CD248, ABLIM3, SFXN3, APLP1, STK32B, DGKE, DNER, SLC4A8, RNF121, LHX8, CHD5, RASA4, MOCS1, WDFY1, ADARB2, LMX1A, ISL1…	183	3885	13288	1.30832	0.906178	0.231203	9.06419
GOTERM_MF_FAT	GO:0046914~transition metal ion binding	46	16.2544	0.0523974	ECEL1, ABLIM3, SFXN3, ZIC1, ZNRF1, APLP1, MMP24, ZBTB38, STAC2, DGKE, RNF121, LHX8, CHD5, RASA4, AGAP2, MOCS1, ZCCHC12, ZDHHC2, 6330439K17RIK, WDFY1, AIFM3, BRAF, ADARB2, CAR11, RUNX1T1, BSN, LMX1A, ISL1, CDO1, PCLO, VPS8, FOXP2, RIMKLB, RNF112, ACVR2A, MYT1L, ZFP160, B3GAT1, TRIM35, ZFHX4, RNF150, ZIC4, ZFHX2, PRNP, ZFHX3, REV3L	183	2608	13288	1.28073	1	0.637094	51.9338
GOTERM_MF_FAT	GO:0008270~zinc ion binding	38	13.4276	0.0618794	ECEL1, ABLIM3, ZIC1, ZNRF1, APLP1, MMP24, ZBTB38, STAC2, DGKE, RNF121, LHX8, CHD5, AGAP2, RASA4, ZCCHC12, ZDHHC2, 6330439K17RIK, WDFY1, BRAF, ADARB2, CAR11, RUNX1T1, BSN, LMX1A, ISL1, PCLO, VPS8, FOXP2, RNF112, ZFP160, MYT1L, ZFHX4, TRIM35, RNF150, ZIC4, ZFHX2, ZFHX3, REV3L	183	2105	13288	1.31081	1	0.643405	58.0831
SP_PIR_KEYWORDS	zinc	35	12.3675	0.12078	ECEL1, ABLIM3, ZIC1, ZNRF1, APLP1, MMP24, ZBTB38, STAC2, DGKE, RNF121, LHX8, CHD5, AGAP2, RASA4, ZCCHC12, ZDHHC2, WDFY1, BRAF, ADARB2, RUNX1T1, BSN, LMX1A, ISL1, PCLO, VPS8, FOXP2, RNF112, ZFP160, MYT1L, ZFHX4, TRIM35, RNF150, ZIC4, ZFHX3, REV3L	263	1886	17854	1.25981	1	0.588312	81.4467
SP_PIR_KEYWORDS	metal-binding	47	16.6078	0.14276	ECEL1, ABLIM3, ZIC1, ZNRF1, APLP1, MMP24, ZBTB38, ATP2B2, STK32B, STAC2, DGKE, RNF121, LHX8, CHD5, AGAP2, RASA4, MOCS1, ZCCHC12, ZDHHC2, WDFY1, HMGCLL1, AIFM3, BRAF, ADARB2, RUNX1T1, BSN, LMX1A, ISL1, CDO1, CACNA2D2, PCLO, VPS8, FOXP2, RIMKLB, RNF112, ACVR2A, MYT1L, PITPNM1, ZFP160, B3GAT1, TRIM35, ZFHX4, RNF150, ZIC4, ZFHX3, REV3L, ATP8A1	263	2682	17854	1.18965	1	0.617451	86.6792
SP_PIR_KEYWORDS	zinc-finger	22	7.77385	0.235559	ZCCHC12, ZDHHC2, RUNX1T1, BSN, ZNRF1, ZIC1, PCLO, VPS8, FOXP2, RNF112, MYT1L, ZFHX4, TRIM35, RNF150, STAC2, DGKE, ZIC4, RNF121, RASA4, ZFHX3, AGAP2, REV3L	263	1204	17854	1.24044	1	0.741635	97.0259
Annotation Cluster 22	Enrichment Score: 1.4620076852552937
Category	Term	Count	%	PValue	Genes	List Total	Pop Hits	Pop Total	Fold Enrichment	Bonferroni	Benjamini	FDR
GOTERM_BP_FAT	GO:0045664~regulation of neuron differentiation	7	2.4735	0.0036618	MAPT, CHRNB2, LMX1A, ISL1, NEFL, SHH, NEFM	198	102	13588	4.70965	0.994977	0.148209	5.88644
GOTERM_BP_FAT	GO:0045104~intermediate filament cytoskeleton organization	4	1.41343	0.0037722	INA, NEFL, SHH, NEFM	198	22	13588	12.4775	0.995719	0.148196	6.05876
GOTERM_BP_FAT	GO:0045103~intermediate filament-based process	4	1.41343	0.00545713	INA, NEFL, SHH, NEFM	198	25	13588	10.9802	0.999628	0.183286	8.65206
GOTERM_BP_FAT	GO:0030900~forebrain development	8	2.82686	0.0109507	SLC1A2, CHRNB2, LMX1A, ISL1, LHX8, SHH, FOXP2, APLP1	198	167	13588	3.28749	1	0.286849	16.6478
GOTERM_BP_FAT	GO:0050767~regulation of neurogenesis	7	2.4735	0.0124898	MAPT, CHRNB2, LMX1A, ISL1, NEFL, SHH, NEFM	198	132	13588	3.63927	1	0.304223	18.7672
GOTERM_BP_FAT	GO:0045109~intermediate filament organization	3	1.06007	0.014685	NEFL, SHH, NEFM	198	13	13588	15.8368	1	0.321681	21.7024
GOTERM_BP_FAT	GO:0051960~regulation of nervous system development	7	2.4735	0.0208252	MAPT, CHRNB2, LMX1A, ISL1, NEFL, SHH, NEFM	198	148	13588	3.24584	1	0.382473	29.3925
GOTERM_BP_FAT	GO:0060284~regulation of cell development	7	2.4735	0.0283698	MAPT, CHRNB2, LMX1A, ISL1, NEFL, SHH, NEFM	198	159	13588	3.02128	1	0.447487	37.8704
GOTERM_BP_FAT	GO:0010975~regulation of neuron projection development	4	1.41343	0.0305215	MAPT, CHRNB2, NEFL, NEFM	198	47	13588	5.84053	1	0.458125	40.1071
GOTERM_BP_FAT	GO:0010769~regulation of cell morphogenesis involved in differentiation	4	1.41343	0.0357572	MAPT, CHRNB2, NEFL, NEFM	198	50	13588	5.4901	1	0.494583	45.2375
GOTERM_BP_FAT	GO:0031344~regulation of cell projection organization	4	1.41343	0.0496381	MAPT, CHRNB2, NEFL, NEFM	198	57	13588	4.81588	1	0.574403	56.9136
GOTERM_BP_FAT	GO:0022604~regulation of cell morphogenesis	5	1.76678	0.0524705	MAPT, CHRNB2, NEFL, CDC42EP3, NEFM	198	97	13588	3.53744	1	0.586787	58.9888
GOTERM_BP_FAT	GO:0050770~regulation of axonogenesis	3	1.06007	0.109412	MAPT, NEFL, NEFM	198	39	13588	5.27894	1	0.766358	85.2844
GOTERM_BP_FAT	GO:0050769~positive regulation of neurogenesis	3	1.06007	0.118874	MAPT, NEFL, SHH	198	41	13588	5.02143	1	0.787246	87.6671
GOTERM_BP_FAT	GO:0010720~positive regulation of cell development	3	1.06007	0.148355	MAPT, NEFL, SHH	198	47	13588	4.3804	1	0.829479	92.975
GOTERM_BP_FAT	GO:0045597~positive regulation of cell differentiation	4	1.41343	0.472947	MAPT, NEFL, SHH, TGFB2	198	175	13588	1.5686	1	0.980735	99.9975
GOTERM_BP_FAT	GO:0051094~positive regulation of developmental process	4	1.41343	0.603021	MAPT, NEFL, SHH, TGFB2	198	214	13588	1.28273	1	0.992828	100
Annotation Cluster 23	Enrichment Score: 1.288995474994644
Category	Term	Count	%	PValue	Genes	List Total	Pop Hits	Pop Total	Fold Enrichment	Bonferroni	Benjamini	FDR
GOTERM_BP_FAT	GO:0000226~microtubule cytoskeleton organization	8	2.82686	0.00115351	STMN3, NAV1, MAPT, MTAP1B, STMN1, NEFL, NEFM, HOOK3	198	111	13588	4.94604	0.810899	0.0644485	1.89062
GOTERM_BP_FAT	GO:0031111~negative regulation of microtubule polymerization or depolymerization	3	1.06007	0.0219589	MAPT, MTAP1B, STMN1	198	16	13588	12.8674	1	0.389159	30.7323
GOTERM_BP_FAT	GO:0033043~regulation of organelle organization	7	2.4735	0.0247494	RAB3A, STMN3, MAPT, MTAP1B, HECTD3, TMSB10, STMN1	198	154	13588	3.11938	1	0.417102	33.9292
GOTERM_BP_FAT	GO:0051494~negative regulation of cytoskeleton organization	4	1.41343	0.0322184	MAPT, MTAP1B, TMSB10, STMN1	198	48	13588	5.71886	1	0.467455	41.8174
GOTERM_BP_FAT	GO:0051129~negative regulation of cellular component organization	5	1.76678	0.046192	PACSIN1, MAPT, MTAP1B, TMSB10, STMN1	198	93	13588	3.68958	1	0.560542	54.2559
GOTERM_BP_FAT	GO:0051493~regulation of cytoskeleton organization	5	1.76678	0.0557758	STMN3, MAPT, MTAP1B, TMSB10, STMN1	198	99	13588	3.46597	1	0.601553	61.2916
GOTERM_BP_FAT	GO:0010639~negative regulation of organelle organization	4	1.41343	0.0609288	MAPT, MTAP1B, TMSB10, STMN1	198	62	13588	4.4275	1	0.626937	64.6409
GOTERM_BP_FAT	GO:0031110~regulation of microtubule polymerization or depolymerization	3	1.06007	0.0617971	MAPT, MTAP1B, STMN1	198	28	13588	7.35281	1	0.628334	65.1777
GOTERM_BP_FAT	GO:0070507~regulation of microtubule cytoskeleton organization	3	1.06007	0.0956289	MAPT, MTAP1B, STMN1	198	36	13588	5.71886	1	0.732485	81.0293
GOTERM_BP_FAT	GO:0032886~regulation of microtubule-based process	3	1.06007	0.138364	MAPT, MTAP1B, STMN1	198	45	13588	4.57508	1	0.810971	91.4805
GOTERM_BP_FAT	GO:0044087~regulation of cellular component biogenesis	4	1.41343	0.138922	MAPT, TMSB10, CHRNB2, STMN1	198	89	13588	3.08433	1	0.809905	91.5713
GOTERM_BP_FAT	GO:0032271~regulation of protein polymerization	3	1.06007	0.200112	MAPT, TMSB10, STMN1	198	57	13588	3.61191	1	0.891613	97.5091
GOTERM_BP_FAT	GO:0043254~regulation of protein complex assembly	3	1.06007	0.242828	MAPT, TMSB10, STMN1	198	65	13588	3.16737	1	0.918626	98.995
Annotation Cluster 24	Enrichment Score: 1.2837827646162077
Category	Term	Count	%	PValue	Genes	List Total	Pop Hits	Pop Total	Fold Enrichment	Bonferroni	Benjamini	FDR
UP_SEQ_FEATURE	domain:CUB 3	3	1.06007	0.0146591	SEZ6L2, CSMD3, SEZ6L	253	12	16021	15.831	0.999998	0.728148	20.5139
UP_SEQ_FEATURE	domain:CUB 1	4	1.41343	0.0160672	NRP2, SEZ6L2, CSMD3, SEZ6L	253	34	16021	7.4499	0.999999	0.727129	22.2616
UP_SEQ_FEATURE	domain:CUB 2	4	1.41343	0.0160672	NRP2, SEZ6L2, CSMD3, SEZ6L	253	34	16021	7.4499	0.999999	0.727129	22.2616
UP_SEQ_FEATURE	domain:Sushi 5	3	1.06007	0.0226109	SEZ6L2, CSMD3, SEZ6L	253	15	16021	12.6648	1	0.763271	29.922
UP_SEQ_FEATURE	domain:Sushi 4	3	1.06007	0.0388698	SEZ6L2, CSMD3, SEZ6L	253	20	16021	9.49862	1	0.781357	46.0093
INTERPRO	IPR000859:CUB	4	1.41343	0.0408918	NRP2, SEZ6L2, CSMD3, SEZ6L	257	53	17763	5.21636	1	0.769353	45.4298
INTERPRO	IPR016060:Complement control module	4	1.41343	0.0428513	PLAT, SEZ6L2, CSMD3, SEZ6L	257	54	17763	5.11976	1	0.742746	47.025
UP_SEQ_FEATURE	domain:Sushi 3	3	1.06007	0.0542076	SEZ6L2, CSMD3, SEZ6L	253	24	16021	7.91551	1	0.816406	57.9561
SMART	SM00042:CUB	4	1.41343	0.0626121	NRP2, SEZ6L2, CSMD3, SEZ6L	158	53	9131	4.3616	0.999746	0.748263	52.8056
UP_SEQ_FEATURE	domain:Sushi 1	3	1.06007	0.0946889	SEZ6L2, CSMD3, SEZ6L	253	33	16021	5.75674	1	0.924267	78.7016
UP_SEQ_FEATURE	domain:Sushi 2	3	1.06007	0.0946889	SEZ6L2, CSMD3, SEZ6L	253	33	16021	5.75674	1	0.924267	78.7016
SP_PIR_KEYWORDS	sushi	3	1.06007	0.146184	SEZ6L2, CSMD3, SEZ6L	263	46	17854	4.42734	1	0.618232	87.359
INTERPRO	IPR000436:Sushi/SCR/CCP	3	1.06007	0.177516	SEZ6L2, CSMD3, SEZ6L	257	53	17763	3.91227	1	0.942779	94.1283
SMART	SM00032:CCP	3	1.06007	0.231244	SEZ6L2, CSMD3, SEZ6L	158	53	9131	3.2712	1	0.861944	95.2834
Annotation Cluster 25	Enrichment Score: 1.255952580455164
Category	Term	Count	%	PValue	Genes	List Total	Pop Hits	Pop Total	Fold Enrichment	Bonferroni	Benjamini	FDR
SP_PIR_KEYWORDS	ionic channel	13	4.59364	0.00170266	GABRG2, SCN3A, SCN3B, GABRB2, CACNA2D2, KCNK2, ACCN4, GRIN2B, GRIA2, CACNA1H, CHRNB2, KCNQ2, ANO10	263	301	17854	2.93195	0.360121	0.0365228	2.20544
GOTERM_CC_FAT	GO:0034702~ion channel complex	9	3.18021	0.00284324	GABRG2, SCN3A, GABRB2, CACNA1H, CHRNB2, KCNQ2, CACNA2D2, KCNK2, ANO10	191	158	12504	3.72907	0.480494	0.0357281	3.58452
GOTERM_MF_FAT	GO:0005216~ion channel activity	13	4.59364	0.00313425	GABRG2, SCN3A, SCN3B, GABRB2, CACNA2D2, KCNK2, ACCN4, GRIN2B, GRIA2, CACNA1H, CHRNB2, KCNQ2, ANO10	183	349	13288	2.70475	0.65499	0.298635	4.18299
GOTERM_BP_FAT	GO:0006811~ion transport	21	7.42049	0.00353066	GABRG2, SVOP, SCN3A, GABRB2, SCN3B, SFXN3, KCNK2, CACNA2D2, ATP2B2, ACCN4, SLC1A2, GRIA2, GRIN2B, SLC4A8, CACNA1H, CHRNB2, CAMK2B, KCNQ2, ATP6V0D1, ARL6IP5, ANO10	198	712	13588	2.02409	0.993926	0.147424	5.68138
GOTERM_MF_FAT	GO:0022838~substrate specific channel activity	13	4.59364	0.00401958	GABRG2, SCN3A, SCN3B, GABRB2, CACNA2D2, KCNK2, ACCN4, GRIN2B, GRIA2, CACNA1H, CHRNB2, KCNQ2, ANO10	183	360	13288	2.6221	0.744717	0.238966	5.33484
GOTERM_MF_FAT	GO:0015267~channel activity	13	4.59364	0.00448361	GABRG2, SCN3A, SCN3B, GABRB2, CACNA2D2, KCNK2, ACCN4, GRIN2B, GRIA2, CACNA1H, CHRNB2, KCNQ2, ANO10	183	365	13288	2.58618	0.782022	0.224226	5.93343
GOTERM_MF_FAT	GO:0022803~passive transmembrane transporter activity	13	4.59364	0.00448361	GABRG2, SCN3A, SCN3B, GABRB2, CACNA2D2, KCNK2, ACCN4, GRIN2B, GRIA2, CACNA1H, CHRNB2, KCNQ2, ANO10	183	365	13288	2.58618	0.782022	0.224226	5.93343
GOTERM_MF_FAT	GO:0022836~gated channel activity	11	3.88693	0.00533565	GABRG2, GRIN2B, GRIA2, SCN3A, GABRB2, SCN3B, CACNA1H, CHRNB2, KCNQ2, CACNA2D2, KCNK2	183	281	13288	2.84246	0.836939	0.228246	7.02342
SP_PIR_KEYWORDS	ion transport	17	6.00707	0.00667192	GABRG2, SCN3A, SCN3B, GABRB2, SFXN3, KCNK2, CACNA2D2, ATP2B2, ACCN4, GRIA2, GRIN2B, SLC4A8, CACNA1H, CHRNB2, ATP6V0D1, KCNQ2, ANO10	263	543	17854	2.12534	0.826903	0.117749	8.38785
SP_PIR_KEYWORDS	transport	36	12.7208	0.00847633	TMX1, RAB3A, RAB3C, SCN3A, GABRB2, SCN3B, SFXN3, HOOK3, ATP2B2, SLC1A2, GRIN2B, STX17, AP3B2, SLC4A8, APBA2, RAB6B, SV2A, ATP6V0D1, KCNQ2, ANO10, GABRG2, SVOP, AIFM3, MYO1C, CRAT, KCNK2, ERGIC1, CACNA2D2, EPS15, PITPNM1, ACCN4, GRIA2, CACNA1H, CHRNB2, RAB12, SERP2	263	1571	17854	1.55563	0.8925	0.130113	10.5419
GOTERM_MF_FAT	GO:0046873~metal ion transmembrane transporter activity	10	3.53357	0.0186214	ATP2B2, ACCN4, GRIN2B, SCN3A, SCN3B, CACNA1H, CHRNB2, KCNQ2, CACNA2D2, KCNK2	183	290	13288	2.50386	0.998292	0.346107	22.5751
GOTERM_MF_FAT	GO:0005261~cation channel activity	9	3.18021	0.020991	ACCN4, GRIN2B, SCN3A, SCN3B, CACNA1H, CHRNB2, KCNQ2, CACNA2D2, KCNK2	183	248	13288	2.63511	0.999247	0.344948	25.0814
GOTERM_BP_FAT	GO:0030001~metal ion transport	13	4.59364	0.027654	SCN3A, SCN3B, SFXN3, CACNA2D2, KCNK2, ATP2B2, ACCN4, GRIN2B, SLC4A8, CACNA1H, CHRNB2, CAMK2B, KCNQ2	198	442	13588	2.01842	1	0.443716	37.1092
GOTERM_BP_FAT	GO:0006812~cation transport	14	4.947	0.0372204	SCN3A, SCN3B, SFXN3, CACNA2D2, KCNK2, ATP2B2, ACCN4, GRIN2B, SLC4A8, CACNA1H, CHRNB2, CAMK2B, ATP6V0D1, KCNQ2	198	515	13588	1.86557	1	0.504267	46.5957
SP_PIR_KEYWORDS	voltage-gated channel	6	2.12014	0.0489682	SCN3A, SCN3B, CACNA1H, KCNQ2, CACNA2D2, KCNK2	263	135	17854	3.01715	0.999998	0.385657	48.1625
GOTERM_CC_FAT	GO:0034703~cation channel complex	5	1.76678	0.0566434	SCN3A, CACNA1H, KCNQ2, CACNA2D2, KCNK2	191	95	12504	3.44558	0.999999	0.351199	52.6485
GOTERM_MF_FAT	GO:0022843~voltage-gated cation channel activity	5	1.76678	0.0990104	SCN3A, CACNA1H, KCNQ2, CACNA2D2, KCNK2	183	128	13288	2.83641	1	0.75678	75.8091
GOTERM_MF_FAT	GO:0022832~voltage-gated channel activity	6	2.12014	0.0998444	SCN3A, SCN3B, CACNA1H, KCNQ2, CACNA2D2, KCNK2	183	179	13288	2.43392	1	0.74627	76.1121
GOTERM_MF_FAT	GO:0005244~voltage-gated ion channel activity	6	2.12014	0.0998444	SCN3A, SCN3B, CACNA1H, KCNQ2, CACNA2D2, KCNK2	183	179	13288	2.43392	1	0.74627	76.1121
GOTERM_MF_FAT	GO:0031420~alkali metal ion binding	6	2.12014	0.153059	ACCN4, SCN3A, SCN3B, SLC4A8, KCNQ2, KCNK2	183	206	13288	2.11491	1	0.827935	89.5781
SP_PIR_KEYWORDS	potassium channel	3	1.06007	0.27433	SCN3A, KCNQ2, KCNK2	263	70	17854	2.9094	1	0.770972	98.495
GOTERM_BP_FAT	GO:0015672~monovalent inorganic cation transport	7	2.4735	0.277201	ACCN4, SCN3A, SCN3B, SLC4A8, KCNQ2, ATP6V0D1, KCNK2	198	303	13588	1.58543	1	0.935389	99.5339
GOTERM_CC_FAT	GO:0034705~potassium channel complex	3	1.06007	0.282227	SCN3A, KCNQ2, KCNK2	191	69	12504	2.84635	1	0.802641	98.5754
GOTERM_CC_FAT	GO:0008076~voltage-gated potassium channel complex	3	1.06007	0.282227	SCN3A, KCNQ2, KCNK2	191	69	12504	2.84635	1	0.802641	98.5754
GOTERM_MF_FAT	GO:0005249~voltage-gated potassium channel activity	3	1.06007	0.394176	SCN3A, KCNQ2, KCNK2	183	99	13288	2.20036	1	0.961888	99.891
SP_PIR_KEYWORDS	potassium transport	3	1.06007	0.467309	SCN3A, KCNQ2, KCNK2	263	107	17854	1.90334	1	0.905325	99.9737
INTERPRO	IPR005821:Ion transport	3	1.06007	0.476985	SCN3A, CACNA1H, KCNQ2	257	111	17763	1.86802	1	0.997756	99.9917
GOTERM_MF_FAT	GO:0030955~potassium ion binding	3	1.06007	0.482518	SCN3A, KCNQ2, KCNK2	183	118	13288	1.84607	1	0.975817	99.9872
SP_PIR_KEYWORDS	potassium	3	1.06007	0.518897	SCN3A, KCNQ2, KCNK2	263	118	17854	1.72591	1	0.930225	99.9931
GOTERM_MF_FAT	GO:0005267~potassium channel activity	3	1.06007	0.529944	SCN3A, KCNQ2, KCNK2	183	129	13288	1.68865	1	0.981659	99.9966
GOTERM_CC_FAT	GO:0005887~integral to plasma membrane	9	3.18021	0.560905	ENPP5, SLC1A2, GRIN2B, GRIA2, ECEL1, SCN3A, CHRNB2, KCNQ2, KCNK2	191	531	12504	1.10959	1	0.957361	99.9974
GOTERM_CC_FAT	GO:0031226~intrinsic to plasma membrane	9	3.18021	0.605265	ENPP5, SLC1A2, GRIN2B, GRIA2, ECEL1, SCN3A, CHRNB2, KCNQ2, KCNK2	191	552	12504	1.06738	1	0.9682	99.9993
GOTERM_BP_FAT	GO:0006813~potassium ion transport	3	1.06007	0.67763	SCN3A, KCNQ2, KCNK2	198	160	13588	1.28674	1	0.996693	100
Annotation Cluster 26	Enrichment Score: 1.220407073403842
Category	Term	Count	%	PValue	Genes	List Total	Pop Hits	Pop Total	Fold Enrichment	Bonferroni	Benjamini	FDR
GOTERM_CC_FAT	GO:0031225~anchored to membrane	10	3.53357	0.00437019	GPRIN1, NCAM1, GPC2, LY6H, RAB12, RAB6B, RFTN1, PRNP, NEGR1, SHH	191	207	12504	3.16261	0.634813	0.0491199	5.46031
SP_PIR_KEYWORDS	gpi-anchor	5	1.76678	0.109781	NCAM1, GPC2, LY6H, PRNP, NEGR1	263	124	17854	2.73734	1	0.571009	78.1689
UP_SEQ_FEATURE	propeptide:Removed in mature form	5	1.76678	0.454726	GPC2, UFM1, LY6H, PRNP, NEGR1	253	220	16021	1.43918	1	0.999659	99.992
Annotation Cluster 27	Enrichment Score: 1.1819789191496468
Category	Term	Count	%	PValue	Genes	List Total	Pop Hits	Pop Total	Fold Enrichment	Bonferroni	Benjamini	FDR
INTERPRO	IPR002219:Protein kinase C, phorbol ester/diacylglycerol binding	4	1.41343	0.038979	STAC2, DGKE, BRAF, DGKK	257	52	17763	5.31667	1	0.800465	43.8295
INTERPRO	IPR002219:Protein kinase C-like, phorbol ester/diacylglycerol binding	4	1.41343	0.0698653	STAC2, DGKE, BRAF, DGKK	257	66	17763	4.18889	1	0.809765	65.0298
SMART	SM00109:C1	4	1.41343	0.104465	STAC2, DGKE, BRAF, DGKK	158	66	9131	3.50249	0.999999	0.691767	72.2337
Annotation Cluster 28	Enrichment Score: 1.150324822769255
Category	Term	Count	%	PValue	Genes	List Total	Pop Hits	Pop Total	Fold Enrichment	Bonferroni	Benjamini	FDR
GOTERM_MF_FAT	GO:0005230~extracellular ligand-gated ion channel activity	5	1.76678	0.0126905	GABRG2, GRIN2B, GRIA2, GABRB2, CHRNB2	183	66	13288	5.50091	0.986827	0.283263	15.9574
GOTERM_BP_FAT	GO:0050804~regulation of synaptic transmission	6	2.12014	0.0151219	ATP2B2, RAB3A, GRIN2B, GRIA2, CHRNB2, CACNA2D2	198	100	13588	4.11758	1	0.320057	22.2746
GOTERM_BP_FAT	GO:0051969~regulation of transmission of nerve impulse	6	2.12014	0.0197053	ATP2B2, RAB3A, GRIN2B, GRIA2, CHRNB2, CACNA2D2	198	107	13588	3.8482	1	0.370736	28.0451
SP_PIR_KEYWORDS	postsynaptic cell membrane	6	2.12014	0.0230814	GABRG2, GRIN2B, GRIA2, GABRB2, NBEA, CHRNB2	263	110	17854	3.70287	0.997798	0.242779	26.3319
GOTERM_BP_FAT	GO:0031644~regulation of neurological system process	6	2.12014	0.024292	ATP2B2, RAB3A, GRIN2B, GRIA2, CHRNB2, CACNA2D2	198	113	13588	3.64387	1	0.415891	33.4148
GOTERM_BP_FAT	GO:0015674~di-, tri-valent inorganic cation transport	7	2.4735	0.0298867	ATP2B2, GRIN2B, SFXN3, CACNA1H, CAMK2B, CHRNB2, CACNA2D2	198	161	13588	2.98375	1	0.455623	39.4553
GOTERM_BP_FAT	GO:0006816~calcium ion transport	6	2.12014	0.031403	ATP2B2, GRIN2B, CACNA1H, CAMK2B, CHRNB2, CACNA2D2	198	121	13588	3.40296	1	0.463226	41.0013
GOTERM_CC_FAT	GO:0045211~postsynaptic membrane	6	2.12014	0.0430984	GABRG2, GRIN2B, GRIA2, GABRB2, NBEA, CHRNB2	191	126	12504	3.11743	0.99996	0.303633	43.1526
GOTERM_MF_FAT	GO:0015276~ligand-gated ion channel activity	5	1.76678	0.0577276	GABRG2, GRIN2B, GRIA2, GABRB2, CHRNB2	183	106	13288	3.4251	1	0.635002	55.4863
GOTERM_MF_FAT	GO:0022834~ligand-gated channel activity	5	1.76678	0.0577276	GABRG2, GRIN2B, GRIA2, GABRB2, CHRNB2	183	106	13288	3.4251	1	0.635002	55.4863
GOTERM_BP_FAT	GO:0044057~regulation of system process	7	2.4735	0.072563	ATP2B2, RAB3A, GRIN2B, GRIA2, CHRNB2, CACNA2D2, TGFB2	198	201	13588	2.38997	1	0.666462	71.2283
GOTERM_BP_FAT	GO:0009628~response to abiotic stimulus	8	2.82686	0.0732276	ATP2B2, RAB3A, SLC1A2, GRIN2B, CHRNB2, PCSK1N, APBB1, FOXP2	198	251	13588	2.18729	1	0.66625	71.5673
GOTERM_BP_FAT	GO:0050954~sensory perception of mechanical stimulus	4	1.41343	0.149052	ATP2B2, RAB3A, GRIN2B, CHRNB2	198	92	13588	2.98375	1	0.828718	93.0694
GOTERM_MF_FAT	GO:0005262~calcium channel activity	3	1.06007	0.238753	GRIN2B, CACNA1H, CACNA2D2	183	68	13288	3.20347	1	0.895186	97.5603
SP_PIR_KEYWORDS	calcium transport	3	1.06007	0.27433	ATP2B2, CACNA1H, CACNA2D2	263	70	17854	2.9094	1	0.770972	98.495
GOTERM_CC_FAT	GO:0043235~receptor complex	3	1.06007	0.360376	GRIN2B, GRIA2, CHRNB2	191	83	12504	2.36624	1	0.871987	99.675
KEGG_PATHWAY	mmu04020:Calcium signaling pathway	4	1.41343	0.368452	ATP2B2, PLCB4, CACNA1H, CAMK2B	66	191	5738	1.82072	1	0.824201	99.3036
GOTERM_BP_FAT	GO:0007600~sensory perception	6	2.12014	0.999994	IQCB1, ATP2B2, RAB3A, GRIN2B, NDN, CHRNB2	198	1402	13588	0.293693	1	1	100
Annotation Cluster 29	Enrichment Score: 1.1356103523475936
Category	Term	Count	%	PValue	Genes	List Total	Pop Hits	Pop Total	Fold Enrichment	Bonferroni	Benjamini	FDR
GOTERM_BP_FAT	GO:0030198~extracellular matrix organization	6	2.12014	0.0157279	FOXC1, APBB2, APBB1, APLP1, EMILIN1, TGFB2	198	101	13588	4.07681	1	0.325921	23.0617
GOTERM_BP_FAT	GO:0045930~negative regulation of mitotic cell cycle	3	1.06007	0.0169707	FOXC1, APBB2, APBB1	198	14	13588	14.7056	1	0.337442	24.6526
GOTERM_BP_FAT	GO:0007346~regulation of mitotic cell cycle	5	1.76678	0.0508593	HECTD3, FOXC1, APBB2, PKIA, APBB1	198	96	13588	3.57428	1	0.579273	57.8202
GOTERM_BP_FAT	GO:0010564~regulation of cell cycle process	4	1.41343	0.0894992	HECTD3, APBB2, PKIA, APBB1	198	73	13588	3.76034	1	0.720955	78.7872
GOTERM_BP_FAT	GO:0045786~negative regulation of cell cycle	3	1.06007	0.128531	FOXC1, APBB2, APBB1	198	43	13588	4.78788	1	0.798301	89.7219
GOTERM_BP_FAT	GO:0051726~regulation of cell cycle	6	2.12014	0.199836	HECTD3, FOXC1, APBB2, PKIA, APBB1, TGFB2	198	214	13588	1.9241	1	0.892905	97.4949
GOTERM_MF_FAT	GO:0008134~transcription factor binding	6	2.12014	0.360153	DCC, CRTC1, TLE4, FOXC1, APBB2, APBB1	183	288	13288	1.51275	1	0.954463	99.7707
Annotation Cluster 30	Enrichment Score: 1.1203717510741178
Category	Term	Count	%	PValue	Genes	List Total	Pop Hits	Pop Total	Fold Enrichment	Bonferroni	Benjamini	FDR
GOTERM_BP_FAT	GO:0008104~protein localization	18	6.36042	0.0466539	RAB3A, RAB3C, MYO1C, TLN2, AKAP12, NBEA, TMSB10, HOOK3, EPS15, PITPNM1, GRIA2, STX17, POU2F2, AP3B2, APBA2, RAB6B, RAB12, SERP2	198	753	13588	1.64047	1	0.559896	54.6208
GOTERM_BP_FAT	GO:0045184~establishment of protein localization	16	5.65371	0.054481	RAB3A, RAB3C, MYO1C, AKAP12, NBEA, HOOK3, EPS15, PITPNM1, GRIA2, STX17, POU2F2, AP3B2, APBA2, RAB6B, RAB12, SERP2	198	656	13588	1.67381	1	0.596791	60.4044
GOTERM_BP_FAT	GO:0015031~protein transport	15	5.30035	0.0912656	RAB3A, RAB3C, MYO1C, AKAP12, NBEA, HOOK3, EPS15, PITPNM1, STX17, POU2F2, AP3B2, APBA2, RAB6B, RAB12, SERP2	198	651	13588	1.58125	1	0.724905	79.4576
SP_PIR_KEYWORDS	protein transport	11	3.88693	0.142257	EPS15, PITPNM1, RAB3A, RAB3C, MYO1C, AP3B2, APBA2, RAB12, RAB6B, SERP2, HOOK3	263	461	17854	1.61984	1	0.624909	86.5766
Annotation Cluster 31	Enrichment Score: 1.1118864332319558
Category	Term	Count	%	PValue	Genes	List Total	Pop Hits	Pop Total	Fold Enrichment	Bonferroni	Benjamini	FDR
GOTERM_CC_FAT	GO:0005883~neurofilament	3	1.06007	0.00222864	INA, NEFL, NEFM	191	5	12504	39.2796	0.401399	0.0297348	2.81988
GOTERM_BP_FAT	GO:0045104~intermediate filament cytoskeleton organization	4	1.41343	0.0037722	INA, NEFL, SHH, NEFM	198	22	13588	12.4775	0.995719	0.148196	6.05876
INTERPRO	IPR006821:Intermediate filament, DNA-binding region	3	1.06007	0.00414226	INA, NEFL, NEFM	257	7	17763	29.6215	0.887804	0.354352	5.8439
GOTERM_BP_FAT	GO:0045103~intermediate filament-based process	4	1.41343	0.00545713	INA, NEFL, SHH, NEFM	198	25	13588	10.9802	0.999628	0.183286	8.65206
GOTERM_CC_FAT	GO:0060053~neurofilament cytoskeleton	3	1.06007	0.00605529	INA, NEFL, NEFM	191	8	12504	24.5497	0.75265	0.0565447	7.49129
GOTERM_BP_FAT	GO:0060052~neurofilament cytoskeleton organization	3	1.06007	0.00704074	INA, NEFL, NEFM	198	9	13588	22.8754	0.999963	0.215537	11.028
UP_SEQ_FEATURE	region of interest:Linker 2	3	1.06007	0.0146591	INA, NEFL, NEFM	253	12	16021	15.831	0.999998	0.728148	20.5139
INTERPRO	IPR016044:Filament	3	1.06007	0.267505	INA, NEFL, NEFM	257	70	17763	2.96215	1	0.981709	98.9067
UP_SEQ_FEATURE	region of interest:Linker 1	3	1.06007	0.272547	INA, NEFL, NEFM	253	65	16021	2.92265	1	0.995926	99.2896
UP_SEQ_FEATURE	region of interest:Coil 1B	3	1.06007	0.272547	INA, NEFL, NEFM	253	65	16021	2.92265	1	0.995926	99.2896
UP_SEQ_FEATURE	region of interest:Coil 1A	3	1.06007	0.272547	INA, NEFL, NEFM	253	65	16021	2.92265	1	0.995926	99.2896
INTERPRO	IPR001664:Intermediate filament protein	3	1.06007	0.278205	INA, NEFL, NEFM	257	72	17763	2.87986	1	0.983272	99.1169
INTERPRO	IPR018039:Intermediate filament protein, conserved site	3	1.06007	0.278205	INA, NEFL, NEFM	257	72	17763	2.87986	1	0.983272	99.1169
UP_SEQ_FEATURE	region of interest:Rod	3	1.06007	0.278389	INA, NEFL, NEFM	253	66	16021	2.87837	1	0.99605	99.3733
UP_SEQ_FEATURE	region of interest:Head	3	1.06007	0.284228	INA, NEFL, NEFM	253	67	16021	2.83541	1	0.99617	99.4476
SP_PIR_KEYWORDS	Intermediate filament	3	1.06007	0.296093	INA, NEFL, NEFM	263	74	17854	2.75213	1	0.795267	98.9897
UP_SEQ_FEATURE	region of interest:Tail	3	1.06007	0.301713	INA, NEFL, NEFM	253	70	16021	2.71389	1	0.996846	99.624
GOTERM_MF_FAT	GO:0005198~structural molecule activity	8	2.82686	0.420516	INA, TUBB2B, TLN2, AKAP12, TUBA1A, NEFL, NEFM, EMILIN1	183	450	13288	1.29088	1	0.965368	99.9405
GOTERM_CC_FAT	GO:0005882~intermediate filament	3	1.06007	0.619351	INA, NEFL, NEFM	191	137	12504	1.43356	1	0.968918	99.9996
GOTERM_CC_FAT	GO:0045111~intermediate filament cytoskeleton	3	1.06007	0.631146	INA, NEFL, NEFM	191	140	12504	1.40284	1	0.970669	99.9997
Annotation Cluster 32	Enrichment Score: 1.1001585659213249
Category	Term	Count	%	PValue	Genes	List Total	Pop Hits	Pop Total	Fold Enrichment	Bonferroni	Benjamini	FDR
GOTERM_BP_FAT	GO:0060341~regulation of cellular localization	8	2.82686	0.00905884	RAB3A, RAB3C, GRIN2B, NNAT, CHRNB2, PKIA, PCLO, SHH	198	161	13588	3.41	0.999998	0.258027	13.9717
GOTERM_BP_FAT	GO:0051046~regulation of secretion	6	2.12014	0.0354	RAB3A, RAB3C, GRIN2B, NNAT, CHRNB2, PCLO	198	125	13588	3.29406	1	0.495566	44.9011
GOTERM_BP_FAT	GO:0051050~positive regulation of transport	6	2.12014	0.0431216	ATP2B2, SLC1A2, GRIN2B, NNAT, CHRNB2, SHH	198	132	13588	3.11938	1	0.543998	51.7587
GOTERM_BP_FAT	GO:0017157~regulation of exocytosis	3	1.06007	0.0781274	RAB3A, RAB3C, PCLO	198	32	13588	6.43371	1	0.683628	73.9537
GOTERM_BP_FAT	GO:0060627~regulation of vesicle-mediated transport	4	1.41343	0.119423	RAB3A, PACSIN1, RAB3C, PCLO	198	83	13588	3.30729	1	0.786084	87.7936
GOTERM_BP_FAT	GO:0051047~positive regulation of secretion	3	1.06007	0.17911	GRIN2B, NNAT, CHRNB2	198	53	13588	3.88451	1	0.874923	96.1763
GOTERM_BP_FAT	GO:0010033~response to organic substance	6	2.12014	0.861206	SLC1A2, GRIN2B, NNAT, PRKRA, CHRNB2, PIK3R1	198	505	13588	0.815362	1	0.99986	100
Annotation Cluster 33	Enrichment Score: 1.0584530899931344
Category	Term	Count	%	PValue	Genes	List Total	Pop Hits	Pop Total	Fold Enrichment	Bonferroni	Benjamini	FDR
GOTERM_CC_FAT	GO:0000267~cell fraction	15	5.30035	0.0702433	JPH4, PLXNA1, SCN3A, PCDHA5, BSN, L1CAM, PKIA, SHH, APLP1, ATP2B2, PLCB4, GRIA2, GRIN2B, ANK3, AS3MT	191	596	12504	1.64763	1	0.398073	60.692
GOTERM_CC_FAT	GO:0005624~membrane fraction	13	4.59364	0.0886525	JPH4, SCN3A, PLXNA1, PCDHA5, BSN, L1CAM, SHH, APLP1, ATP2B2, PLCB4, GRIN2B, GRIA2, ANK3	191	510	12504	1.66874	1	0.438452	69.5819
GOTERM_CC_FAT	GO:0005626~insoluble fraction	13	4.59364	0.107237	JPH4, SCN3A, PLXNA1, PCDHA5, BSN, L1CAM, SHH, APLP1, ATP2B2, PLCB4, GRIN2B, GRIA2, ANK3	191	528	12504	1.61185	1	0.479125	76.643
Annotation Cluster 34	Enrichment Score: 1.0272155577638435
Category	Term	Count	%	PValue	Genes	List Total	Pop Hits	Pop Total	Fold Enrichment	Bonferroni	Benjamini	FDR
UP_SEQ_FEATURE	domain:LIM zinc-binding 2	4	1.41343	0.0438706	ABLIM3, LMX1A, ISL1, LHX8	253	50	16021	5.06593	1	0.769036	50.2151
UP_SEQ_FEATURE	domain:LIM zinc-binding 1	4	1.41343	0.0438706	ABLIM3, LMX1A, ISL1, LHX8	253	50	16021	5.06593	1	0.769036	50.2151
INTERPRO	IPR001781:Zinc finger, LIM-type	4	1.41343	0.0912072	ABLIM3, LMX1A, ISL1, LHX8	257	74	17763	3.73604	1	0.856082	75.0279
SP_PIR_KEYWORDS	LIM domain	4	1.41343	0.0921245	ABLIM3, LMX1A, ISL1, LHX8	263	73	17854	3.71978	1	0.558171	71.7706
SMART	SM00132:LIM	4	1.41343	0.134438	ABLIM3, LMX1A, ISL1, LHX8	158	74	9131	3.12385	1	0.758659	81.3007
UP_SEQ_FEATURE	DNA-binding region:Homeobox	5	1.76678	0.315816	POU2F2, GBX2, LMX1A, ISL1, LHX8	253	180	16021	1.759	1	0.997185	99.7262
Annotation Cluster 35	Enrichment Score: 0.9849752637786209
Category	Term	Count	%	PValue	Genes	List Total	Pop Hits	Pop Total	Fold Enrichment	Bonferroni	Benjamini	FDR
GOTERM_BP_FAT	GO:0014033~neural crest cell differentiation	5	1.76678	0.00126172	NRP2, GBX2, FOXC1, ISL1, SHH	198	33	13588	10.3979	0.838267	0.067671	2.06624
GOTERM_BP_FAT	GO:0014032~neural crest cell development	5	1.76678	0.00126172	NRP2, GBX2, FOXC1, ISL1, SHH	198	33	13588	10.3979	0.838267	0.067671	2.06624
GOTERM_BP_FAT	GO:0001755~neural crest cell migration	4	1.41343	0.00429217	NRP2, GBX2, ISL1, SHH	198	23	13588	11.935	0.997985	0.162506	6.86634
GOTERM_BP_FAT	GO:0014031~mesenchymal cell development	5	1.76678	0.00469815	NRP2, GBX2, FOXC1, ISL1, SHH	198	47	13588	7.30067	0.998881	0.172016	7.49234
GOTERM_BP_FAT	GO:0048762~mesenchymal cell differentiation	5	1.76678	0.00545712	NRP2, GBX2, FOXC1, ISL1, SHH	198	49	13588	7.00268	0.999628	0.187626	8.65205
GOTERM_BP_FAT	GO:0060485~mesenchyme development	5	1.76678	0.00586559	NRP2, GBX2, FOXC1, ISL1, SHH	198	50	13588	6.86263	0.999794	0.191217	9.27052
GOTERM_BP_FAT	GO:0001667~ameboidal cell migration	4	1.41343	0.0272736	NRP2, GBX2, ISL1, SHH	198	45	13588	6.10011	1	0.443897	36.7011
GOTERM_BP_FAT	GO:0045137~development of primary sexual characteristics	5	1.76678	0.0645184	ACVR2A, COL9A3, FOXC1, LHX8, SHH	198	104	13588	3.29934	1	0.636888	66.8109
GOTERM_BP_FAT	GO:0003007~heart morphogenesis	4	1.41343	0.0923328	FOXC1, IFT52, ISL1, SHH	198	74	13588	3.70953	1	0.725935	79.8529
GOTERM_BP_FAT	GO:0007548~sex differentiation	5	1.76678	0.120393	ACVR2A, COL9A3, FOXC1, LHX8, SHH	198	130	13588	2.63947	1	0.786169	88.014
GOTERM_BP_FAT	GO:0048608~reproductive structure development	5	1.76678	0.120393	ACVR2A, COL9A3, FOXC1, LHX8, SHH	198	130	13588	2.63947	1	0.786169	88.014
GOTERM_BP_FAT	GO:0048598~embryonic morphogenesis	9	3.18021	0.151511	ACVR2A, ATP2B2, LNP, PRKRA, GBX2, FOXC1, IFT52, ZIC1, SHH	198	359	13588	1.72044	1	0.831795	93.3932
GOTERM_BP_FAT	GO:0048514~blood vessel morphogenesis	6	2.12014	0.160492	NUS1, GBX2, FOXC1, HS6ST1, SHH, TGFB2	198	198	13588	2.07958	1	0.845862	94.4593
GOTERM_BP_FAT	GO:0035295~tube development	7	2.4735	0.187068	RAB3A, GBX2, FOXC1, HS6ST1, IFT52, SHH, FOXP2	198	264	13588	1.81964	1	0.883521	96.7452
GOTERM_BP_FAT	GO:0007507~heart development	6	2.12014	0.221854	NRP2, FOXC1, IFT52, ISL1, SHH, TGFB2	198	223	13588	1.84645	1	0.906124	98.4209
GOTERM_BP_FAT	GO:0001501~skeletal system development	7	2.4735	0.233204	ACVR2A, PRKRA, FOXC1, IGF2, ZIC1, SHH, TGFB2	198	285	13588	1.68556	1	0.91424	98.7615
GOTERM_BP_FAT	GO:0043009~chordate embryonic development	9	3.18021	0.267344	ACVR2A, UBE2A, GRIN2B, GBX2, APBA2, FOXC1, HS6ST1, IFT52, SHH	198	421	13588	1.46707	1	0.93416	99.4168
GOTERM_BP_FAT	GO:0009792~embryonic development ending in birth or egg hatching	9	3.18021	0.275738	ACVR2A, UBE2A, GRIN2B, GBX2, APBA2, FOXC1, HS6ST1, IFT52, SHH	198	425	13588	1.45326	1	0.935322	99.518
GOTERM_BP_FAT	GO:0001568~blood vessel development	6	2.12014	0.280126	NUS1, GBX2, FOXC1, HS6ST1, SHH, TGFB2	198	244	13588	1.68753	1	0.936547	99.5641
GOTERM_BP_FAT	GO:0008283~cell proliferation	6	2.12014	0.289626	ACVR2A, PRKAR1B, GBX2, FOXC1, SHH, TGFB2	198	247	13588	1.66703	1	0.937477	99.6501
GOTERM_BP_FAT	GO:0001944~vasculature development	6	2.12014	0.298458	NUS1, GBX2, FOXC1, HS6ST1, SHH, TGFB2	198	250	13588	1.64703	1	0.937957	99.7155
GOTERM_BP_FAT	GO:0001525~angiogenesis	4	1.41343	0.303645	NUS1, GBX2, HS6ST1, SHH	198	133	13588	2.06395	1	0.938738	99.7483
GOTERM_BP_FAT	GO:0048732~gland development	5	1.76678	0.325638	ATP2B2, PLXNA1, FOXC1, ISL1, SHH	198	197	13588	1.74178	1	0.948236	99.852
GOTERM_BP_FAT	GO:0021915~neural tube development	3	1.06007	0.339323	GBX2, IFT52, SHH	198	83	13588	2.48047	1	0.95345	99.8945
GOTERM_BP_FAT	GO:0003002~regionalization	5	1.76678	0.376034	ACVR2A, GBX2, FOXC1, IFT52, SHH	198	214	13588	1.60342	1	0.965587	99.959
GOTERM_BP_FAT	GO:0009952~anterior/posterior pattern formation	4	1.41343	0.382897	ACVR2A, GBX2, FOXC1, SHH	198	153	13588	1.79415	1	0.966556	99.9659
GOTERM_BP_FAT	GO:0007389~pattern specification process	6	2.12014	0.393987	ACVR2A, GBX2, FOXC1, IFT52, ZIC1, SHH	198	284	13588	1.44985	1	0.967986	99.9747
GOTERM_BP_FAT	GO:0003006~reproductive developmental process	5	1.76678	0.540903	ACVR2A, COL9A3, FOXC1, LHX8, SHH	198	264	13588	1.29974	1	0.987998	99.9997
GOTERM_BP_FAT	GO:0001701~in utero embryonic development	5	1.76678	0.545383	UBE2A, GRIN2B, APBA2, FOXC1, HS6ST1	198	267	13588	1.28514	1	0.988244	99.9998
GOTERM_BP_FAT	GO:0035239~tube morphogenesis	3	1.06007	0.712579	GBX2, IFT52, SHH	198	171	13588	1.20397	1	0.997891	100
GOTERM_BP_FAT	GO:0048610~reproductive cellular process	3	1.06007	0.718584	ACVR2A, FOXC1, SHH	198	173	13588	1.19005	1	0.997975	100
Annotation Cluster 36	Enrichment Score: 0.93434666232366
Category	Term	Count	%	PValue	Genes	List Total	Pop Hits	Pop Total	Fold Enrichment	Bonferroni	Benjamini	FDR
KEGG_PATHWAY	mmu05211:Renal cell carcinoma	4	1.41343	0.0443822	PAK7, BRAF, PIK3R1, TGFB2	66	70	5738	4.96797	0.980737	0.431198	38.7763
KEGG_PATHWAY	mmu05210:Colorectal cancer	4	1.41343	0.0731658	DCC, BRAF, PIK3R1, TGFB2	66	86	5738	4.04369	0.998654	0.520245	56.0082
KEGG_PATHWAY	mmu05200:Pathways in cancer	7	2.4735	0.157388	JUP, DCC, BRAF, RUNX1T1, PIK3R1, SHH, TGFB2	66	323	5738	1.88414	1	0.711065	84.2887
KEGG_PATHWAY	mmu05212:Pancreatic cancer	3	1.06007	0.195992	BRAF, PIK3R1, TGFB2	66	72	5738	3.62247	1	0.672541	90.5356
KEGG_PATHWAY	mmu05220:Chronic myeloid leukemia	3	1.06007	0.212588	BRAF, PIK3R1, TGFB2	66	76	5738	3.43182	1	0.665255	92.4457
Annotation Cluster 37	Enrichment Score: 0.8877006759099096
Category	Term	Count	%	PValue	Genes	List Total	Pop Hits	Pop Total	Fold Enrichment	Bonferroni	Benjamini	FDR
GOTERM_BP_FAT	GO:0043066~negative regulation of apoptosis	8	2.82686	0.0595711	PAK7, EEF1A2, FOXC1, APBB3, APBB2, PRNP, NEFL, PIK3R1	198	239	13588	2.29711	1	0.622405	63.7858
GOTERM_BP_FAT	GO:0043069~negative regulation of programmed cell death	8	2.82686	0.0650305	PAK7, EEF1A2, FOXC1, APBB3, APBB2, PRNP, NEFL, PIK3R1	198	244	13588	2.25004	1	0.636044	67.1101
GOTERM_BP_FAT	GO:0060548~negative regulation of cell death	8	2.82686	0.0663495	PAK7, EEF1A2, FOXC1, APBB3, APBB2, PRNP, NEFL, PIK3R1	198	245	13588	2.24086	1	0.636102	67.869
GOTERM_BP_FAT	GO:0042981~regulation of apoptosis	13	4.59364	0.107083	AIFM3, EEF1A2, TGFB2, PAK7, TRIM35, PRKRA, FOXC1, APBB3, APBB2, PRNP, APBB1, NEFL, PIK3R1	198	553	13588	1.61328	1	0.761564	84.6348
GOTERM_BP_FAT	GO:0043067~regulation of programmed cell death	13	4.59364	0.114514	AIFM3, EEF1A2, TGFB2, PAK7, TRIM35, PRKRA, FOXC1, APBB3, APBB2, PRNP, APBB1, NEFL, PIK3R1	198	560	13588	1.59311	1	0.779729	86.6182
GOTERM_BP_FAT	GO:0010941~regulation of cell death	13	4.59364	0.117789	AIFM3, EEF1A2, TGFB2, PAK7, TRIM35, PRKRA, FOXC1, APBB3, APBB2, PRNP, APBB1, NEFL, PIK3R1	198	563	13588	1.58462	1	0.78683	87.4135
GOTERM_BP_FAT	GO:0006916~anti-apoptosis	4	1.41343	0.1356	PAK7, EEF1A2, FOXC1, PRNP	198	88	13588	3.11938	1	0.806555	91.017
GOTERM_BP_FAT	GO:0043065~positive regulation of apoptosis	6	2.12014	0.291953	TRIM35, AIFM3, PRKRA, APBB2, APBB1, TGFB2	198	248	13588	1.66031	1	0.936227	99.6686
GOTERM_BP_FAT	GO:0043068~positive regulation of programmed cell death	6	2.12014	0.298458	TRIM35, AIFM3, PRKRA, APBB2, APBB1, TGFB2	198	250	13588	1.64703	1	0.937957	99.7155
GOTERM_BP_FAT	GO:0010942~positive regulation of cell death	6	2.12014	0.302595	TRIM35, AIFM3, PRKRA, APBB2, APBB1, TGFB2	198	252	13588	1.63396	1	0.938942	99.742
Annotation Cluster 38	Enrichment Score: 0.8606802726620655
Category	Term	Count	%	PValue	Genes	List Total	Pop Hits	Pop Total	Fold Enrichment	Bonferroni	Benjamini	FDR
SP_PIR_KEYWORDS	gtp-binding	11	3.88693	0.0175421	RAB3A, DNM3, RAB3C, TUBB2B, EEF1A2, RAB12, RAB6B, TUBA1A, AGAP2, DNM1, MOCS1	263	313	17854	2.38577	0.990312	0.206928	20.6742
UP_SEQ_FEATURE	nucleotide phosphate-binding region:GTP	10	3.53357	0.0296974	RAB3A, DNM3, RAB3C, TUBB2B, EEF1A2, RAB12, RAB6B, TUBA1A, AGAP2, DNM1	253	274	16021	2.3111	1	0.790726	37.418
INTERPRO	IPR003579:Ras small GTPase, Rab type	4	1.41343	0.0511487	RAB3A, RAB3C, RAB12, RAB6B	257	58	17763	4.76667	1	0.732217	53.3108
SMART	SM00175:RAB	4	1.41343	0.0775998	RAB3A, RAB3C, RAB12, RAB6B	158	58	9131	3.9856	0.999968	0.682988	60.8621
SP_PIR_KEYWORDS	protein transport	11	3.88693	0.142257	EPS15, PITPNM1, RAB3A, RAB3C, MYO1C, AP3B2, APBA2, RAB12, RAB6B, SERP2, HOOK3	263	461	17854	1.61984	1	0.624909	86.5766
SP_PIR_KEYWORDS	prenylation	5	1.76678	0.164709	RAB3A, RAB3C, CAMK1G, RAB12, RAB6B	263	145	17854	2.34089	1	0.657564	90.5134
UP_SEQ_FEATURE	short sequence motif:Effector region	4	1.41343	0.1765	RAB3A, RAB3C, RAB12, RAB6B	253	92	16021	2.75322	1	0.981374	95.1152
UP_SEQ_FEATURE	lipid moiety-binding region:S-geranylgeranyl cysteine	4	1.41343	0.188314	RAB3A, RAB3C, RAB12, RAB6B	253	95	16021	2.66628	1	0.98325	96.0981
INTERPRO	IPR013753:Ras	4	1.41343	0.253644	RAB3A, RAB3C, RAB12, RAB6B	257	121	17763	2.28485	1	0.978813	98.565
INTERPRO	IPR001806:Ras GTPase	4	1.41343	0.288751	RAB3A, RAB3C, RAB12, RAB6B	257	130	17763	2.12667	1	0.98464	99.2867
GOTERM_BP_FAT	GO:0007264~small GTPase mediated signal transduction	6	2.12014	0.319774	RAB3A, RAB3C, RAB12, RAB6B, AGAP2, MCF2L	198	258	13588	1.59596	1	0.945587	99.8292
SP_PIR_KEYWORDS	methylation	5	1.76678	0.406824	RAB3A, RAB3C, MYO1C, EEF1A2, RAB6B	263	221	17854	1.53588	1	0.874221	99.8924
INTERPRO	IPR005225:Small GTP-binding protein	4	1.41343	0.421935	RAB3A, RAB3C, RAB12, RAB6B	257	164	17763	1.68577	1	0.995702	99.9648
Annotation Cluster 39	Enrichment Score: 0.8412253990353694
Category	Term	Count	%	PValue	Genes	List Total	Pop Hits	Pop Total	Fold Enrichment	Bonferroni	Benjamini	FDR
GOTERM_BP_FAT	GO:0007423~sensory organ development	10	3.53357	0.012725	ATP2B2, GRIN2B, PRKRA, GBX2, FOXC1, ZIC1, SHH, FOXP2, DSCAM, TGFB2	198	257	13588	2.67028	1	0.299096	19.0865
GOTERM_BP_FAT	GO:0042471~ear morphogenesis	4	1.41343	0.0981103	ATP2B2, PRKRA, GBX2, ZIC1	198	76	13588	3.61191	1	0.735637	81.872
GOTERM_BP_FAT	GO:0048598~embryonic morphogenesis	9	3.18021	0.151511	ACVR2A, ATP2B2, LNP, PRKRA, GBX2, FOXC1, IFT52, ZIC1, SHH	198	359	13588	1.72044	1	0.831795	93.3932
GOTERM_BP_FAT	GO:0043583~ear development	4	1.41343	0.191706	ATP2B2, PRKRA, GBX2, ZIC1	198	104	13588	2.63947	1	0.886744	97.0391
GOTERM_BP_FAT	GO:0048562~embryonic organ morphogenesis	5	1.76678	0.205691	ATP2B2, PRKRA, GBX2, ZIC1, SHH	198	161	13588	2.13125	1	0.897308	97.7814
GOTERM_BP_FAT	GO:0042472~inner ear morphogenesis	3	1.06007	0.253587	ATP2B2, GBX2, ZIC1	198	67	13588	3.07282	1	0.924921	99.2068
GOTERM_BP_FAT	GO:0048568~embryonic organ development	6	2.12014	0.269392	ATP2B2, PRKRA, GBX2, HS6ST1, ZIC1, SHH	198	241	13588	1.70854	1	0.932524	99.4432
GOTERM_BP_FAT	GO:0048839~inner ear development	3	1.06007	0.36561	ATP2B2, GBX2, ZIC1	198	88	13588	2.33953	1	0.963116	99.9461
Annotation Cluster 40	Enrichment Score: 0.8292039697470102
Category	Term	Count	%	PValue	Genes	List Total	Pop Hits	Pop Total	Fold Enrichment	Bonferroni	Benjamini	FDR
GOTERM_BP_FAT	GO:0040007~growth	9	3.18021	0.00713141	SLC1A2, NDN, APBA2, FOXC1, DCX, GAP43, SHH, FOXP2, TGFB2	198	193	13588	3.20019	0.999967	0.213509	11.1622
GOTERM_BP_FAT	GO:0007517~muscle organ development	8	2.82686	0.0142986	DNER, FOXC1, CACNA2D2, ZFHX3, SHH, FOXP2, UNC45A, TGFB2	198	176	13588	3.11938	1	0.319446	21.1931
GOTERM_BP_FAT	GO:0014706~striated muscle tissue development	6	2.12014	0.0375111	DNER, FOXC1, CACNA2D2, SHH, FOXP2, TGFB2	198	127	13588	3.24219	1	0.502596	46.8618
GOTERM_BP_FAT	GO:0060537~muscle tissue development	6	2.12014	0.047955	DNER, FOXC1, CACNA2D2, SHH, FOXP2, TGFB2	198	136	13588	3.02763	1	0.56581	55.6342
GOTERM_BP_FAT	GO:0001654~eye development	5	1.76678	0.193976	FOXC1, SHH, FOXP2, DSCAM, TGFB2	198	157	13588	2.18555	1	0.888233	97.1736
GOTERM_BP_FAT	GO:0007519~skeletal muscle tissue development	3	1.06007	0.280512	DNER, CACNA2D2, FOXP2	198	72	13588	2.85943	1	0.935816	99.568
GOTERM_BP_FAT	GO:0060538~skeletal muscle organ development	3	1.06007	0.291269	DNER, CACNA2D2, FOXP2	198	74	13588	2.78215	1	0.937675	99.6632
GOTERM_BP_FAT	GO:0043010~camera-type eye development	4	1.41343	0.29176	FOXC1, SHH, FOXP2, DSCAM	198	130	13588	2.11158	1	0.937057	99.6671
GOTERM_BP_FAT	GO:0051146~striated muscle cell differentiation	3	1.06007	0.370821	DNER, CACNA2D2, SHH	198	89	13588	2.31324	1	0.964669	99.953
GOTERM_BP_FAT	GO:0042692~muscle cell differentiation	3	1.06007	0.508103	DNER, CACNA2D2, SHH	198	117	13588	1.75965	1	0.984942	99.9992
GOTERM_BP_FAT	GO:0008284~positive regulation of cell proliferation	4	1.41343	0.783807	CHRNB2, SHH, FOXP2, TGFB2	198	284	13588	0.966567	1	0.999253	100
GOTERM_BP_FAT	GO:0042127~regulation of cell proliferation	6	2.12014	0.894839	TRIM35, PPP2R3A, CHRNB2, SHH, FOXP2, TGFB2	198	538	13588	0.765349	1	0.999953	100
Annotation Cluster 41	Enrichment Score: 0.8031490457124791
Category	Term	Count	%	PValue	Genes	List Total	Pop Hits	Pop Total	Fold Enrichment	Bonferroni	Benjamini	FDR
KEGG_PATHWAY	mmu04012:ErbB signaling pathway	4	1.41343	0.075188	PAK7, BRAF, CAMK2B, PIK3R1	66	87	5738	3.99721	0.998887	0.4934	57.0345
KEGG_PATHWAY	mmu05214:Glioma	3	1.06007	0.163408	BRAF, CAMK2B, PIK3R1	66	64	5738	4.07528	1	0.697004	85.4602
KEGG_PATHWAY	mmu04722:Neurotrophin signaling pathway	4	1.41343	0.182003	BRAF, CAMK2B, KIDINS220, PIK3R1	66	130	5738	2.67506	1	0.68814	88.596
SP_PIR_KEYWORDS	phosphotransferase	4	1.41343	0.274096	BRAF, PRKAR1B, CAMK2B, PIK3R1	263	124	17854	2.18987	1	0.776585	98.4887
Annotation Cluster 42	Enrichment Score: 0.7886047666271286
Category	Term	Count	%	PValue	Genes	List Total	Pop Hits	Pop Total	Fold Enrichment	Bonferroni	Benjamini	FDR
GOTERM_BP_FAT	GO:0045137~development of primary sexual characteristics	5	1.76678	0.0645184	ACVR2A, COL9A3, FOXC1, LHX8, SHH	198	104	13588	3.29934	1	0.636888	66.8109
GOTERM_BP_FAT	GO:0042475~odontogenesis of dentine-containing tooth	3	1.06007	0.118874	FOXC1, LHX8, SHH	198	41	13588	5.02143	1	0.787246	87.6671
GOTERM_BP_FAT	GO:0007548~sex differentiation	5	1.76678	0.120393	ACVR2A, COL9A3, FOXC1, LHX8, SHH	198	130	13588	2.63947	1	0.786169	88.014
GOTERM_BP_FAT	GO:0048608~reproductive structure development	5	1.76678	0.120393	ACVR2A, COL9A3, FOXC1, LHX8, SHH	198	130	13588	2.63947	1	0.786169	88.014
GOTERM_BP_FAT	GO:0008406~gonad development	4	1.41343	0.1356	ACVR2A, COL9A3, FOXC1, LHX8	198	88	13588	3.11938	1	0.806555	91.017
GOTERM_BP_FAT	GO:0042476~odontogenesis	3	1.06007	0.138364	FOXC1, LHX8, SHH	198	45	13588	4.57508	1	0.810971	91.4805
GOTERM_BP_FAT	GO:0008585~female gonad development	3	1.06007	0.17911	COL9A3, FOXC1, LHX8	198	53	13588	3.88451	1	0.874923	96.1763
GOTERM_BP_FAT	GO:0046546~development of primary male sexual characteristics	3	1.06007	0.17911	ACVR2A, COL9A3, SHH	198	53	13588	3.88451	1	0.874923	96.1763
GOTERM_BP_FAT	GO:0046545~development of primary female sexual characteristics	3	1.06007	0.200112	COL9A3, FOXC1, LHX8	198	57	13588	3.61191	1	0.891613	97.5091
GOTERM_BP_FAT	GO:0046661~male sex differentiation	3	1.06007	0.200112	ACVR2A, COL9A3, SHH	198	57	13588	3.61191	1	0.891613	97.5091
GOTERM_BP_FAT	GO:0046660~female sex differentiation	3	1.06007	0.237455	COL9A3, FOXC1, LHX8	198	64	13588	3.21686	1	0.917227	98.8703
GOTERM_BP_FAT	GO:0003006~reproductive developmental process	5	1.76678	0.540903	ACVR2A, COL9A3, FOXC1, LHX8, SHH	198	264	13588	1.29974	1	0.987998	99.9997
Annotation Cluster 43	Enrichment Score: 0.7582681742347613
Category	Term	Count	%	PValue	Genes	List Total	Pop Hits	Pop Total	Fold Enrichment	Bonferroni	Benjamini	FDR
KEGG_PATHWAY	mmu05211:Renal cell carcinoma	4	1.41343	0.0443822	PAK7, BRAF, PIK3R1, TGFB2	66	70	5738	4.96797	0.980737	0.431198	38.7763
KEGG_PATHWAY	mmu04012:ErbB signaling pathway	4	1.41343	0.075188	PAK7, BRAF, CAMK2B, PIK3R1	66	87	5738	3.99721	0.998887	0.4934	57.0345
KEGG_PATHWAY	mmu04510:Focal adhesion	4	1.41343	0.390222	PAK7, BRAF, TLN2, PIK3R1	66	198	5738	1.75635	1	0.833564	99.5233
KEGG_PATHWAY	mmu04810:Regulation of actin cytoskeleton	3	1.06007	0.711635	PAK7, BRAF, PIK3R1	66	217	5738	1.20193	1	0.979012	99.9999
Annotation Cluster 44	Enrichment Score: 0.7333517120955385
Category	Term	Count	%	PValue	Genes	List Total	Pop Hits	Pop Total	Fold Enrichment	Bonferroni	Benjamini	FDR
GOTERM_BP_FAT	GO:0035272~exocrine system development	4	1.41343	0.021365	PLXNA1, FOXC1, IGF2, SHH	198	41	13588	6.69525	1	0.385493	30.0335
GOTERM_BP_FAT	GO:0001501~skeletal system development	7	2.4735	0.233204	ACVR2A, PRKRA, FOXC1, IGF2, ZIC1, SHH, TGFB2	198	285	13588	1.68556	1	0.91424	98.7615
GOTERM_BP_FAT	GO:0001503~ossification	3	1.06007	0.456391	FOXC1, IGF2, SHH	198	106	13588	1.94225	1	0.978882	99.9958
GOTERM_BP_FAT	GO:0060348~bone development	3	1.06007	0.512644	FOXC1, IGF2, SHH	198	118	13588	1.74474	1	0.985245	99.9993
Annotation Cluster 45	Enrichment Score: 0.7217554191887562
Category	Term	Count	%	PValue	Genes	List Total	Pop Hits	Pop Total	Fold Enrichment	Bonferroni	Benjamini	FDR
GOTERM_MF_FAT	GO:0005272~sodium channel activity	3	1.06007	0.0558884	ACCN4, SCN3A, SCN3B	183	28	13288	7.77986	1	0.641604	54.2889
SP_PIR_KEYWORDS	sodium channel	3	1.06007	0.0631658	ACCN4, SCN3A, SCN3B	263	28	17854	7.27349	1	0.434384	57.4247
GOTERM_MF_FAT	GO:0031420~alkali metal ion binding	6	2.12014	0.153059	ACCN4, SCN3A, SCN3B, SLC4A8, KCNQ2, KCNK2	183	206	13288	2.11491	1	0.827935	89.5781
SP_PIR_KEYWORDS	Sodium transport	4	1.41343	0.223092	ACCN4, SCN3A, SCN3B, SLC4A8	263	111	17854	2.44634	1	0.733599	96.3247
GOTERM_BP_FAT	GO:0006814~sodium ion transport	4	1.41343	0.272035	ACCN4, SCN3A, SCN3B, SLC4A8	198	125	13588	2.19604	1	0.933529	99.4756
GOTERM_BP_FAT	GO:0015672~monovalent inorganic cation transport	7	2.4735	0.277201	ACCN4, SCN3A, SCN3B, SLC4A8, KCNQ2, ATP6V0D1, KCNK2	198	303	13588	1.58543	1	0.935389	99.5339
GOTERM_MF_FAT	GO:0031402~sodium ion binding	3	1.06007	0.413381	ACCN4, SCN3B, SLC4A8	183	103	13288	2.11491	1	0.964861	99.9297
SP_PIR_KEYWORDS	Sodium	3	1.06007	0.447753	ACCN4, SCN3B, SLC4A8	263	103	17854	1.97726	1	0.898503	99.9578
Annotation Cluster 46	Enrichment Score: 0.7206170383134863
Category	Term	Count	%	PValue	Genes	List Total	Pop Hits	Pop Total	Fold Enrichment	Bonferroni	Benjamini	FDR
UP_SEQ_FEATURE	zinc finger region:RING-type; atypical	4	1.41343	0.00942328	RNF150, ZNRF1, RNF121, VPS8	253	28	16021	9.0463	0.999764	0.75137	13.6875
INTERPRO	IPR001841:Zinc finger, RING-type	7	2.4735	0.233616	RNF112, TRIM35, RNF150, ZNRF1, RNF121, CHD5, VPS8	257	286	17763	1.69167	1	0.97255	97.8929
SMART	SM00184:RING	7	2.4735	0.369145	RNF112, TRIM35, RNF150, ZNRF1, RNF121, CHD5, VPS8	158	286	9131	1.41447	1	0.947574	99.5252
INTERPRO	IPR017907:Zinc finger, RING-type, conserved site	5	1.76678	0.499711	TRIM35, RNF150, ZNRF1, RNF121, VPS8	257	254	17763	1.36057	1	0.998344	99.9957
INTERPRO	IPR018957:Zinc finger, C3HC4 RING-type	4	1.41343	0.614179	TRIM35, RNF150, ZNRF1, RNF121	257	219	17763	1.26241	1	0.999653	99.9999
Annotation Cluster 47	Enrichment Score: 0.7155845835678353
Category	Term	Count	%	PValue	Genes	List Total	Pop Hits	Pop Total	Fold Enrichment	Bonferroni	Benjamini	FDR
INTERPRO	IPR011993:Pleckstrin homology-type	12	4.24028	0.0032642	DNM3, PLEKHA6, PLEKHG2, TLN2, DGKK, APBA2, APBB3, APBB2, RASA4, APBB1, MCF2L, DNM1	257	289	17763	2.8699	0.821479	0.349986	4.63235
INTERPRO	IPR001849:Pleckstrin homology	9	3.18021	0.0362957	DNM3, PLEKHA6, PLEKHG2, DGKK, IQSEC3, RASA4, AGAP2, MCF2L, DNM1	257	261	17763	2.38334	1	0.829877	41.5109
UP_SEQ_FEATURE	domain:PH	8	2.82686	0.0410024	DNM3, PLEKHA6, PLEKHG2, IQSEC3, RASA4, AGAP2, MCF2L, DNM1	253	202	16021	2.50789	1	0.771691	47.8419
SMART	SM00233:PH	9	3.18021	0.0808148	DNM3, PLEKHA6, PLEKHG2, DGKK, IQSEC3, RASA4, AGAP2, MCF2L, DNM1	158	261	9131	1.9928	0.999979	0.659938	62.4174
KEGG_PATHWAY	mmu04144:Endocytosis	5	1.76678	0.194763	EPS15, DNM3, IQSEC3, AGAP2, DNM1	66	202	5738	2.15197	1	0.692064	90.3781
GOTERM_BP_FAT	GO:0051056~regulation of small GTPase mediated signal transduction	6	2.12014	0.237758	PLEKHG2, STMN3, IQSEC3, RASA4, AGAP2, MCF2L	198	228	13588	1.80595	1	0.916215	98.8777
GOTERM_BP_FAT	GO:0046578~regulation of Ras protein signal transduction	5	1.76678	0.268227	PLEKHG2, STMN3, IQSEC3, AGAP2, MCF2L	198	181	13588	1.89575	1	0.932685	99.4284
GOTERM_BP_FAT	GO:0035023~regulation of Rho protein signal transduction	3	1.06007	0.355139	PLEKHG2, STMN3, MCF2L	198	86	13588	2.39394	1	0.960441	99.9294
GOTERM_MF_FAT	GO:0030695~GTPase regulator activity	6	2.12014	0.553157	PLEKHG2, RGS2, IQSEC3, RASA4, AGAP2, MCF2L	183	361	13288	1.20685	1	0.981973	99.9983
GOTERM_MF_FAT	GO:0060589~nucleoside-triphosphatase regulator activity	6	2.12014	0.567902	PLEKHG2, RGS2, IQSEC3, RASA4, AGAP2, MCF2L	183	367	13288	1.18712	1	0.98076	99.9989
GOTERM_MF_FAT	GO:0005083~small GTPase regulator activity	4	1.41343	0.592423	PLEKHG2, IQSEC3, AGAP2, MCF2L	183	223	13288	1.30246	1	0.984516	99.9995
GOTERM_MF_FAT	GO:0005085~guanyl-nucleotide exchange factor activity	3	1.06007	0.600992	PLEKHG2, IQSEC3, MCF2L	183	147	13288	1.48188	1	0.985138	99.9996
GOTERM_MF_FAT	GO:0008047~enzyme activator activity	4	1.41343	0.666691	AIFM3, RGS2, RASA4, AGAP2	183	249	13288	1.16646	1	0.991562	100
GOTERM_MF_FAT	GO:0005096~GTPase activator activity	3	1.06007	0.74267	RGS2, RASA4, AGAP2	183	192	13288	1.13456	1	0.996823	100
Annotation Cluster 48	Enrichment Score: 0.7140586276695776
Category	Term	Count	%	PValue	Genes	List Total	Pop Hits	Pop Total	Fold Enrichment	Bonferroni	Benjamini	FDR
GOTERM_BP_FAT	GO:0009628~response to abiotic stimulus	8	2.82686	0.0732276	ATP2B2, RAB3A, SLC1A2, GRIN2B, CHRNB2, PCSK1N, APBB1, FOXP2	198	251	13588	2.18729	1	0.66625	71.5673
GOTERM_BP_FAT	GO:0007632~visual behavior	3	1.06007	0.0739274	SLC1A2, CHRNB2, APBB1	198	31	13588	6.64125	1	0.666225	71.9203
GOTERM_BP_FAT	GO:0009416~response to light stimulus	3	1.06007	0.416893	SLC1A2, CHRNB2, APBB1	198	98	13588	2.1008	1	0.972769	99.9866
GOTERM_BP_FAT	GO:0009314~response to radiation	3	1.06007	0.616966	SLC1A2, CHRNB2, APBB1	198	143	13588	1.43971	1	0.993615	100
Annotation Cluster 49	Enrichment Score: 0.707926843133225
Category	Term	Count	%	PValue	Genes	List Total	Pop Hits	Pop Total	Fold Enrichment	Bonferroni	Benjamini	FDR
GOTERM_BP_FAT	GO:0045596~negative regulation of cell differentiation	6	2.12014	0.124614	IQCB1, LMX1A, ISL1, PIK3R1, SHH, TGFB2	198	182	13588	2.2624	1	0.79282	88.9305
GOTERM_BP_FAT	GO:0048663~neuron fate commitment	3	1.06007	0.148355	ISL1, SHH, TGFB2	198	47	13588	4.3804	1	0.829479	92.975
GOTERM_BP_FAT	GO:0007507~heart development	6	2.12014	0.221854	NRP2, FOXC1, IFT52, ISL1, SHH, TGFB2	198	223	13588	1.84645	1	0.906124	98.4209
GOTERM_BP_FAT	GO:0045165~cell fate commitment	4	1.41343	0.359216	ISL1, GAP43, SHH, TGFB2	198	147	13588	1.86738	1	0.960976	99.9364
Annotation Cluster 50	Enrichment Score: 0.6996370755310668
Category	Term	Count	%	PValue	Genes	List Total	Pop Hits	Pop Total	Fold Enrichment	Bonferroni	Benjamini	FDR
GOTERM_MF_FAT	GO:0008509~anion transmembrane transporter activity	5	1.76678	0.103304	GABRG2, SLC1A2, GABRB2, SLC4A8, ANO10	183	130	13288	2.79277	1	0.720464	77.3321
SP_PIR_KEYWORDS	chloride channel	3	1.06007	0.166766	GABRG2, GABRB2, ANO10	263	50	17854	4.07316	1	0.654309	90.8146
GOTERM_CC_FAT	GO:0034707~chloride channel complex	3	1.06007	0.175972	GABRG2, GABRB2, ANO10	191	50	12504	3.92796	1	0.653516	91.6374
GOTERM_MF_FAT	GO:0005254~chloride channel activity	3	1.06007	0.21852	GABRG2, GABRB2, ANO10	183	64	13288	3.40369	1	0.889155	96.5133
GOTERM_MF_FAT	GO:0031404~chloride ion binding	3	1.06007	0.238753	GABRG2, GABRB2, ANO10	183	68	13288	3.20347	1	0.895186	97.5603
GOTERM_MF_FAT	GO:0005253~anion channel activity	3	1.06007	0.243829	GABRG2, GABRB2, ANO10	183	69	13288	3.15704	1	0.895217	97.7726
GOTERM_MF_FAT	GO:0043168~anion binding	3	1.06007	0.248908	GABRG2, GABRB2, ANO10	183	70	13288	3.11194	1	0.895288	97.9679
SP_PIR_KEYWORDS	chloride	3	1.06007	0.263433	GABRG2, GABRB2, ANO10	263	68	17854	2.99497	1	0.773153	98.1709
Annotation Cluster 51	Enrichment Score: 0.6868971789454901
Category	Term	Count	%	PValue	Genes	List Total	Pop Hits	Pop Total	Fold Enrichment	Bonferroni	Benjamini	FDR
GOTERM_BP_FAT	GO:0007368~determination of left/right symmetry	3	1.06007	0.128531	ACVR2A, IFT52, SHH	198	43	13588	4.78788	1	0.798301	89.7219
GOTERM_BP_FAT	GO:0009855~determination of bilateral symmetry	3	1.06007	0.133427	ACVR2A, IFT52, SHH	198	44	13588	4.67906	1	0.806036	90.6362
GOTERM_BP_FAT	GO:0009799~determination of symmetry	3	1.06007	0.133427	ACVR2A, IFT52, SHH	198	44	13588	4.67906	1	0.806036	90.6362
GOTERM_BP_FAT	GO:0032268~regulation of cellular protein metabolic process	7	2.4735	0.223055	ACVR2A, CPEB2, PRKAR1B, IFT52, PTMS, SHH, APLP1	198	280	13588	1.71566	1	0.90604	98.4607
GOTERM_BP_FAT	GO:0003002~regionalization	5	1.76678	0.376034	ACVR2A, GBX2, FOXC1, IFT52, SHH	198	214	13588	1.60342	1	0.965587	99.959
GOTERM_BP_FAT	GO:0007389~pattern specification process	6	2.12014	0.393987	ACVR2A, GBX2, FOXC1, IFT52, ZIC1, SHH	198	284	13588	1.44985	1	0.967986	99.9747
Annotation Cluster 52	Enrichment Score: 0.6521057458248135
Category	Term	Count	%	PValue	Genes	List Total	Pop Hits	Pop Total	Fold Enrichment	Bonferroni	Benjamini	FDR
GOTERM_BP_FAT	GO:0035295~tube development	7	2.4735	0.187068	RAB3A, GBX2, FOXC1, HS6ST1, IFT52, SHH, FOXP2	198	264	13588	1.81964	1	0.883521	96.7452
GOTERM_BP_FAT	GO:0030324~lung development	4	1.41343	0.217862	RAB3A, HS6ST1, SHH, FOXP2	198	111	13588	2.47302	1	0.905944	98.2814
GOTERM_BP_FAT	GO:0030323~respiratory tube development	4	1.41343	0.225469	RAB3A, HS6ST1, SHH, FOXP2	198	113	13588	2.42925	1	0.90732	98.5379
GOTERM_BP_FAT	GO:0060541~respiratory system development	4	1.41343	0.268107	RAB3A, HS6ST1, SHH, FOXP2	198	124	13588	2.21375	1	0.933676	99.4268
Annotation Cluster 53	Enrichment Score: 0.641743669953745
Category	Term	Count	%	PValue	Genes	List Total	Pop Hits	Pop Total	Fold Enrichment	Bonferroni	Benjamini	FDR
INTERPRO	IPR002110:Ankyrin	8	2.82686	0.0431643	6330439K17RIK, ANK3, ANKRD12, HACE1, PLA2G6, KIDINS220, TRANK1, AGAP2	257	223	17763	2.47952	1	0.725235	47.2757
SP_PIR_KEYWORDS	ank repeat	8	2.82686	0.0458253	6330439K17RIK, ANK3, ANKRD12, HACE1, PLA2G6, KIDINS220, TRANK1, AGAP2	263	222	17854	2.44634	0.999995	0.376679	45.8753
SMART	SM00248:ANK	8	2.82686	0.0897756	6330439K17RIK, ANK3, ANKRD12, HACE1, PLA2G6, KIDINS220, TRANK1, AGAP2	158	223	9131	2.07322	0.999994	0.665315	66.4589
UP_SEQ_FEATURE	repeat:ANK 6	3	1.06007	0.347899	HACE1, PLA2G6, TRANK1	253	78	16021	2.43554	1	0.998136	99.8702
UP_SEQ_FEATURE	repeat:ANK 2	5	1.76678	0.356126	6330439K17RIK, HACE1, PLA2G6, TRANK1, AGAP2	253	191	16021	1.6577	1	0.99828	99.8935
UP_SEQ_FEATURE	repeat:ANK 1	5	1.76678	0.356126	6330439K17RIK, HACE1, PLA2G6, TRANK1, AGAP2	253	191	16021	1.6577	1	0.99828	99.8935
UP_SEQ_FEATURE	repeat:ANK 5	3	1.06007	0.503868	HACE1, PLA2G6, TRANK1	253	107	16021	1.77544	1	0.999854	99.9981
UP_SEQ_FEATURE	repeat:ANK 4	3	1.06007	0.592249	HACE1, PLA2G6, TRANK1	253	126	16021	1.50772	1	0.999977	99.9999
UP_SEQ_FEATURE	repeat:ANK 3	3	1.06007	0.716865	HACE1, PLA2G6, TRANK1	253	159	16021	1.19479	1	0.999999	100
Annotation Cluster 54	Enrichment Score: 0.5981785360787617
Category	Term	Count	%	PValue	Genes	List Total	Pop Hits	Pop Total	Fold Enrichment	Bonferroni	Benjamini	FDR
INTERPRO	IPR006209:EGF	6	2.12014	0.0379525	PLAT, TMEFF2, NRXN2, CD248, DNER, DLK2	257	128	17763	3.23985	1	0.81717	42.9529
INTERPRO	IPR006210:EGF-like	6	2.12014	0.170099	PLAT, TMEFF2, NRXN2, CD248, DNER, DLK2	257	203	17763	2.04286	1	0.944421	93.3115
SP_PIR_KEYWORDS	egf-like domain	6	2.12014	0.227754	PLAT, TMEFF2, NRXN2, CD248, DNER, DLK2	263	222	17854	1.83475	1	0.734923	96.6031
SMART	SM00181:EGF	6	2.12014	0.270766	PLAT, TMEFF2, NRXN2, CD248, DNER, DLK2	158	203	9131	1.70811	1	0.894116	97.4448
INTERPRO	IPR000742:EGF-like, type 3	5	1.76678	0.322845	PLAT, TMEFF2, NRXN2, DNER, DLK2	257	199	17763	1.7366	1	0.990622	99.6502
INTERPRO	IPR001881:EGF-like calcium-binding	3	1.06007	0.37831	CD248, DNER, DLK2	257	91	17763	2.27857	1	0.993976	99.8987
INTERPRO	IPR018097:EGF-like calcium-binding, conserved site	3	1.06007	0.393655	CD248, DNER, DLK2	257	94	17763	2.20585	1	0.994873	99.9295
INTERPRO	IPR013032:EGF-like region, conserved site	6	2.12014	0.463409	PLAT, TMEFF2, MGAT3, CD248, DNER, DLK2	257	310	17763	1.33774	1	0.997433	99.988
SMART	SM00179:EGF_CA	3	1.06007	0.466089	CD248, DNER, DLK2	158	91	9131	1.9052	1	0.96957	99.9316
Annotation Cluster 55	Enrichment Score: 0.5898117665568021
Category	Term	Count	%	PValue	Genes	List Total	Pop Hits	Pop Total	Fold Enrichment	Bonferroni	Benjamini	FDR
INTERPRO	IPR018029:C2 membrane targeting protein	4	1.41343	0.196881	PLCB4, CPNE4, PCLO, RASA4	257	106	17763	2.60818	1	0.952198	95.8442
UP_SEQ_FEATURE	domain:C2 1	3	1.06007	0.225876	CPNE4, PCLO, RASA4	253	57	16021	3.33285	1	0.991807	98.132
UP_SEQ_FEATURE	domain:C2 2	3	1.06007	0.225876	CPNE4, PCLO, RASA4	253	57	16021	3.33285	1	0.991807	98.132
INTERPRO	IPR000008:C2 calcium-dependent membrane targeting	4	1.41343	0.288751	PLCB4, CPNE4, PCLO, RASA4	257	130	17763	2.12667	1	0.98464	99.2867
SMART	SM00239:C2	4	1.41343	0.387681	PLCB4, CPNE4, PCLO, RASA4	158	130	9131	1.77819	1	0.949699	99.6642
Annotation Cluster 56	Enrichment Score: 0.5638276903482614
Category	Term	Count	%	PValue	Genes	List Total	Pop Hits	Pop Total	Fold Enrichment	Bonferroni	Benjamini	FDR
INTERPRO	IPR003604:Zinc finger, U1-type	3	1.06007	0.0301098	ZFHX4, ZFHX2, ZFHX3	257	19	17763	10.9132	1	0.800345	35.822
SMART	SM00451:ZnF_U1	3	1.06007	0.0414868	ZFHX4, ZFHX2, ZFHX3	158	19	9131	9.12492	0.995589	0.742285	38.8646
INTERPRO	IPR017970:Homeobox, conserved site	8	2.82686	0.042296	ZFHX4, POU2F2, GBX2, LMX1A, ZFHX2, ISL1, LHX8, ZFHX3	257	222	17763	2.49069	1	0.759117	46.5775
INTERPRO	IPR001356:Homeobox	8	2.82686	0.0754907	ZFHX4, POU2F2, GBX2, LMX1A, ZFHX2, ISL1, LHX8, ZFHX3	257	254	17763	2.1769	1	0.82157	67.9757
INTERPRO	IPR012287:Homeodomain-related	8	2.82686	0.0816141	ZFHX4, POU2F2, GBX2, LMX1A, ZFHX2, ISL1, LHX8, ZFHX3	257	259	17763	2.13488	1	0.833823	70.9189
SP_PIR_KEYWORDS	Homeobox	8	2.82686	0.0935129	ZFHX4, POU2F2, GBX2, LMX1A, ZFHX2, ISL1, LHX8, ZFHX3	263	263	17854	2.06497	1	0.552391	72.3304
SMART	SM00389:HOX	8	2.82686	0.147731	ZFHX4, POU2F2, GBX2, LMX1A, ZFHX2, ISL1, LHX8, ZFHX3	158	254	9131	1.82019	1	0.768115	84.377
GOTERM_MF_FAT	GO:0003700~transcription factor activity	15	5.30035	0.177869	RUNX1T1, AFF3, TLE4, LMX1A, ISL1, ZBTB38, FOXP2, MYT1L, ZFHX4, POU2F2, GBX2, FOXC1, LHX8, ZFHX2, ZFHX3	183	776	13288	1.40358	1	0.866275	93.0467
GOTERM_MF_FAT	GO:0043565~sequence-specific DNA binding	11	3.88693	0.232252	ZFHX4, POU2F2, GBX2, TLE4, FOXC1, LMX1A, ZFHX2, ISL1, LHX8, ZFHX3, FOXP2	183	556	13288	1.43657	1	0.89353	97.2609
UP_SEQ_FEATURE	DNA-binding region:Homeobox	5	1.76678	0.315816	POU2F2, GBX2, LMX1A, ISL1, LHX8	253	180	16021	1.759	1	0.997185	99.7262
GOTERM_MF_FAT	GO:0030528~transcription regulator activity	18	6.36042	0.488012	DCC, CRTC1, RUNX1T1, TLE4, AFF3, LMX1A, ISL1, ZBTB38, FOXP2, MYT1L, ZFHX4, LBH, POU2F2, GBX2, FOXC1, LHX8, ZFHX2, ZFHX3	183	1206	13288	1.08376	1	0.975776	99.989
GOTERM_BP_FAT	GO:0006355~regulation of transcription, DNA-dependent	22	7.77385	0.556559	NDN, CRTC1, ABLIM3, RUNX1T1, TLE4, LMX1A, ISL1, PKIA, SHH, ZBTB38, FOXP2, ZFP160, MYT1L, ZFHX4, LBH, POU2F2, GBX2, FOXC1, ZFHX2, LHX8, ZFHX3, APBB1	198	1465	13588	1.03057	1	0.989037	99.9999
GOTERM_BP_FAT	GO:0051252~regulation of RNA metabolic process	22	7.77385	0.586629	NDN, CRTC1, ABLIM3, RUNX1T1, TLE4, LMX1A, ISL1, PKIA, SHH, ZBTB38, FOXP2, ZFP160, MYT1L, ZFHX4, LBH, POU2F2, GBX2, FOXC1, ZFHX2, LHX8, ZFHX3, APBB1	198	1488	13588	1.01464	1	0.991405	100
GOTERM_MF_FAT	GO:0003677~DNA binding	21	7.42049	0.859359	NDN, EZH1, RUNX1T1, TLE4, AFF3, LMX1A, ISL1, ZIC1, ZBTB38, FOXP2, MYT1L, ZFHX4, ZIC4, POU2F2, GBX2, FOXC1, LHX8, ZFHX2, CHD5, ZFHX3, REV3L	183	1781	13288	0.856178	1	0.999561	100
GOTERM_BP_FAT	GO:0045449~regulation of transcription	28	9.89399	0.870491	NDN, CRTC1, EZH1, ABLIM3, SHH, ZBTB38, LBH, POU2F2, GBX2, LHX8, CHD5, ZCCHC12, MAGEL2, RUNX1T1, TLE4, AFF3, LMX1A, ISL1, PKIA, FOXP2, ZFP160, MYT1L, ZFHX4, FOXC1, APBB2, ZFHX2, APBB1, ZFHX3	198	2227	13588	0.862836	1	0.999895	100
SP_PIR_KEYWORDS	dna-binding	17	6.00707	0.884089	NDN, RUNX1T1, AFF3, LMX1A, ISL1, ZIC1, FOXP2, MYT1L, ZFHX4, ZIC4, POU2F2, GBX2, FOXC1, LHX8, ZFHX2, ZFHX3, REV3L	263	1404	17854	0.821981	1	0.998242	100
SP_PIR_KEYWORDS	transcription regulation	18	6.36042	0.919339	ZCCHC12, NDN, CRTC1, EZH1, RUNX1T1, TLE4, AFF3, LMX1A, FOXP2, MYT1L, ZFHX4, LBH, POU2F2, GBX2, FOXC1, LHX8, ZFHX3, APBB1	263	1546	17854	0.790392	1	0.999289	100
GOTERM_BP_FAT	GO:0006350~transcription	19	6.71378	0.964758	ZCCHC12, NDN, CRTC1, EZH1, RUNX1T1, TLE4, AFF3, LMX1A, FOXP2, ZFP160, MYT1L, ZFHX4, LBH, POU2F2, GBX2, FOXC1, LHX8, ZFHX3, APBB1	198	1772	13588	0.735835	1	0.999999	100
SP_PIR_KEYWORDS	Transcription	19	6.71378	0.966468	ZCCHC12, NDN, CRTC1, EZH1, RUNX1T1, TLE4, AFF3, LMX1A, FOXP2, ZFP160, MYT1L, ZFHX4, LBH, POU2F2, GBX2, FOXC1, LHX8, ZFHX3, APBB1	263	1769	17854	0.729131	1	0.999896	100
SP_PIR_KEYWORDS	nucleus	39	13.7809	0.998185	NDN, CRTC1, EZH1, NAP1L2, ZIC1, LBH, UFM1, POU2F2, GBX2, LHX8, CHD5, AGAP2, UNC45A, MYO1C, ADARB2, PNCK, EEF1A2, RUNX1T1, TLE4, AFF3, LMX1A, ISL1, RBBP9, FOXP2, MYT1L, ZFP160, TRIM35, ZFHX4, DACT1, ZIC4, CELF4, CELF3, FOXC1, ZFHX2, ZFHX3, APBB1, REV3L, PRPF38A, PNMA1	263	3808	17854	0.69526	1	1	100
Annotation Cluster 57	Enrichment Score: 0.5608787097989273
Category	Term	Count	%	PValue	Genes	List Total	Pop Hits	Pop Total	Fold Enrichment	Bonferroni	Benjamini	FDR
UP_SEQ_FEATURE	repeat:5	4	1.41343	0.146121	EPS15, TGOLN1, BSN, PRNP	253	84	16021	3.01543	1	0.963749	91.4211
UP_SEQ_FEATURE	repeat:4	4	1.41343	0.212515	EPS15, TGOLN1, BSN, PRNP	253	101	16021	2.50789	1	0.989754	97.5627
UP_SEQ_FEATURE	repeat:3	4	1.41343	0.288243	EPS15, TGOLN1, BSN, PRNP	253	119	16021	2.12854	1	0.996127	99.4939
UP_SEQ_FEATURE	repeat:1	4	1.41343	0.412428	EPS15, TGOLN1, BSN, PRNP	253	148	16021	1.71146	1	0.999343	99.9743
UP_SEQ_FEATURE	repeat:2	4	1.41343	0.425009	EPS15, TGOLN1, BSN, PRNP	253	151	16021	1.67746	1	0.999452	99.9817
Annotation Cluster 58	Enrichment Score: 0.5524677617183333
Category	Term	Count	%	PValue	Genes	List Total	Pop Hits	Pop Total	Fold Enrichment	Bonferroni	Benjamini	FDR
GOTERM_BP_FAT	GO:0019233~sensory perception of pain	3	1.06007	0.0824004	GRIN2B, NDN, CHRNB2	198	33	13588	6.23875	1	0.700234	75.88
GOTERM_BP_FAT	GO:0006873~cellular ion homeostasis	8	2.82686	0.0858674	ATP2B2, AIFM3, GRIN2B, NDN, CHRNB2, SV2A, PRNP, KCNK2	198	261	13588	2.10349	1	0.712258	77.3437
GOTERM_BP_FAT	GO:0055082~cellular chemical homeostasis	8	2.82686	0.0955307	ATP2B2, AIFM3, GRIN2B, NDN, CHRNB2, SV2A, PRNP, KCNK2	198	268	13588	2.04855	1	0.735322	80.9952
GOTERM_BP_FAT	GO:0051899~membrane depolarization	3	1.06007	0.0956289	AIFM3, GRIN2B, CHRNB2	198	36	13588	5.71886	1	0.732485	81.0293
GOTERM_BP_FAT	GO:0019725~cellular homeostasis	9	3.18021	0.125536	ATP2B2, TMX1, AIFM3, GRIN2B, NDN, CHRNB2, SV2A, PRNP, KCNK2	198	343	13588	1.80069	1	0.792733	89.1219
GOTERM_BP_FAT	GO:0050801~ion homeostasis	8	2.82686	0.134332	ATP2B2, AIFM3, GRIN2B, NDN, CHRNB2, SV2A, PRNP, KCNK2	198	293	13588	1.87375	1	0.805834	90.7966
GOTERM_BP_FAT	GO:0042391~regulation of membrane potential	4	1.41343	0.248581	AIFM3, GRIN2B, CHRNB2, KCNK2	198	119	13588	2.30677	1	0.921579	99.1141
GOTERM_BP_FAT	GO:0048878~chemical homeostasis	8	2.82686	0.281839	ATP2B2, AIFM3, GRIN2B, NDN, CHRNB2, SV2A, PRNP, KCNK2	198	365	13588	1.50414	1	0.935786	99.581
GOTERM_BP_FAT	GO:0030005~cellular di-, tri-valent inorganic cation homeostasis	4	1.41343	0.307613	ATP2B2, NDN, SV2A, PRNP	198	134	13588	2.04855	1	0.939594	99.771
GOTERM_BP_FAT	GO:0055066~di-, tri-valent inorganic cation homeostasis	4	1.41343	0.355256	ATP2B2, NDN, SV2A, PRNP	198	146	13588	1.88017	1	0.959841	99.9296
GOTERM_BP_FAT	GO:0030003~cellular cation homeostasis	4	1.41343	0.378962	ATP2B2, NDN, SV2A, PRNP	198	152	13588	1.80595	1	0.966162	99.9621
GOTERM_BP_FAT	GO:0006874~cellular calcium ion homeostasis	3	1.06007	0.381192	ATP2B2, NDN, SV2A	198	91	13588	2.2624	1	0.96646	99.9643
GOTERM_BP_FAT	GO:0055074~calcium ion homeostasis	3	1.06007	0.401713	ATP2B2, NDN, SV2A	198	95	13588	2.16715	1	0.969695	99.9796
GOTERM_BP_FAT	GO:0006875~cellular metal ion homeostasis	3	1.06007	0.426905	ATP2B2, NDN, SV2A	198	100	13588	2.05879	1	0.974902	99.99
GOTERM_BP_FAT	GO:0055065~metal ion homeostasis	3	1.06007	0.456391	ATP2B2, NDN, SV2A	198	106	13588	1.94225	1	0.978882	99.9958
GOTERM_BP_FAT	GO:0042592~homeostatic process	10	3.53357	0.474179	ATP2B2, TMX1, AIFM3, GRIN2B, NDN, CHRNB2, SV2A, PRNP, KCNK2, TGFB2	198	584	13588	1.17511	1	0.980362	99.9976
GOTERM_BP_FAT	GO:0055080~cation homeostasis	4	1.41343	0.501068	ATP2B2, NDN, SV2A, PRNP	198	184	13588	1.49188	1	0.98444	99.999
UP_SEQ_FEATURE	sequence variant	7	2.4735	0.506858	GABRG2, ATP2B2, MGAT3, GRIA2, NDN, PRNP, CACNA2D2	253	362	16021	1.2245	1	0.999847	99.9983
SP_PIR_KEYWORDS	polymorphism	3	1.06007	0.785496	ATP2B2, NDN, PRNP	263	196	17854	1.03907	1	0.992245	100
GOTERM_BP_FAT	GO:0007600~sensory perception	6	2.12014	0.999994	IQCB1, ATP2B2, RAB3A, GRIN2B, NDN, CHRNB2	198	1402	13588	0.293693	1	1	100
Annotation Cluster 59	Enrichment Score: 0.5460517460687856
Category	Term	Count	%	PValue	Genes	List Total	Pop Hits	Pop Total	Fold Enrichment	Bonferroni	Benjamini	FDR
SP_PIR_KEYWORDS	kinase	17	6.00707	0.058063	CAMK1G, BRAF, PNCK, TAOK3, AKAP12, DGKK, PKIA, ACVR2A, PAK7, PACSIN1, STK32B, DGKE, PLK2, PRKAR1B, PRKRA, CAMK2B, PIK3R1	263	707	17854	1.63233	1	0.417493	54.2879
GOTERM_MF_FAT	GO:0000166~nucleotide binding	38	13.4276	0.0942334	RAB3A, RAB3C, TUBB2B, CPEB2, PAK7, ATP2B2, STK32B, DGKE, SYN1, CAMK2B, RAB6B, TUBA1A, CHD5, AGAP2, MOCS1, NMNAT2, DNM3, UBE2A, CAMK1G, AIFM3, MYO1C, BRAF, PNCK, EEF1A2, TAOK3, RIMKLB, RNF112, ACVR2A, PLK2, NAV1, CELF5, PRKAR1B, CELF4, CELF3, RAB12, DNM1, REV3L, ATP8A1	183	2183	13288	1.26397	1	0.75291	74.0036
GOTERM_MF_FAT	GO:0032553~ribonucleotide binding	32	11.3074	0.101331	RAB3A, RAB3C, TUBB2B, PAK7, ATP2B2, STK32B, DGKE, SYN1, RAB6B, CAMK2B, TUBA1A, AGAP2, CHD5, MOCS1, DNM3, NMNAT2, UBE2A, CAMK1G, MYO1C, BRAF, PNCK, EEF1A2, TAOK3, RIMKLB, RNF112, ACVR2A, PLK2, NAV1, PRKAR1B, RAB12, DNM1, ATP8A1	183	1796	13288	1.29376	1	0.725701	76.6437
GOTERM_MF_FAT	GO:0032555~purine ribonucleotide binding	32	11.3074	0.101331	RAB3A, RAB3C, TUBB2B, PAK7, ATP2B2, STK32B, DGKE, SYN1, RAB6B, CAMK2B, TUBA1A, AGAP2, CHD5, MOCS1, DNM3, NMNAT2, UBE2A, CAMK1G, MYO1C, BRAF, PNCK, EEF1A2, TAOK3, RIMKLB, RNF112, ACVR2A, PLK2, NAV1, PRKAR1B, RAB12, DNM1, ATP8A1	183	1796	13288	1.29376	1	0.725701	76.6437
GOTERM_MF_FAT	GO:0017076~purine nucleotide binding	33	11.6608	0.105984	RAB3A, RAB3C, TUBB2B, PAK7, ATP2B2, STK32B, DGKE, SYN1, CAMK2B, RAB6B, TUBA1A, AGAP2, CHD5, MOCS1, DNM3, NMNAT2, UBE2A, CAMK1G, AIFM3, MYO1C, BRAF, PNCK, EEF1A2, TAOK3, RIMKLB, RNF112, ACVR2A, PLK2, NAV1, PRKAR1B, RAB12, DNM1, ATP8A1	183	1871	13288	1.2807	1	0.718032	78.2371
INTERPRO	IPR008271:Serine/threonine protein kinase, active site	9	3.18021	0.150203	ACVR2A, PAK7, STK32B, CAMK1G, PLK2, BRAF, PNCK, TAOK3, CAMK2B	257	360	17763	1.72792	1	0.931466	90.5685
INTERPRO	IPR017442:Serine/threonine protein kinase-related	9	3.18021	0.176541	ACVR2A, PAK7, STK32B, CAMK1G, PLK2, BRAF, PNCK, TAOK3, CAMK2B	257	374	17763	1.66324	1	0.94632	94.0265
INTERPRO	IPR002290:Serine/threonine protein kinase	7	2.4735	0.184771	PAK7, STK32B, CAMK1G, PLK2, PNCK, TAOK3, CAMK2B	257	265	17763	1.82572	1	0.945508	94.8365
GOTERM_BP_FAT	GO:0006796~phosphate metabolic process	17	6.00707	0.190269	PPP2R3A, CAMK1G, BRAF, PNCK, PTPN5, TAOK3, PTPRO, TGFB2, PAK7, ACVR2A, STK32B, PLK2, PRKAR1B, PRKRA, CAMK2B, ATP6V0D1, PIK3R1	198	866	13588	1.34717	1	0.886432	96.9508
GOTERM_BP_FAT	GO:0006793~phosphorus metabolic process	17	6.00707	0.190269	PPP2R3A, CAMK1G, BRAF, PNCK, PTPN5, TAOK3, PTPRO, TGFB2, PAK7, ACVR2A, STK32B, PLK2, PRKAR1B, PRKRA, CAMK2B, ATP6V0D1, PIK3R1	198	866	13588	1.34717	1	0.886432	96.9508
SP_PIR_KEYWORDS	serine/threonine-protein kinase	9	3.18021	0.203801	ACVR2A, PAK7, STK32B, CAMK1G, PLK2, BRAF, PNCK, TAOK3, CAMK2B	263	384	17854	1.59108	1	0.719297	94.9337
SP_PIR_KEYWORDS	nucleotide-binding	29	10.2473	0.21705	RAB3A, RAB3C, TUBB2B, PAK7, ATP2B2, STK32B, DGKE, RAB6B, CAMK2B, TUBA1A, AGAP2, MOCS1, DNM3, NMNAT2, UBE2A, CAMK1G, BRAF, MYO1C, PNCK, EEF1A2, TAOK3, RIMKLB, ACVR2A, PLK2, NAV1, PRKAR1B, RAB12, DNM1, ATP8A1	263	1631	17854	1.20705	1	0.736994	95.9325
GOTERM_BP_FAT	GO:0006468~protein amino acid phosphorylation	13	4.59364	0.219172	CAMK1G, BRAF, PNCK, TAOK3, TGFB2, ACVR2A, PAK7, STK32B, PLK2, PRKAR1B, PRKRA, CAMK2B, PIK3R1	198	640	13588	1.39397	1	0.905979	98.3284
GOTERM_MF_FAT	GO:0004674~protein serine/threonine kinase activity	9	3.18021	0.220704	ACVR2A, PAK7, STK32B, CAMK1G, PLK2, BRAF, PNCK, TAOK3, CAMK2B	183	421	13288	1.55228	1	0.885542	96.6436
GOTERM_BP_FAT	GO:0016310~phosphorylation	14	4.947	0.243045	CAMK1G, BRAF, PNCK, TAOK3, TGFB2, ACVR2A, PAK7, STK32B, PLK2, PRKAR1B, PRKRA, CAMK2B, ATP6V0D1, PIK3R1	198	718	13588	1.33812	1	0.91756	98.9997
SMART	SM00220:S_TKc	7	2.4735	0.304878	PAK7, STK32B, CAMK1G, PLK2, PNCK, TAOK3, CAMK2B	158	265	9131	1.52656	1	0.913704	98.5351
INTERPRO	IPR017441:Protein kinase, ATP binding site	9	3.18021	0.359762	ACVR2A, PAK7, STK32B, CAMK1G, PLK2, BRAF, PNCK, TAOK3, CAMK2B	257	467	17763	1.33201	1	0.993262	99.8449
SP_PIR_KEYWORDS	transferase	23	8.12721	0.381004	ZDHHC2, NMNAT2, CAMK1G, BRAF, EZH1, PNCK, TAOK3, ST8SIA2, CRAT, PAK7, ACVR2A, B3GAT1, SULT4A1, MGAT3, STK32B, DGKE, PLK2, ST3GAL5, AS3MT, HS6ST1, CAMK2B, REV3L, B4GALNT1	263	1385	17854	1.12735	1	0.868261	99.8121
SP_PIR_KEYWORDS	ATP	4	1.41343	0.38219	ACVR2A, PLK2, BRAF, CAMK2B	263	151	17854	1.7983	1	0.865035	99.8168
INTERPRO	IPR000719:Protein kinase, core	9	3.18021	0.411102	ACVR2A, PAK7, STK32B, CAMK1G, PLK2, BRAF, PNCK, TAOK3, CAMK2B	257	491	17763	1.26691	1	0.995329	99.9539
UP_SEQ_FEATURE	domain:Protein kinase	9	3.18021	0.475794	ACVR2A, PAK7, STK32B, CAMK1G, PLK2, BRAF, PNCK, TAOK3, CAMK2B	253	476	16021	1.1973	1	0.99977	99.9956
GOTERM_MF_FAT	GO:0032559~adenyl ribonucleotide binding	21	7.42049	0.535255	NMNAT2, UBE2A, CAMK1G, BRAF, MYO1C, PNCK, TAOK3, RIMKLB, PAK7, ATP2B2, ACVR2A, STK32B, DGKE, PLK2, SYN1, NAV1, PRKAR1B, CAMK2B, AGAP2, CHD5, ATP8A1	183	1460	13288	1.04442	1	0.981618	99.997
GOTERM_MF_FAT	GO:0030554~adenyl nucleotide binding	22	7.77385	0.537204	NMNAT2, UBE2A, CAMK1G, AIFM3, MYO1C, BRAF, PNCK, TAOK3, RIMKLB, PAK7, ATP2B2, ACVR2A, STK32B, DGKE, PLK2, SYN1, NAV1, PRKAR1B, CAMK2B, AGAP2, CHD5, ATP8A1	183	1535	13288	1.04069	1	0.980887	99.9972
GOTERM_MF_FAT	GO:0004672~protein kinase activity	9	3.18021	0.548985	ACVR2A, PAK7, STK32B, CAMK1G, PLK2, BRAF, PNCK, TAOK3, CAMK2B	183	583	13288	1.12094	1	0.982205	99.998
GOTERM_MF_FAT	GO:0001883~purine nucleoside binding	22	7.77385	0.55363	NMNAT2, UBE2A, CAMK1G, AIFM3, MYO1C, BRAF, PNCK, TAOK3, RIMKLB, PAK7, ATP2B2, ACVR2A, STK32B, DGKE, PLK2, SYN1, NAV1, PRKAR1B, CAMK2B, AGAP2, CHD5, ATP8A1	183	1548	13288	1.03195	1	0.980992	99.9983
GOTERM_MF_FAT	GO:0001882~nucleoside binding	22	7.77385	0.56615	NMNAT2, UBE2A, CAMK1G, AIFM3, MYO1C, BRAF, PNCK, TAOK3, RIMKLB, PAK7, ATP2B2, ACVR2A, STK32B, DGKE, PLK2, SYN1, NAV1, PRKAR1B, CAMK2B, AGAP2, CHD5, ATP8A1	183	1558	13288	1.02533	1	0.981447	99.9988
UP_SEQ_FEATURE	active site:Proton acceptor	11	3.88693	0.597432	ACVR2A, PAK7, B3GAT1, STK32B, CAMK1G, PLK2, BRAF, PNCK, TAOK3, CAMK2B, CRAT	253	662	16021	1.05221	1	0.999977	99.9999
GOTERM_MF_FAT	GO:0005524~ATP binding	20	7.06714	0.608357	NMNAT2, UBE2A, CAMK1G, BRAF, MYO1C, PNCK, TAOK3, RIMKLB, PAK7, ATP2B2, ACVR2A, STK32B, DGKE, PLK2, SYN1, NAV1, CAMK2B, AGAP2, CHD5, ATP8A1	183	1443	13288	1.0064	1	0.984722	99.9997
UP_SEQ_FEATURE	binding site:ATP	9	3.18021	0.628795	ACVR2A, PAK7, STK32B, CAMK1G, PLK2, BRAF, PNCK, TAOK3, CAMK2B	253	545	16021	1.04572	1	0.999986	100
UP_SEQ_FEATURE	nucleotide phosphate-binding region:ATP	13	4.59364	0.771421	NMNAT2, CAMK1G, BRAF, MYO1C, PNCK, TAOK3, RIMKLB, ACVR2A, PAK7, STK32B, PLK2, CAMK2B, ATP8A1	253	907	16021	0.907622	1	1	100
SP_PIR_KEYWORDS	atp-binding	17	6.00707	0.789298	NMNAT2, UBE2A, CAMK1G, BRAF, MYO1C, PNCK, TAOK3, RIMKLB, PAK7, ATP2B2, ACVR2A, STK32B, DGKE, PLK2, NAV1, CAMK2B, ATP8A1	263	1287	17854	0.896706	1	0.992229	100
Annotation Cluster 60	Enrichment Score: 0.5257038330526657
Category	Term	Count	%	PValue	Genes	List Total	Pop Hits	Pop Total	Fold Enrichment	Bonferroni	Benjamini	FDR
INTERPRO	IPR000372:Leucine-rich repeat, cysteine-rich flanking region, N-terminal	5	1.76678	0.045504	FLRT2, LUM, LRRN2, LRRTM2, ISLR2	257	93	17763	3.71595	1	0.706879	49.1155
SMART	SM00013:LRRNT	5	1.76678	0.0760118	FLRT2, LUM, LRRN2, LRRTM2, ISLR2	158	93	9131	3.10705	0.99996	0.717731	60.0724
INTERPRO	IPR003591:Leucine-rich repeat, typical subtype	5	1.76678	0.116304	FLRT2, LUM, LRRN2, LRRTM2, ISLR2	257	129	17763	2.67894	1	0.902424	83.3651
SMART	SM00369:LRR_TYP	5	1.76678	0.181718	FLRT2, LUM, LRRN2, LRRTM2, ISLR2	158	129	9131	2.23997	1	0.819378	90.261
SP_PIR_KEYWORDS	leucine-rich repeat	7	2.4735	0.217269	FLRT2, AI646023, LUM, LRRN2, LRRTM2, FBXL6, ISLR2	263	275	17854	1.72801	1	0.73013	95.9474
INTERPRO	IPR001611:Leucine-rich repeat	5	1.76678	0.332818	FLRT2, LUM, LRRN2, LRRTM2, ISLR2	257	202	17763	1.71081	1	0.991256	99.7179
INTERPRO	IPR000483:Cysteine-rich flanking region, C-terminal	3	1.06007	0.336663	FLRT2, LRRN2, ISLR2	257	83	17763	2.4982	1	0.990928	99.7406
SMART	SM00082:LRRCT	3	1.06007	0.419406	FLRT2, LRRN2, ISLR2	158	83	9131	2.08884	1	0.957717	99.819
UP_SEQ_FEATURE	repeat:LRR 2	5	1.76678	0.60521	AI646023, LUM, LRRTM2, FBXL6, ISLR2	253	266	16021	1.1903	1	0.999979	99.9999
UP_SEQ_FEATURE	repeat:LRR 1	5	1.76678	0.60521	AI646023, LUM, LRRTM2, FBXL6, ISLR2	253	266	16021	1.1903	1	0.999979	99.9999
UP_SEQ_FEATURE	repeat:LRR 3	4	1.41343	0.744215	LUM, LRRTM2, FBXL6, ISLR2	253	245	16021	1.03386	1	1	100
UP_SEQ_FEATURE	repeat:LRR 5	3	1.06007	0.831979	LUM, LRRTM2, ISLR2	253	203	16021	0.935824	1	1	100
UP_SEQ_FEATURE	repeat:LRR 4	3	1.06007	0.865504	LUM, LRRTM2, ISLR2	253	221	16021	0.859603	1	1	100
Annotation Cluster 61	Enrichment Score: 0.5203659699644755
Category	Term	Count	%	PValue	Genes	List Total	Pop Hits	Pop Total	Fold Enrichment	Bonferroni	Benjamini	FDR
GOTERM_CC_FAT	GO:0044431~Golgi apparatus part	8	2.82686	0.0581587	PACSIN1, ST3GAL5, TGOLN1, AP3B2, NBEA, ST8SIA2, PCSK1N, B4GALNT1	191	227	12504	2.30717	0.999999	0.349923	53.6143
GOTERM_CC_FAT	GO:0031228~intrinsic to Golgi membrane	3	1.06007	0.0846676	ST3GAL5, ST8SIA2, B4GALNT1	191	32	12504	6.13743	1	0.440863	67.832
GOTERM_CC_FAT	GO:0030173~integral to Golgi membrane	3	1.06007	0.0846676	ST3GAL5, ST8SIA2, B4GALNT1	191	32	12504	6.13743	1	0.440863	67.832
GOTERM_BP_FAT	GO:0009101~glycoprotein biosynthetic process	4	1.41343	0.240834	MGAT3, ST3GAL5, HS6ST1, ST8SIA2	198	117	13588	2.3462	1	0.917965	98.9503
GOTERM_BP_FAT	GO:0009100~glycoprotein metabolic process	4	1.41343	0.359216	MGAT3, ST3GAL5, HS6ST1, ST8SIA2	198	147	13588	1.86738	1	0.960976	99.9364
GOTERM_BP_FAT	GO:0043413~biopolymer glycosylation	3	1.06007	0.381192	MGAT3, ST3GAL5, ST8SIA2	198	91	13588	2.2624	1	0.96646	99.9643
GOTERM_BP_FAT	GO:0070085~glycosylation	3	1.06007	0.381192	MGAT3, ST3GAL5, ST8SIA2	198	91	13588	2.2624	1	0.96646	99.9643
GOTERM_BP_FAT	GO:0006486~protein amino acid glycosylation	3	1.06007	0.381192	MGAT3, ST3GAL5, ST8SIA2	198	91	13588	2.2624	1	0.96646	99.9643
SP_PIR_KEYWORDS	Signal-anchor	8	2.82686	0.385344	B3GAT1, MGAT3, ECEL1, ST3GAL5, NSG1, HS6ST1, ST8SIA2, B4GALNT1	263	405	17854	1.34096	1	0.863632	99.8286
GOTERM_CC_FAT	GO:0031301~integral to organelle membrane	3	1.06007	0.39298	ST3GAL5, ST8SIA2, B4GALNT1	191	89	12504	2.20672	1	0.890076	99.8338
GOTERM_CC_FAT	GO:0031300~intrinsic to organelle membrane	3	1.06007	0.509965	ST3GAL5, ST8SIA2, B4GALNT1	191	112	12504	1.75355	1	0.943761	99.9893
SP_PIR_KEYWORDS	glycosyltransferase	4	1.41343	0.561578	MGAT3, ST3GAL5, ST8SIA2, B4GALNT1	263	199	17854	1.36454	1	0.946036	99.9979
GOTERM_CC_FAT	GO:0000139~Golgi membrane	3	1.06007	0.619351	ST3GAL5, ST8SIA2, B4GALNT1	191	137	12504	1.43356	1	0.968918	99.9996
GOTERM_CC_FAT	GO:0031090~organelle membrane	8	2.82686	0.96653	AIFM3, GRIA2, SYN1, ST3GAL5, STX17, ST8SIA2, CRAT, B4GALNT1	191	809	12504	0.647377	1	0.999949	100
Annotation Cluster 62	Enrichment Score: 0.5027631567978338
Category	Term	Count	%	PValue	Genes	List Total	Pop Hits	Pop Total	Fold Enrichment	Bonferroni	Benjamini	FDR
GOTERM_BP_FAT	GO:0042060~wound healing	4	1.41343	0.221659	LNP, GAP43, SHH, TGFB2	198	112	13588	2.45094	1	0.907353	98.4143
GOTERM_BP_FAT	GO:0045165~cell fate commitment	4	1.41343	0.359216	ISL1, GAP43, SHH, TGFB2	198	147	13588	1.86738	1	0.960976	99.9364
GOTERM_BP_FAT	GO:0009611~response to wounding	7	2.4735	0.389645	SLC1A2, LNP, SNAP91, NEFL, GAP43, SHH, TGFB2	198	347	13588	1.38439	1	0.967455	99.9716
Annotation Cluster 63	Enrichment Score: 0.4934585774898391
Category	Term	Count	%	PValue	Genes	List Total	Pop Hits	Pop Total	Fold Enrichment	Bonferroni	Benjamini	FDR
GOTERM_BP_FAT	GO:0001654~eye development	5	1.76678	0.193976	FOXC1, SHH, FOXP2, DSCAM, TGFB2	198	157	13588	2.18555	1	0.888233	97.1736
GOTERM_BP_FAT	GO:0003002~regionalization	5	1.76678	0.376034	ACVR2A, GBX2, FOXC1, IFT52, SHH	198	214	13588	1.60342	1	0.965587	99.959
GOTERM_BP_FAT	GO:0048729~tissue morphogenesis	5	1.76678	0.453576	PLXNA1, FOXC1, IFT52, SHH, TGFB2	198	238	13588	1.44173	1	0.978545	99.9954
Annotation Cluster 64	Enrichment Score: 0.44947163155567793
Category	Term	Count	%	PValue	Genes	List Total	Pop Hits	Pop Total	Fold Enrichment	Bonferroni	Benjamini	FDR
GOTERM_BP_FAT	GO:0032268~regulation of cellular protein metabolic process	7	2.4735	0.223055	ACVR2A, CPEB2, PRKAR1B, IFT52, PTMS, SHH, APLP1	198	280	13588	1.71566	1	0.90604	98.4607
GOTERM_BP_FAT	GO:0032270~positive regulation of cellular protein metabolic process	3	1.06007	0.426905	ACVR2A, IFT52, PTMS	198	100	13588	2.05879	1	0.974902	99.99
GOTERM_BP_FAT	GO:0051247~positive regulation of protein metabolic process	3	1.06007	0.470805	ACVR2A, IFT52, PTMS	198	109	13588	1.8888	1	0.980904	99.9973
Annotation Cluster 65	Enrichment Score: 0.4486375739197669
Category	Term	Count	%	PValue	Genes	List Total	Pop Hits	Pop Total	Fold Enrichment	Bonferroni	Benjamini	FDR
UP_SEQ_FEATURE	domain:SH3	5	1.76678	0.255832	PACSIN1, STAC2, FNBP1L, PIK3R1, MCF2L	253	163	16021	1.94246	1	0.995101	98.9887
SP_PIR_KEYWORDS	sh3 domain	5	1.76678	0.351154	PACSIN1, STAC2, FNBP1L, PIK3R1, MCF2L	263	204	17854	1.66387	1	0.848753	99.652
INTERPRO	IPR001452:Src homology-3 domain	5	1.76678	0.362084	PACSIN1, STAC2, FNBP1L, PIK3R1, MCF2L	257	211	17763	1.63784	1	0.992814	99.8529
SMART	SM00326:SH3	5	1.76678	0.493388	PACSIN1, STAC2, FNBP1L, PIK3R1, MCF2L	158	211	9131	1.36946	1	0.973397	99.9628
Annotation Cluster 66	Enrichment Score: 0.44703092464094624
Category	Term	Count	%	PValue	Genes	List Total	Pop Hits	Pop Total	Fold Enrichment	Bonferroni	Benjamini	FDR
GOTERM_BP_FAT	GO:0042733~embryonic digit morphogenesis	3	1.06007	0.0657591	LNP, IFT52, SHH	198	29	13588	7.09927	1	0.636472	67.5314
GOTERM_BP_FAT	GO:0035113~embryonic appendage morphogenesis	3	1.06007	0.411854	LNP, IFT52, SHH	198	97	13588	2.12246	1	0.971629	99.9846
GOTERM_BP_FAT	GO:0030326~embryonic limb morphogenesis	3	1.06007	0.411854	LNP, IFT52, SHH	198	97	13588	2.12246	1	0.971629	99.9846
GOTERM_BP_FAT	GO:0035108~limb morphogenesis	3	1.06007	0.498939	LNP, IFT52, SHH	198	115	13588	1.79025	1	0.984311	99.9989
GOTERM_BP_FAT	GO:0035107~appendage morphogenesis	3	1.06007	0.498939	LNP, IFT52, SHH	198	115	13588	1.79025	1	0.984311	99.9989
GOTERM_BP_FAT	GO:0048736~appendage development	3	1.06007	0.517158	LNP, IFT52, SHH	198	119	13588	1.73007	1	0.985785	99.9994
GOTERM_BP_FAT	GO:0060173~limb development	3	1.06007	0.517158	LNP, IFT52, SHH	198	119	13588	1.73007	1	0.985785	99.9994
Annotation Cluster 67	Enrichment Score: 0.4175976408606626
Category	Term	Count	%	PValue	Genes	List Total	Pop Hits	Pop Total	Fold Enrichment	Bonferroni	Benjamini	FDR
GOTERM_BP_FAT	GO:0010647~positive regulation of cell communication	5	1.76678	0.292974	NCAM1, GRIA2, TMOD2, L1CAM, CHRNB2	198	189	13588	1.81551	1	0.935991	99.6764
GOTERM_CC_FAT	GO:0009897~external side of plasma membrane	5	1.76678	0.384142	NCAM1, GPC2, L1CAM, CHRNB2, MMP24	191	206	12504	1.58898	1	0.887644	99.8
GOTERM_CC_FAT	GO:0009986~cell surface	6	2.12014	0.496462	NCAM1, GPC2, L1CAM, CHRNB2, SHH, MMP24	191	305	12504	1.28786	1	0.940269	99.9849
Annotation Cluster 68	Enrichment Score: 0.4154184444764851
Category	Term	Count	%	PValue	Genes	List Total	Pop Hits	Pop Total	Fold Enrichment	Bonferroni	Benjamini	FDR
INTERPRO	IPR003604:Zinc finger, U1-type	3	1.06007	0.0301098	ZFHX4, ZFHX2, ZFHX3	257	19	17763	10.9132	1	0.800345	35.822
SMART	SM00451:ZnF_U1	3	1.06007	0.0414868	ZFHX4, ZFHX2, ZFHX3	158	19	9131	9.12492	0.995589	0.742285	38.8646
UP_SEQ_FEATURE	zinc finger region:C2H2-type 5	4	1.41343	0.56927	ZFHX4, ZIC4, ZIC1, ZFHX3	253	187	16021	1.35453	1	0.999962	99.9998
UP_SEQ_FEATURE	zinc finger region:C2H2-type 4	4	1.41343	0.632095	ZFHX4, ZIC4, ZIC1, ZFHX3	253	206	16021	1.22959	1	0.999986	100
INTERPRO	IPR013087:Zinc finger, C2H2-type/integrase, DNA-binding	7	2.4735	0.754264	ZFP160, ZFHX4, ZIC4, ZFHX2, ZIC1, ZFHX3, ZBTB38	257	514	17763	0.941278	1	0.999981	100
UP_SEQ_FEATURE	zinc finger region:C2H2-type 3	4	1.41343	0.761174	ZFHX4, ZIC4, ZIC1, ZFHX3	253	252	16021	1.00514	1	1	100
INTERPRO	IPR015880:Zinc finger, C2H2-like	8	2.82686	0.859667	ZFP160, ZFHX4, ZIC4, ZFHX2, ZIC1, ZFHX3, ZBTB38, FOXP2	257	676	17763	0.817949	1	0.999999	100
INTERPRO	IPR007087:Zinc finger, C2H2-type	8	2.82686	0.864598	ZFP160, ZFHX4, ZIC4, ZFHX2, ZIC1, ZFHX3, ZBTB38, FOXP2	257	681	17763	0.811944	1	0.999999	100
SMART	SM00355:ZnF_C2H2	8	2.82686	0.951402	ZFP160, ZFHX4, ZIC4, ZFHX2, ZIC1, ZFHX3, ZBTB38, FOXP2	158	676	9131	0.683919	1	0.999999	100
Annotation Cluster 69	Enrichment Score: 0.3678767536237319
Category	Term	Count	%	PValue	Genes	List Total	Pop Hits	Pop Total	Fold Enrichment	Bonferroni	Benjamini	FDR
GOTERM_MF_FAT	GO:0019207~kinase regulator activity	4	1.41343	0.078487	PRKAR1B, PKIA, AGAP2, PIK3R1	183	73	13288	3.97874	1	0.716208	67.13
GOTERM_MF_FAT	GO:0019887~protein kinase regulator activity	3	1.06007	0.19347	PRKAR1B, PKIA, AGAP2	183	59	13288	3.69214	1	0.875389	94.6428
GOTERM_BP_FAT	GO:0042325~regulation of phosphorylation	6	2.12014	0.411248	ACVR2A, DGKE, PRKAR1B, DGKK, PKIA, AGAP2	198	290	13588	1.41985	1	0.971903	99.9843
GOTERM_BP_FAT	GO:0051174~regulation of phosphorus metabolic process	6	2.12014	0.453305	ACVR2A, DGKE, PRKAR1B, DGKK, PKIA, AGAP2	198	301	13588	1.36797	1	0.97884	99.9954
GOTERM_BP_FAT	GO:0019220~regulation of phosphate metabolic process	6	2.12014	0.453305	ACVR2A, DGKE, PRKAR1B, DGKK, PKIA, AGAP2	198	301	13588	1.36797	1	0.97884	99.9954
GOTERM_BP_FAT	GO:0045859~regulation of protein kinase activity	4	1.41343	0.508422	DGKE, DGKK, PKIA, AGAP2	198	186	13588	1.47583	1	0.98474	99.9992
GOTERM_BP_FAT	GO:0043549~regulation of kinase activity	4	1.41343	0.529692	DGKE, DGKK, PKIA, AGAP2	198	192	13588	1.42971	1	0.98737	99.9996
GOTERM_BP_FAT	GO:0045860~positive regulation of protein kinase activity	3	1.06007	0.53931	DGKE, DGKK, AGAP2	198	124	13588	1.66031	1	0.987971	99.9997
GOTERM_BP_FAT	GO:0051338~regulation of transferase activity	4	1.41343	0.560256	DGKE, DGKK, PKIA, AGAP2	198	199	13588	1.37942	1	0.98935	99.9999
GOTERM_BP_FAT	GO:0033674~positive regulation of kinase activity	3	1.06007	0.564958	DGKE, DGKK, AGAP2	198	130	13588	1.58368	1	0.989426	99.9999
GOTERM_BP_FAT	GO:0051347~positive regulation of transferase activity	3	1.06007	0.58554	DGKE, DGKK, AGAP2	198	135	13588	1.52503	1	0.991436	100
GOTERM_BP_FAT	GO:0044093~positive regulation of molecular function	5	1.76678	0.65148	AIFM3, DGKE, DGKK, AGAP2, SHH	198	306	13588	1.12134	1	0.995626	100
GOTERM_BP_FAT	GO:0043085~positive regulation of catalytic activity	4	1.41343	0.733431	AIFM3, DGKE, DGKK, AGAP2	198	261	13588	1.05174	1	0.998342	100
Annotation Cluster 70	Enrichment Score: 0.36113603719609505
Category	Term	Count	%	PValue	Genes	List Total	Pop Hits	Pop Total	Fold Enrichment	Bonferroni	Benjamini	FDR
GOTERM_MF_FAT	GO:0015662~ATPase activity, coupled to transmembrane movement of ions, phosphorylative mechanism	3	1.06007	0.183558	ATP2B2, ATP6V0D1, ATP8A1	183	57	13288	3.82169	1	0.867614	93.6739
GOTERM_MF_FAT	GO:0042625~ATPase activity, coupled to transmembrane movement of ions	3	1.06007	0.243829	ATP2B2, ATP6V0D1, ATP8A1	183	69	13288	3.15704	1	0.895217	97.7726
GOTERM_BP_FAT	GO:0006754~ATP biosynthetic process	3	1.06007	0.334024	ATP2B2, ATP6V0D1, ATP8A1	198	82	13588	2.51072	1	0.952131	99.8797
GOTERM_BP_FAT	GO:0046034~ATP metabolic process	3	1.06007	0.376016	ATP2B2, ATP6V0D1, ATP8A1	198	90	13588	2.28754	1	0.966152	99.959
GOTERM_MF_FAT	GO:0016820~hydrolase activity, acting on acid anhydrides, catalyzing transmembrane movement of substances	3	1.06007	0.384468	ATP2B2, ATP6V0D1, ATP8A1	183	97	13288	2.24573	1	0.960268	99.8647
GOTERM_MF_FAT	GO:0042626~ATPase activity, coupled to transmembrane movement of substances	3	1.06007	0.384468	ATP2B2, ATP6V0D1, ATP8A1	183	97	13288	2.24573	1	0.960268	99.8647
GOTERM_MF_FAT	GO:0043492~ATPase activity, coupled to movement of substances	3	1.06007	0.384468	ATP2B2, ATP6V0D1, ATP8A1	183	97	13288	2.24573	1	0.960268	99.8647
GOTERM_BP_FAT	GO:0009206~purine ribonucleoside triphosphate biosynthetic process	3	1.06007	0.391491	ATP2B2, ATP6V0D1, ATP8A1	198	93	13588	2.21375	1	0.967602	99.9729
GOTERM_BP_FAT	GO:0009201~ribonucleoside triphosphate biosynthetic process	3	1.06007	0.391491	ATP2B2, ATP6V0D1, ATP8A1	198	93	13588	2.21375	1	0.967602	99.9729
GOTERM_BP_FAT	GO:0009145~purine nucleoside triphosphate biosynthetic process	3	1.06007	0.396612	ATP2B2, ATP6V0D1, ATP8A1	198	94	13588	2.1902	1	0.968411	99.9765
GOTERM_BP_FAT	GO:0009142~nucleoside triphosphate biosynthetic process	3	1.06007	0.401713	ATP2B2, ATP6V0D1, ATP8A1	198	95	13588	2.16715	1	0.969695	99.9796
GOTERM_BP_FAT	GO:0009205~purine ribonucleoside triphosphate metabolic process	3	1.06007	0.431878	ATP2B2, ATP6V0D1, ATP8A1	198	101	13588	2.0384	1	0.975901	99.9913
GOTERM_MF_FAT	GO:0015405~P-P-bond-hydrolysis-driven transmembrane transporter activity	3	1.06007	0.432282	ATP2B2, ATP6V0D1, ATP8A1	183	107	13288	2.03585	1	0.967519	99.955
GOTERM_BP_FAT	GO:0009199~ribonucleoside triphosphate metabolic process	3	1.06007	0.436828	ATP2B2, ATP6V0D1, ATP8A1	198	102	13588	2.01842	1	0.976058	99.9925
GOTERM_MF_FAT	GO:0015399~primary active transmembrane transporter activity	3	1.06007	0.436957	ATP2B2, ATP6V0D1, ATP8A1	183	108	13288	2.017	1	0.967162	99.9598
GOTERM_BP_FAT	GO:0044271~nitrogen compound biosynthetic process	6	2.12014	0.445158	ATP2B2, NMNAT2, ATP6V0D1, MOCS1, ATP8A1, TGFB2	198	302	13588	1.36344	1	0.977512	99.9941
GOTERM_BP_FAT	GO:0009144~purine nucleoside triphosphate metabolic process	3	1.06007	0.456391	ATP2B2, ATP6V0D1, ATP8A1	198	106	13588	1.94225	1	0.978882	99.9958
GOTERM_BP_FAT	GO:0009152~purine ribonucleotide biosynthetic process	3	1.06007	0.461221	ATP2B2, ATP6V0D1, ATP8A1	198	107	13588	1.9241	1	0.979698	99.9964
GOTERM_BP_FAT	GO:0009165~nucleotide biosynthetic process	4	1.41343	0.464086	ATP2B2, NMNAT2, ATP6V0D1, ATP8A1	198	174	13588	1.57762	1	0.98003	99.9967
GOTERM_BP_FAT	GO:0009260~ribonucleotide biosynthetic process	3	1.06007	0.480288	ATP2B2, ATP6V0D1, ATP8A1	198	111	13588	1.85476	1	0.981405	99.998
GOTERM_BP_FAT	GO:0034404~nucleobase, nucleoside and nucleotide biosynthetic process	4	1.41343	0.482785	ATP2B2, NMNAT2, ATP6V0D1, ATP8A1	198	179	13588	1.53355	1	0.981635	99.9982
GOTERM_BP_FAT	GO:0034654~nucleobase, nucleoside, nucleotide and nucleic acid biosynthetic process	4	1.41343	0.482785	ATP2B2, NMNAT2, ATP6V0D1, ATP8A1	198	179	13588	1.53355	1	0.981635	99.9982
GOTERM_BP_FAT	GO:0009141~nucleoside triphosphate metabolic process	3	1.06007	0.498939	ATP2B2, ATP6V0D1, ATP8A1	198	115	13588	1.79025	1	0.984311	99.9989
GOTERM_BP_FAT	GO:0009150~purine ribonucleotide metabolic process	3	1.06007	0.517158	ATP2B2, ATP6V0D1, ATP8A1	198	119	13588	1.73007	1	0.985785	99.9994
GOTERM_BP_FAT	GO:0009259~ribonucleotide metabolic process	3	1.06007	0.543656	ATP2B2, ATP6V0D1, ATP8A1	198	125	13588	1.64703	1	0.988197	99.9998
GOTERM_MF_FAT	GO:0042623~ATPase activity, coupled	4	1.41343	0.592423	ATP2B2, ATP6V0D1, CHD5, ATP8A1	183	223	13288	1.30246	1	0.984516	99.9995
GOTERM_BP_FAT	GO:0006164~purine nucleotide biosynthetic process	3	1.06007	0.593571	ATP2B2, ATP6V0D1, ATP8A1	198	137	13588	1.50276	1	0.992011	100
GOTERM_BP_FAT	GO:0006163~purine nucleotide metabolic process	3	1.06007	0.67763	ATP2B2, ATP6V0D1, ATP8A1	198	160	13588	1.28674	1	0.996693	100
GOTERM_MF_FAT	GO:0016887~ATPase activity	4	1.41343	0.743998	ATP2B2, ATP6V0D1, CHD5, ATP8A1	183	281	13288	1.03362	1	0.996663	100
Annotation Cluster 71	Enrichment Score: 0.32683062114829603
Category	Term	Count	%	PValue	Genes	List Total	Pop Hits	Pop Total	Fold Enrichment	Bonferroni	Benjamini	FDR
GOTERM_BP_FAT	GO:0034621~cellular macromolecular complex subunit organization	6	2.12014	0.283947	SNAP91, TUBB2B, CELF4, STMN1, NAP1L2, TUBA1A	198	245	13588	1.68064	1	0.935328	99.6008
GOTERM_BP_FAT	GO:0034622~cellular macromolecular complex assembly	5	1.76678	0.385809	SNAP91, TUBB2B, CELF4, NAP1L2, TUBA1A	198	217	13588	1.58125	1	0.967108	99.9684
GOTERM_BP_FAT	GO:0043933~macromolecular complex subunit organization	7	2.4735	0.445474	SNAP91, TUBB2B, CELF4, STMN1, NAP1L2, TUBA1A, PRNP	198	367	13588	1.30895	1	0.977213	99.9942
GOTERM_BP_FAT	GO:0043623~cellular protein complex assembly	3	1.06007	0.466026	SNAP91, TUBB2B, TUBA1A	198	108	13588	1.90629	1	0.980144	99.9969
GOTERM_BP_FAT	GO:0065003~macromolecular complex assembly	6	2.12014	0.548421	SNAP91, TUBB2B, CELF4, NAP1L2, TUBA1A, PRNP	198	338	13588	1.21822	1	0.988481	99.9998
GOTERM_BP_FAT	GO:0006461~protein complex assembly	4	1.41343	0.642858	SNAP91, TUBB2B, TUBA1A, PRNP	198	227	13588	1.20927	1	0.995316	100
GOTERM_BP_FAT	GO:0070271~protein complex biogenesis	4	1.41343	0.642858	SNAP91, TUBB2B, TUBA1A, PRNP	198	227	13588	1.20927	1	0.995316	100
Annotation Cluster 72	Enrichment Score: 0.32663110948186197
Category	Term	Count	%	PValue	Genes	List Total	Pop Hits	Pop Total	Fold Enrichment	Bonferroni	Benjamini	FDR
GOTERM_BP_FAT	GO:0046907~intracellular transport	11	3.88693	0.0971109	KLC1, STX17, AKAP12, AP3B2, NBEA, APBB2, AGAP2, APBB1, ERGIC1, NEFM, HOOK3	198	431	13588	1.75148	1	0.734999	81.5369
GOTERM_BP_FAT	GO:0006886~intracellular protein transport	4	1.41343	0.76724	STX17, AKAP12, AP3B2, NBEA	198	276	13588	0.994584	1	0.999034	100
GOTERM_BP_FAT	GO:0034613~cellular protein localization	4	1.41343	0.812255	STX17, AKAP12, AP3B2, NBEA	198	299	13588	0.918077	1	0.999574	100
GOTERM_BP_FAT	GO:0070727~cellular macromolecule localization	4	1.41343	0.8158	STX17, AKAP12, AP3B2, NBEA	198	301	13588	0.911977	1	0.99959	100
Annotation Cluster 73	Enrichment Score: 0.2924984365745762
Category	Term	Count	%	PValue	Genes	List Total	Pop Hits	Pop Total	Fold Enrichment	Bonferroni	Benjamini	FDR
GOTERM_BP_FAT	GO:0006357~regulation of transcription from RNA polymerase II promoter	12	4.24028	0.281889	LBH, CRTC1, ABLIM3, TLE4, FOXC1, ISL1, PKIA, APBB1, ZFHX3, SHH, ZBTB38, FOXP2	198	616	13588	1.33688	1	0.934808	99.5814
GOTERM_BP_FAT	GO:0045944~positive regulation of transcription from RNA polymerase II promoter	7	2.4735	0.41767	CRTC1, ABLIM3, FOXC1, ISL1, APBB1, SHH, ZBTB38	198	358	13588	1.34185	1	0.972557	99.9869
GOTERM_BP_FAT	GO:0010604~positive regulation of macromolecule metabolic process	11	3.88693	0.436602	ACVR2A, CRTC1, ABLIM3, POU2F2, FOXC1, IFT52, PTMS, ISL1, APBB1, SHH, ZBTB38	198	633	13588	1.19256	1	0.976397	99.9924
GOTERM_BP_FAT	GO:0010557~positive regulation of macromolecule biosynthetic process	9	3.18021	0.504789	CRTC1, ABLIM3, POU2F2, FOXC1, PTMS, ISL1, APBB1, SHH, ZBTB38	198	530	13588	1.16535	1	0.984598	99.9991
GOTERM_BP_FAT	GO:0045941~positive regulation of transcription	8	2.82686	0.536607	CRTC1, ABLIM3, POU2F2, FOXC1, ISL1, APBB1, SHH, ZBTB38	198	475	13588	1.15581	1	0.987777	99.9997
GOTERM_BP_FAT	GO:0031328~positive regulation of cellular biosynthetic process	9	3.18021	0.551362	CRTC1, ABLIM3, POU2F2, FOXC1, PTMS, ISL1, APBB1, SHH, ZBTB38	198	552	13588	1.11891	1	0.988701	99.9998
GOTERM_BP_FAT	GO:0009891~positive regulation of biosynthetic process	9	3.18021	0.561706	CRTC1, ABLIM3, POU2F2, FOXC1, PTMS, ISL1, APBB1, SHH, ZBTB38	198	557	13588	1.10886	1	0.989359	99.9999
GOTERM_BP_FAT	GO:0045893~positive regulation of transcription, DNA-dependent	7	2.4735	0.563072	CRTC1, ABLIM3, FOXC1, ISL1, APBB1, SHH, ZBTB38	198	416	13588	1.15477	1	0.989358	99.9999
GOTERM_BP_FAT	GO:0010628~positive regulation of gene expression	8	2.82686	0.565457	CRTC1, ABLIM3, POU2F2, FOXC1, ISL1, APBB1, SHH, ZBTB38	198	488	13588	1.12502	1	0.98931	99.9999
GOTERM_BP_FAT	GO:0051254~positive regulation of RNA metabolic process	7	2.4735	0.570145	CRTC1, ABLIM3, FOXC1, ISL1, APBB1, SHH, ZBTB38	198	419	13588	1.1465	1	0.989747	99.9999
GOTERM_BP_FAT	GO:0045935~positive regulation of nucleobase, nucleoside, nucleotide and nucleic acid metabolic process	8	2.82686	0.612345	CRTC1, ABLIM3, POU2F2, FOXC1, ISL1, APBB1, SHH, ZBTB38	198	510	13588	1.07649	1	0.993322	100
GOTERM_BP_FAT	GO:0051173~positive regulation of nitrogen compound metabolic process	8	2.82686	0.644709	CRTC1, ABLIM3, POU2F2, FOXC1, ISL1, APBB1, SHH, ZBTB38	198	526	13588	1.04375	1	0.995352	100
Annotation Cluster 74	Enrichment Score: 0.29152541688694633
Category	Term	Count	%	PValue	Genes	List Total	Pop Hits	Pop Total	Fold Enrichment	Bonferroni	Benjamini	FDR
GOTERM_BP_FAT	GO:0043065~positive regulation of apoptosis	6	2.12014	0.291953	TRIM35, AIFM3, PRKRA, APBB2, APBB1, TGFB2	198	248	13588	1.66031	1	0.936227	99.6686
GOTERM_BP_FAT	GO:0043068~positive regulation of programmed cell death	6	2.12014	0.298458	TRIM35, AIFM3, PRKRA, APBB2, APBB1, TGFB2	198	250	13588	1.64703	1	0.937957	99.7155
GOTERM_BP_FAT	GO:0010942~positive regulation of cell death	6	2.12014	0.302595	TRIM35, AIFM3, PRKRA, APBB2, APBB1, TGFB2	198	252	13588	1.63396	1	0.938942	99.742
GOTERM_BP_FAT	GO:0012502~induction of programmed cell death	4	1.41343	0.437503	TRIM35, AIFM3, PRKRA, TGFB2	198	167	13588	1.64374	1	0.975842	99.9926
GOTERM_BP_FAT	GO:0006917~induction of apoptosis	4	1.41343	0.437503	TRIM35, AIFM3, PRKRA, TGFB2	198	167	13588	1.64374	1	0.975842	99.9926
GOTERM_BP_FAT	GO:0008285~negative regulation of cell proliferation	4	1.41343	0.633919	TRIM35, PPP2R3A, SHH, TGFB2	198	224	13588	1.22547	1	0.994872	100
GOTERM_BP_FAT	GO:0006915~apoptosis	7	2.4735	0.670978	DCC, TRIM35, AIFM3, APBB1, SHH, APLP1, TGFB2	198	465	13588	1.03308	1	0.996406	100
GOTERM_BP_FAT	GO:0012501~programmed cell death	7	2.4735	0.686908	DCC, TRIM35, AIFM3, APBB1, SHH, APLP1, TGFB2	198	473	13588	1.01561	1	0.997028	100
SP_PIR_KEYWORDS	Apoptosis	5	1.76678	0.731928	DCC, TRIM35, AIFM3, APBB1, APLP1	263	337	17854	1.00721	1	0.985854	100
GOTERM_BP_FAT	GO:0008219~cell death	7	2.4735	0.748897	DCC, TRIM35, AIFM3, APBB1, SHH, APLP1, TGFB2	198	507	13588	0.947503	1	0.998702	100
GOTERM_BP_FAT	GO:0016265~death	7	2.4735	0.768545	DCC, TRIM35, AIFM3, APBB1, SHH, APLP1, TGFB2	198	519	13588	0.925595	1	0.999016	100
Annotation Cluster 75	Enrichment Score: 0.23670350970394496
Category	Term	Count	%	PValue	Genes	List Total	Pop Hits	Pop Total	Fold Enrichment	Bonferroni	Benjamini	FDR
UP_SEQ_FEATURE	active site:Glycyl thioester intermediate	3	1.06007	0.249176	UBE2A, HECTD3, HACE1	253	61	16021	3.1143	1	0.994836	98.8385
GOTERM_MF_FAT	GO:0016881~acid-amino acid ligase activity	4	1.41343	0.397968	UBE2A, HECTD3, HACE1, TTLL1	183	166	13288	1.74969	1	0.96106	99.8999
GOTERM_MF_FAT	GO:0016879~ligase activity, forming carbon-nitrogen bonds	4	1.41343	0.493415	UBE2A, HECTD3, HACE1, TTLL1	183	193	13288	1.50491	1	0.975727	99.9905
SP_PIR_KEYWORDS	ubl conjugation pathway	8	2.82686	0.568858	USP29, UBE2A, UFM1, HECTD3, HACE1, FBXL6, ZNRF1, FBXL17	263	484	17854	1.12208	1	0.947081	99.9983
GOTERM_BP_FAT	GO:0043632~modification-dependent macromolecule catabolic process	8	2.82686	0.608192	USP29, UBE2A, UFM1, HECTD3, HACE1, FBXL6, ZNRF1, FBXL17	198	508	13588	1.08073	1	0.993189	100
GOTERM_BP_FAT	GO:0019941~modification-dependent protein catabolic process	8	2.82686	0.608192	USP29, UBE2A, UFM1, HECTD3, HACE1, FBXL6, ZNRF1, FBXL17	198	508	13588	1.08073	1	0.993189	100
SP_PIR_KEYWORDS	ligase	5	1.76678	0.618372	UBE2A, HECTD3, HACE1, ZNRF1, TTLL1	263	290	17854	1.17045	1	0.960669	99.9997
GOTERM_BP_FAT	GO:0006508~proteolysis	15	5.30035	0.644913	PLAT, UBE2A, ECEL1, HACE1, ZNRF1, SHH, MMP24, USP29, UFM1, DNER, HECTD3, FBXL6, PRSS23, PCSK1N, FBXL17	198	1034	13588	0.995545	1	0.995276	100
GOTERM_BP_FAT	GO:0051603~proteolysis involved in cellular protein catabolic process	8	2.82686	0.660296	USP29, UBE2A, UFM1, HECTD3, HACE1, FBXL6, ZNRF1, FBXL17	198	534	13588	1.02811	1	0.996013	100
GOTERM_BP_FAT	GO:0044257~cellular protein catabolic process	8	2.82686	0.666035	USP29, UBE2A, UFM1, HECTD3, HACE1, FBXL6, ZNRF1, FBXL17	198	537	13588	1.02237	1	0.996199	100
[truncated: 137 more rows]

## Sheet: Cluster45 Genes
OFFICIAL_GENE_SYMBOL	Name	Species
Tmem59l	transmembrane protein 59-like	Mus musculus
Cnr1	cannabinoid receptor 1 (brain)	Mus musculus
[truncated: 290 more rows]
